# Supplementary material for: Alteration in tyrosine phosphorylation of cardiac proteome and EGFR pathway contribute to hypertrophic cardiomyopathy
Source: Commun Biol. 2022 Nov 15;5:1251. doi: 10.1038/s42003-022-04021-4 (PMC9666710; doi:10.1038/s42003-022-04021-4)
Supplement: Supplementary file 4 — Supplementary Data 1 [file 42003_2022_4021_MOESM4_ESM.xlsx]

## Sheet: Fig1 a-b
WB Data source				Table Analyzed	p-Tyr 5-19-2021		Table Analyzed	p-Tyr 5-19-2021		Table Analyzed	p-Tyr 5-19-2021
pTyr/TnI Signal
Ntg	TgErbB2	R403Q-αMyHC		Column B	TgErbB2		Column C	R403Q-αMyHC		Column C	R403Q-αMyHC
47.9008	32.6389	5.56133		vs.	vs.		vs.	vs.		vs.	vs.
50.065	17.6428	7.9916		Column A	Ntg		Column A	Ntg		Column B	TgErbB2
40.3385	5.87126	9.27054
				Unpaired t test			Unpaired t test			Unpaired t test
				P value	0.0298		P value	0.0003		P value	0.2285
				P value summary	*		P value summary	***		P value summary	ns
				Significantly different (P < 0.05)?	Yes		Significantly different (P < 0.05)?	Yes		Significantly different (P < 0.05)?	No
				One- or two-tailed P value?	Two-tailed		One- or two-tailed P value?	Two-tailed		One- or two-tailed P value?	Two-tailed
				t, df	t=3.304, df=4		t, df	t=12.25, df=4		t, df	t=1.420, df=4
				How big is the difference?			How big is the difference?			How big is the difference?
				Mean of column A	46.1		Mean of column A	46.1		Mean of column B	18.72
				Mean of column B	18.72		Mean of column C	7.608		Mean of column C	7.608
				Difference between means (B - A) ± SEM	-27.38 ± 8.288		Difference between means (C - A) ± SEM	-38.49 ± 3.143		Difference between means (C - B) ± SEM	-11.11 ± 7.822
				95% confidence interval	-50.39 to -4.373		95% confidence interval	-47.22 to -29.77		95% confidence interval	-32.83 to 10.61
				R squared (eta squared)	0.7318		R squared (eta squared)	0.974		R squared (eta squared)	0.3353
				F test to compare variances			F test to compare variances			F test to compare variances
				F, DFn, Dfd	6.902, 2, 2		F, DFn, Dfd	7.346, 2, 2		F, DFn, Dfd	50.70, 2, 2
				P value	0.2531		P value	0.2396		P value	0.0387
				P value summary	ns		P value summary	ns		P value summary	*
				Significantly different (P < 0.05)?	No		Significantly different (P < 0.05)?	No		Significantly different (P < 0.05)?	Yes
				Data analyzed			Data analyzed			Data analyzed
				Sample size, column A	3		Sample size, column A	3		Sample size, column B	3
				Sample size, column B	3		Sample size, column C	3		Sample size, column C	3

## Sheet: Fig1-SRC_GAPDH
WB Data source				Table Analyzed	SRC/GAPDH		Table Analyzed	SRC/GAPDH		Table Analyzed	SRC/GAPDH
Ntg	TgErbB2	R403Q-αMyHC		Column C	R403Q-αMyHC		Column B	TgErbB2		Column C	R403Q-αMyHC
0.421223	0.454789	0.68587		vs.	vs.		vs.	vs.		vs.	vs.
0.393125	0.407362	0.694156		Column A	Ntg		Column A	Ntg		Column B	TgErbB2
0.402877	0.477223	0.476009
				Unpaired t test			Unpaired t test			Unpaired t test
				P value	0.0414		P value	0.1403		P value	0.0813
				P value summary	*		P value summary	ns		P value summary	ns
				Significantly different (P < 0.05)?	Yes		Significantly different (P < 0.05)?	No		Significantly different (P < 0.05)?	No
				One- or two-tailed P value?	Two-tailed		One- or two-tailed P value?	Two-tailed		One- or two-tailed P value?	Two-tailed
				t, df	t=2.964, df=4		t, df	t=1.836, df=4		t, df	t=2.318, df=4
				How big is the difference?			How big is the difference?			How big is the difference?
				Mean of column A	0.4057		Mean of column A	0.4057		Mean of column B	0.4465
				Mean of column C	0.6187		Mean of column B	0.4465		Mean of column C	0.6187
				Difference between means (C - A) ± SEM	0.2129 ± 0.07185		Difference between means (B - A) ± SEM	0.04072 ± 0.02218		Difference between means (C - B) ± SEM	0.1722 ± 0.07429
				95% confidence interval	0.01345 to 0.4124		95% confidence interval	-0.02086 to 0.1023		95% confidence interval	-0.03403 to 0.3785
				R squared (eta squared)	0.6871		R squared (eta squared)	0.4573		R squared (eta squared)	0.5733
				F test to compare variances			F test to compare variances			F test to compare variances
				F, DFn, Dfd	75.09, 2, 2		F, DFn, Dfd	6.251, 2, 2		F, DFn, Dfd	12.01, 2, 2
				P value	0.0263		P value	0.2758		P value	0.1537
				P value summary	*		P value summary	ns		P value summary	ns
				Significantly different (P < 0.05)?	Yes		Significantly different (P < 0.05)?	No		Significantly different (P < 0.05)?	No
				Data analyzed			Data analyzed			Data analyzed
				Sample size, column A	3		Sample size, column A	3		Sample size, column B	3
				Sample size, column C	3		Sample size, column B	3		Sample size, column C	3

## Sheet: Fig1-pSRC-GAPDH
WB Data source				Table Analyzed	pSRC/GAPDH		Table Analyzed	pSRC/GAPDH		Table Analyzed	pSRC/GAPDH
Ntg	TgErbB2	R403Q-αMyHC		Column B	TgErbB2		Column C	R403Q-αMyHC		Column C	R403Q-αMyHC
0.29302	0.181649	1.03396		vs.	vs.		vs.	vs.		vs.	vs.
0.171138	0.104636	1.4063		Column A	Ntg		Column A	Ntg		Column B	TgErbB2
0.0856916	0.300748	0.30581
				Unpaired t test			Unpaired t test			Unpaired t test
				P value	0.8884		P value	0.0899		P value	0.0934
				P value summary	ns		P value summary	ns		P value summary	ns
				Significantly different (P < 0.05)?	No		Significantly different (P < 0.05)?	No		Significantly different (P < 0.05)?	No
				One- or two-tailed P value?	Two-tailed		One- or two-tailed P value?	Two-tailed		One- or two-tailed P value?	Two-tailed
				t, df	t=0.1495, df=4		t, df	t=2.227, df=4		t, df	t=2.193, df=4
				How big is the difference?			How big is the difference?			How big is the difference?
				Mean of column A	0.1833		Mean of column A	0.1833		Mean of column B	0.1957
				Mean of column B	0.1957		Mean of column C	0.9154		Mean of column C	0.9154
				Difference between means (B - A) ± SEM	0.01239 ± 0.08290		Difference between means (C - A) ± SEM	0.7321 ± 0.3287		Difference between means (C - B) ± SEM	0.7197 ± 0.3282
				95% confidence interval	-0.2178 to 0.2426		95% confidence interval	-0.1806 to 1.645		95% confidence interval	-0.1915 to 1.631
				R squared (eta squared)	0.005557		R squared (eta squared)	0.5536		R squared (eta squared)	0.5459
				F test to compare variances			F test to compare variances			F test to compare variances
				F, DFn, Dfd	1.112, 2, 2		F, DFn, Dfd	28.86, 2, 2		F, DFn, Dfd	32.09, 2, 2
				P value	0.9469		P value	0.067		P value	0.0604
				P value summary	ns		P value summary	ns		P value summary	ns
				Significantly different (P < 0.05)?	No		Significantly different (P < 0.05)?	No		Significantly different (P < 0.05)?	No
				Data analyzed			Data analyzed			Data analyzed
				Sample size, column A	3		Sample size, column A	3		Sample size, column B	3
				Sample size, column B	3		Sample size, column C	3		Sample size, column C	3

## Sheet: Fig1 pSRC-SRC
WB Data source				Table Analyzed	pSRC/GAPDH		Table Analyzed	pSRC/GAPDH		Table Analyzed	pSRC/GAPDH
Ntg	TgErbB2	R403Q-αMyHC		Column B	TgErbB2		Column C	R403Q-αMyHC		Column C	R403Q-αMyHC
0.29302	0.181649	1.03396		vs.	vs.		vs.	vs.		vs.	vs.
0.171138	0.104636	1.4063		Column A	Ntg		Column A	Ntg		Column B	TgErbB2
0.0856916	0.300748	0.30581
				Unpaired t test			Unpaired t test			Unpaired t test
				P value	0.8884		P value	0.0899		P value	0.0934
				P value summary	ns		P value summary	ns		P value summary	ns
				Significantly different (P < 0.05)?	No		Significantly different (P < 0.05)?	No		Significantly different (P < 0.05)?	No
				One- or two-tailed P value?	Two-tailed		One- or two-tailed P value?	Two-tailed		One- or two-tailed P value?	Two-tailed
				t, df	t=0.1495, df=4		t, df	t=2.227, df=4		t, df	t=2.193, df=4
				How big is the difference?			How big is the difference?			How big is the difference?
				Mean of column A	0.1833		Mean of column A	0.1833		Mean of column B	0.1957
				Mean of column B	0.1957		Mean of column C	0.9154		Mean of column C	0.9154
				Difference between means (B - A) ± SEM	0.01239 ± 0.08290		Difference between means (C - A) ± SEM	0.7321 ± 0.3287		Difference between means (C - B) ± SEM	0.7197 ± 0.3282
				95% confidence interval	-0.2178 to 0.2426		95% confidence interval	-0.1806 to 1.645		95% confidence interval	-0.1915 to 1.631
				R squared (eta squared)	0.005557		R squared (eta squared)	0.5536		R squared (eta squared)	0.5459
				F test to compare variances			F test to compare variances			F test to compare variances
				F, DFn, Dfd	1.112, 2, 2		F, DFn, Dfd	28.86, 2, 2		F, DFn, Dfd	32.09, 2, 2
				P value	0.9469		P value	0.067		P value	0.0604
				P value summary	ns		P value summary	ns		P value summary	ns
				Significantly different (P < 0.05)?	No		Significantly different (P < 0.05)?	No		Significantly different (P < 0.05)?	No
				Data analyzed			Data analyzed			Data analyzed
				Sample size, column A	3		Sample size, column A	3		Sample size, column B	3
				Sample size, column B	3		Sample size, column C	3		Sample size, column C	3

## Sheet: Fig7 Circ Variance
Ntg+Veh	Ntg+AG825	Tg+Veh	Tg+AG825		Table Analyzed	Circ. variance
0.073183	0.074807	0.109824	0.124693		Data sets analyzed	A : Ntg+Veh	B : Ntg+AG825	C : Tg+Veh	D : Tg+AG825
0.098385	0.068707	0.125853	0.088165
0.073283	0.068707	0.126688	0.087656		ANOVA summary
0.079352	0.061439	0.151423	0.065025		F	9.934
					P value	0.0014
					P value summary	**
					Significant diff. among means (P < 0.05)?	Yes
					R square	0.7129
					Brown-Forsythe test
					F (DFn, DFd)	0.6651 (3, 12)
					P value	0.5894
					P value summary	ns
					Are SDs significantly different (P < 0.05)?	No
					Bartlett's test
					Bartlett's statistic (corrected)	5.077
					P value	0.1662
					P value summary	ns
					Are SDs significantly different (P < 0.05)?	No
					ANOVA table	SS	DF	MS	F (DFn, DFd)	P value
					Treatment (between columns)	0.008018	3	0.002673	F (3, 12) = 9.934	P=0.0014
					Residual (within columns)	0.003228	12	0.000269
					Total	0.01125	15
					Data summary
					Number of treatments (columns)	4
					Number of values (total)	16

## Sheet: Fig 7 Mean Orientation
Ntg+Veh	Ntg+AG825	Tg+Veh	Tg+AG825		Table Analyzed	Mean oriention
144.926	123.44	114.992	42.2144		Data sets analyzed	A : Ntg+Veh	B : Ntg+AG825	C : Tg+Veh	D : Tg+AG825
106.816	117.972	75.6039	146.606
144.926	117.972	38.8406	52.0949		ANOVA summary
		165.078	118.071		F	0.7359
					P value	0.5541
					P value summary	ns
					Significant diff. among means (P < 0.05)?	No
					R square	0.1809
					Brown-Forsythe test
					F (DFn, DFd)	4.105 (3, 10)
					P value	0.0387
					P value summary	*
					Are SDs significantly different (P < 0.05)?	Yes
					Bartlett's test
					Bartlett's statistic (corrected)
					P value
					P value summary
					Are SDs significantly different (P < 0.05)?
					ANOVA table	SS	DF	MS	F (DFn, DFd)	P value
					Treatment (between columns)	3861	3	1287	F (3, 10) = 0.7359	P=0.5541
					Residual (within columns)	17489	10	1749
					Total	21350	13
					Data summary
					Number of treatments (columns)	4
					Number of values (total)	14

## Sheet: Fig7-FirstRoundEchocardio
			M-mode Left Ventricle Dimention and wall thickness Method
Vevo 2100	Date	ID	LVID;d(mm)	LVID;s(mm)	IVS;d(mm)	LVPW;d(mm)	FS(%)	EF(%)	HR(b/min)	RWT	LV. mass (mg)	Geno/Trt		E'(ms)	A'(ms)	E'/A'	IVRT(ms)
	2016-08-02	8435	2.589	1.278	1.143	1.143	50.6373	75.6333	680	0.882966	103.921	WT/sham		25.828	35.1	0.73584	25
	2016-08-02	8421	2.911	1.234	0.975	1.023	57.6091	82.0301	750	0.702851	98.7806	WT/sham		43.112	33.456	1.28862	19.58
	2016-08-02	8417	2.642	1.017	0.963	0.957	61.5064	85.1825	695	0.724451	80.7097	WT/sham		37.434	35.89	1.04302	23.75
	2016-08-02	8412	3.142	1.174	1.011	0.921	62.6353	86.0388	740	0.586251	105.093	WT/sham		57.032	40.807	1.3976	18.75
	2016-07-19	8435	2.282	1.057	1.286	1.256	53.681	78.5455	690	1.10079	105.896	WT/sham		27.743	17.562	1.57972	31.05
	2016-07-19	8421	2.869	1.235	1.062	1.031	56.9536	81.4701	695	0.718717	103.977	WT/sham		34.615	29.97	1.15499	21.11
	2016-07-19	8417	2.366	0.988	1.016	1.016	58.2418	82.5625	710	0.858833	75.7734	WT/sham		44.425	31.005	1.43283	18.42
	2016-07-19	8412	2.561	1.03	0.974	0.919	59.7813	83.8246	745	0.717688	75.498	WT/sham		31.468	24.989	1.25927	21.11
	2016-08-02	8436	2.757	1.197	1.93	1.95	56.5832	81.1499	525	1.41458	286.329	Erb/sham		8.145	10.86	0.75	25.63
	2016-08-02	8423	2.275	1.15	1.992	2.263	49.4505	74.4475	675	1.98945	281.337	Erb/sham		5.146	18.395	0.27975	27.92
	2016-08-02	8418	2.714	1.384	1.896	2.076	49.0052	73.9953	655	1.52985	294.23	Erb/sham		8.65	12.802	0.675676	50
	2016-08-02	8411	2.717	1.264	1.778	2.356	53.4781	78.3571	660	1.73427	318.085	Erb/sham		12.783	13.766	0.928592	46.25
	2016-07-19	8436	2.174	1.087	2.07	2.098	50	75	525	1.93008	258.271	Erb/sham		7.636	6.108	1.25016	26.67
	2016-07-19	8423	2.251	1.194	2.052	2.037	46.9569	71.8643	660	1.80986	256.823	Erb/sham		30.542	18.834	1.62164	52.96
	2016-07-19	8418	2.979	1.865	2.227	2.311	37.3951	60.8063	645	1.55153	420.221	Erb/sham		8.902	13.352	0.666717	51.54
	2016-07-19	8411	2.13	1.267	1.963	2.158	40.5164	64.6171	705	2.02629	247.497	Erb/sham		14.08	18.102	0.777815	31.2
	2016-08-02	8422	2.762	1.089	0.981	1.005	60.572	84.4544	705	0.727734	90.6944	WT/AG		50.9	42.174	1.2069	21.25
	2016-08-02	8415	2.425	0.891	1.077	0.963	63.2577	86.5001	720	0.794227	78.8662	WT/AG		44.38	34.154	1.29941	23.14
	2016-08-02	8409	2.672	1.119	0.939	0.885	58.1213	82.4617	750	0.662425	75.7545	WT/AG		43.985	27.802	1.58208	23.75
	2016-08-02	8405	2.853	1.119	1.011	0.867	60.7781	84.6164	685	0.607781	87.2154	WT/AG		44.249	36.382	1.21623	21.25
	2016-07-19	8422	2.542	0.96	1.123	1.062	62.2345	85.7376	695	0.835563	94.1026	WT/AG		35.633	33.088	1.07692	23
	2016-07-19	8415	2.575	1.03	1.002	0.961	60	84	760	0.746408	80.58	WT/AG		33.679	26.312	1.27999	19.33
	2016-07-19	8409	2.283	1.002	1.03	0.974	56.1104	80.737	655	0.853263	70.5678	WT/AG		26.532	27.612	0.960887	34.5
	2016-07-19	8405	2.714	1.155	1.072	0.905	57.4429	81.8889	725	0.666912	87.815	WT/AG		34.442	24.062	1.43139	24.67
	2016-08-02	8429	2.357	1.2185	1.438	1.6535	48.3029	73.2741	645	1.40305	156.827	Erb*/AG		23.416	26.471	0.884591	42.5
	2016-08-02	8414	2.233	1.083	1.794	2.341	51.5002	76.4777	625	2.09673	260.687	Erb/AG		5.769	15.95	0.361693	31.25
	2016-08-02	8410	2.756	1.18	1.974	2.2	57.1843	81.6682	645	1.59652	329.033	Erb/AG		18.807	28.764	0.653838	46.25
	2016-08-02	8413	3.382	1.703	1.667	1.842	49.6452	74.6439	675	1.0893	304.412	Erb/AG		12.907	16.226	0.795452	50
	2016-08-02	8404	2.666	1.554	2.076	2.427	41.7104	66.0233	585	1.82071	368.721	Erb/AG		16.289	18.551	0.878066	43.75
	2016-07-19	8429	2.506	1.392	1.253	1.336	44.4533	69.1457	650	1.06624	122.932	Erb*/AG		14.253	16.289	0.875008	55.36
	2016-07-19	8414	3.118	1.754	1.865	1.573	43.746	68.3549	620	1.00898	265.302	Erb/AG		19.611	24.639	0.795933	54.76
	2016-07-19	8410	3.104	1.657	2.046	2.018	46.6173	71.5028	575	1.30026	356.998	Erb/AG		10.644	17.122	0.621656	46.67
	2016-07-19	8413	2.868	1.197	1.81	2.394	58.2636	82.5807	630	1.66946	348.258	Erb/AG		9.472	15.261	0.620667	47.83
	2016-07-19	8404	2.812	1.169	2.005	2.394	58.4282	82.7178	650	1.7027	372.126	Erb/AG		14.154	20.76	0.681792	46.58

## Sheet: Second RoundEcho
Pre-AG825 Treatment
Mouse ID	Group	LVAW;d	LVAW;s	LVID;d	LVID;s	LVPW;d	LVPW;s	EF	FS		Groups	1	Ntg Veh
15	1	1.38618	2.04797	2.49512	0.947967	1.52927	2.35203	91.9816	62.0072			2	Ntg Ag
22	1	1.20732	1.86016	2.96911	1.18049	1.20732	2.11951	90.5753	60.241			3	TgErbB2 Veh
26	1	0.965854	1.69024	3.61301	1.71707	1.14471	2.15529	84.323	52.4753			4	TgErbB2 Ag
7	2	0.921138	1.35935	2.8439	1.36829	0.518699	0.831707	84.501	51.8868
16	2	1.13577	2.03008	1.97642	0.402439	2.28049	3.04959	98.6816	79.638			Measurements are in mm
19	2	1.01504	1.79309	3.40732	1.56951	1.50244	2.01667	85.7014	53.937			EF and FS are in %
9	3	1.77073	2.60244	2.05691	0.75122	1.82439	2.0748	93.1101	63.4782
14	3	1.6187	2.79919	3.09431	0.992683	2.49512	3.51463	94.653	67.9191
18	3	1.69024	2.49512	2.43252	1.01057	2.53089	3.30894	89.8404	58.4559
8	4	1.40406	2.29837	2.5935	0.572358	2.89756	3.90813	98.1943	77.931
13	4	1.81545	2.75447	2.38781	0.849593	2.47724	3.05854	93.3634	64.4195
21	4	1.75285	2.63821	3.24634	0.939024	1.94959	3.21951	95.9074	71.0744
25	4	1.71707	3.13008	2.5935	0.509756	2.9065	3.61301	90.5753	60.241
Post-AG825 Treatment
Mouse ID	Group	IVS;d	IVS;s	LVID;d	LVID;s	LVPW;d	LVPW;s	EF	FS
15	1	1.19359	1.88461	3.50224	1.79038	1.09936	1.69615	81.1824	48.8789		Groups	1	Ntg Veh
22	1	1.19359	1.60192	4.00481	2.45	1.02083	1.58622	69.7645	38.8235			2	Ntg Ag
26	1	1.1633	1.86442	3.6907	2.01026	1.13189	1.63782	77.6833	45.5319			3	TgErbB2 Veh
07	2	1.16218	1.88461	3.21955	1.69615	1.17789	1.64904	79.9398	47.3171			4	TgErbB2 Ag
16	2	1.06795	1.66474	3.25096	1.68045	1.19359	1.60192	80.8727	48.3092
19	2	1.19359	1.8375	3.40801	1.80609	1.19359	1.68045	79.4476	47.0046			Measurements are in mm
09	3	1.27212	2.08878	3.75353	1.90032	1.77468	2.40288	81.4311	49.3724			EF and FS are in %
14	3	1.31923	2.01026	3.78494	1.93173	1.77468	2.27724	81.0182	48.9627
18	3	1.28782	2.23013	3.78494	2.05737	1.71186	2.32436	77.7147	45.6431
08	4	1.35064	2.08878	4.14615	2.29295	1.8532	2.54423	76.4068	44.697
13	4	1.2407	2.01026	3.72212	2.01026	1.5234	2.19872	78.1313	45.9916
21	4	1.31923	2.12019	3.84776	2.1516	1.74327	2.51282	75.9993	44.0816
25	4	1.31923	2.19872	3.78494	2.12019	1.71186	2.34006	75.9493	43.9834
