# Supplementary material for: Alteration in tyrosine phosphorylation of cardiac proteome and EGFR pathway contribute to hypertrophic cardiomyopathy
Source: Commun Biol. 2022 Nov 15;5:1251. doi: 10.1038/s42003-022-04021-4 (PMC9666710; doi:10.1038/s42003-022-04021-4)
Supplement: Supplementary file 7 — Supplementary Data 4 [file 42003_2022_4021_MOESM7_ESM.xlsx]

## Sheet: KSEA_AllPhosphosites
ERB2				MYH6				TMT
Kinase Name	Kinase Score	Kinase p-value		Kinase Name	Kinase Score	Kinase p-value		Kinase Name	Kinase Score	Kinase p-value
MAP2K4	-2.68297	0.00364862		GSK3B	-1.69137	0.0453829		ABL1	-1.17695	0.119608
MAP3K5	-2.68297	0.00364862		DAPK1	-0.902459	0.183406		FYN	-1.17695	0.119608
MAP3K6	-2.68297	0.00364862		PDK1	-0.791423	0.214349		LYN	-0.67219	0.250731
MAP2K3	-2.68297	0.00364862		PDK2	-0.791423	0.214349		PTK2	-0.578384	0.281503
MAP2K6	-2.10597	0.0176034		PDK3	-0.791423	0.214349		TYK2	-0.521306	0.301077
TYK2	-1.45845	0.0723578		PDK4	-0.791423	0.214349		PTK6	0.281634	0.389112
LYN	-1.05055	0.146734		PDPK1	-0.791423	0.214349		BMX	0.4288	0.334035
RET	-0.889648	0.186827		ALK	-0.728895	0.233033		FGR	0.4288	0.334035
BMX	-0.603552	0.273071		EPHB1	-0.728895	0.233033		MET	0.4288	0.334035
FGR	-0.603552	0.273071		PKM	-0.728895	0.233033		SRC	0.673524	0.250307
MET	-0.603552	0.273071		MAP2K4	-0.675256	0.249757		ALK	0.755256	0.225048
PTK2	-0.538809	0.295009		MAP3K5	-0.675256	0.249757		EPHB1	0.755256	0.225048
DAPK1	-0.25537	0.399219		MAP3K6	-0.675256	0.249757		FER	0.755256	0.225048
FYN	-0.18354	0.427187		MAPK14	-0.675256	0.249757		PKM	0.755256	0.225048
YES1	-0.133858	0.446757		FER	-0.61013	0.270888		RET	0.837254	0.201225
SYK	-0.0727259	0.471012		EGFR	-0.526443	0.29929		LCK	1.13863	0.127428
FER	0.000151463	0.49994		ERBB2	-0.526443	0.29929		WEE1	1.53385	0.0625336
PTK6	0.16837	0.433146		YES1	-0.29811	0.38281		GSK3A	1.56134	0.0592223
LCK	0.216527	0.414288		MAP2K1	-0.258015	0.398198		HCK	1.64505	0.0499799
GSK3B	0.31612	0.375956		MAP2K6	-0.180334	0.428445		INSR	1.64505	0.0499799
ALK	0.392439	0.347367		CDK2	-0.149151	0.440717		AXL	1.69727	0.0448227
EPHB1	0.392439	0.347367		TYK2	-0.0831196	0.466878		MERTK	1.69727	0.0448227
PKM	0.392439	0.347367		BMX	0.582706	0.280046		JAK2	1.69768	0.0447845
SRC	0.405301	0.342628		FGR	0.582706	0.280046
AXL	0.417175	0.338275		MET	0.582706	0.280046
BTK	0.543487	0.293397		RET	0.769919	0.220674
JAK3	0.543487	0.293397		PTK2	1.24067	0.107363
PDK1	0.552597	0.29027		EPHA4	1.58346	0.0566579
PDK2	0.552597	0.29027		INSR	1.77323	0.0380953
PDK3	0.552597	0.29027		MAPK1	1.98965	0.0233148
PDK4	0.552597	0.29027		LYN	2.15988	0.0153911
PDPK1	0.552597	0.29027		LCK	2.25695	0.0120056
CDK2	0.668755	0.251826		ABL1	2.34139	0.00960609
ABL1	0.790751	0.214545		AURKB	2.39359	0.00834212
MAPK1	0.850305	0.197578		CSNK2A1	2.39359	0.00834212
HCK	0.933477	0.175287		SYK	2.70181	0.00344813
MAP2K1	0.949866	0.17109		JAK2	3.11175	0.000929905
JAK2	0.988756	0.161391		MERTK	3.11175	0.000929905
MERTK	0.988756	0.161391		BTK	3.11465	0.000920818
EGFR	1.1605	0.122922		JAK3	3.11465	0.000920818
ERBB2	1.1605	0.122922		SRC	3.18125	0.000733218
INSR	1.27106	0.101853		AXL	3.18279	0.000729329
AURKB	1.35664	0.0874471		FYN	3.37444	0.000369829
CSNK2A1	1.35664	0.0874471		HCK	4.32651	7.57458e-06
EPHA4	1.92791	0.0269332		PTK6	4.5428	2.77564e-06

## Sheet: KSEA_Modules
Module 1											Module 2
KinaseName	KinaseScore_ERB2	KinaseScore_MYH6	KinaseScore_TMT	KinaseScore_ERB2_pvalue	KinaseScore_MYH6_pvalue	KinaseScore_TMT_pvalue					KinaseName	KinaseScore_ERB2	KinaseScore_MYH6	KinaseScore_TMT	KinaseScore_ERB2_pvalue	KinaseScore_MYH6_pvalue	KinaseScore_TMT_pvalue
ABL1	0.622566	1.87211	-1.24676	0.266785	0.0305957	0.106243					ABL1	1.03772	2.70727	-1.17695	0.1497	0.00339193	0.119608
ALK	0.759199	-1.59674	0.755256	0.223867	0.0551617	0.225048					AXL	0.178238	4.28786	1.64505	0.429268	9.02023e-06	0.0499799
AURKB	0.728165	2.26414	0	0.233256	0.0117827	0					BMX	-0.536045	0.749482	0.4288	0.295964	0.226783	0.334035
AXL	0.759199	-1.59674	0.755256	0.223867	0.0551617	0.225048					BTK	0.214149	3.07954	0	0.415216	0.0010366	0
BMX	-0.536045	0.749482	0.4288	0.295964	0.226783	0.334035					EGFR	1.31218	-0.489115	0	0.0947303	0.31238	0
CSNK2A1	0.728165	2.26414	0	0.233256	0.0117827	0					ERBB2	1.31218	-0.489115	0	0.0947303	0.31238	0
EGFR	1.31218	-0.489115	0	0.0947303	0.31238	0					FGR	-0.536045	0.749482	0.4288	0.295964	0.226783	0.334035
EPHB1	0.759199	-1.59674	0.755256	0.223867	0.0551617	0.225048					FYN	0.0639918	2.96153	-1.17695	0.474488	0.00153058	0.119608
ERBB2	1.31218	-0.489115	0	0.0947303	0.31238	0					HCK	0.300072	3.72715	1.64505	0.382061	9.68272e-05	0.0499799
FER	0.759199	-1.59674	0.755256	0.223867	0.0551617	0.225048					INSR	0.0379172	2.98441	1.64505	0.484877	0.00142065	0.0499799
FGR	-0.536045	0.749482	0.4288	0.295964	0.226783	0.334035					JAK2	0.153249	4.1545	1.54517	0.439101	1.63003e-05	0.0611522
FLT1	0.617107	1.11533	0	0.268582	0.132355	0					JAK3	0.214149	3.07954	0	0.415216	0.0010366	0
FYN	-0.575925	1.73491	-1.24676	0.282333	0.0413782	0.106243					LCK	0.882421	3.49691	0	0.188774	0.000235342	0
HCK	0.267675	0.391673	0	0.394475	0.34765	0					LYN	0.340701	2.45452	0	0.366664	0.00705366	0
IGF1R	0.304446	-0.257455	0	0.380394	0.398414	0					MAP2K1	1.03378	1.86583	0	0.150619	0.0310324	0
INSR	1.22523	-0.645158	0	0.110244	0.259412	0					MAPK1	1.03378	1.86583	0	0.150619	0.0310324	0
JAK2	0.546288	-0.328728	0.915995	0.292434	0.371181	0.179835					MERTK	0.178238	4.28786	1.64505	0.429268	9.02023e-06	0.0499799
KDR	0.858337	2.31759	0	0.195353	0.0102358	0					MET	-0.536045	0.749482	0.4288	0.295964	0.226783	0.334035
LYN	0.267675	0.391673	0	0.394475	0.34765	0					PTK2	-0.833884	3.16714	-0.578384	0.202173	0.00076974	0.281503
MERTK	0.759199	-1.59674	0.755256	0.223867	0.0551617	0.225048					PTK6	-0.327828	4.47205	0.281634	0.371521	3.87364e-06	0.389112
MET	-0.536045	0.749482	0.4288	0.295964	0.226783	0.334035					RET	-0.536045	0.749482	0.4288	0.295964	0.226783	0.334035
PKM	0.759199	-1.59674	0.755256	0.223867	0.0551617	0.225048					SRC	0.245421	4.29844	0.204695	0.403065	8.60021e-06	0.418905
PTK2	-0.833884	3.16714	-0.578384	0.202173	0.00076974	0.281503					SYK	0.214149	3.07954	0	0.415216	0.0010366	0
PTK6	-0.501535	3.34003	-1.24676	0.307997	0.000418845	0.106243					YES1	-0.0803275	-0.0790488	0	0.467988	0.468497	0
RET	0.000644283	-0.30993	0.837254	0.499743	0.378307	0.201225
SRC	0.469548	0.737033	-0.036201	0.319339	0.230551	0.485561
YES1	-0.0803275	-0.0790488	0	0.467988	0.468497	0

## Sheet: MSigdb_Enrichment_Modules
Module 1														Module 2
Pathway	Pvalue	Intersection												Pathway	Pvalue	Intersection
BIOCARTA_VEGF_PATHWAY	1.15942e-07	FLT1	KDR	PIK3R1	PTK2	PXN	SHC1							PID_VEGFR1_2_PATHWAY	6.92021e-08	CAV1	CTNNB1	MAPK1	NCK1	PTK2	PTPN11	PXN	VCL
PID_SHP2_PATHWAY	1.15942e-07	IGF1R	JAK2	KDR	PIK3R1	PTPN11	SHC1							PID_ANGIOPOIETIN_RECEPTOR_PATHWAY	2.08372e-07	MAPK1	NCK1	PTK2	PTPN11	PXN	STAT5A	STAT5B
PID_VEGFR1_2_PATHWAY	2.96037e-07	CTNNB1	FLT1	FYN	HSP90AB1	KDR	PIK3R1	PTK2	PTPN11	PXN				KEGG_ERBB_SIGNALING_PATHWAY	2.83976e-06	ABL1	MAPK1	NCK1	PTK2	STAT5A	STAT5B
KEGG_FOCAL_ADHESION	3.58665e-07	CRK	CTNNB1	FLT1	FYN	IGF1R	KDR	PIK3R1	PTK2	PXN	SHC1			KEGG_FOCAL_ADHESION	2.00321e-06	CAV1	CTNNB1	MAPK1	PTK2	PXN	VCL
PID_PDGFRB_PATHWAY	1.9556e-05	ABL1	CRK	FYN	JAK2	PIK3R1	PTPN11	SHC1	STAT3					PID_PDGFRB_PATHWAY	5.90721e-06	ABL1	JAK2	MAPK1	NCK1	PTPN11	STAT5A	STAT5B
PID_ERBB2_ERBB3_PATHWAY	3.15642e-05	JAK2	PIK3R1	PTPN11	SHC1	STAT3								KEGG_JAK_STAT_SIGNALING_PATHWAY	3.09673e-05	JAK2	PTPN11	STAT5A	STAT5B
PID_EPO_PATHWAY	8.75136e-05	INPP5D	JAK2	PIK3R1	PTPN11	SHC1								BIOCARTA_GH_PATHWAY	3.09673e-05	JAK2	MAPK1	STAT5A	STAT5B
BIOCARTA_INSULIN_PATHWAY	0.000145125	PIK3R1	PTPN11	SHC1										PID_VEGFR1_PATHWAY	3.09673e-05	CAV1	MAPK1	NCK1	PTPN11
BIOCARTA_IGF1MTOR_PATHWAY	0.000145125	IGF1R	INPPL1	PIK3R1										PID_ECADHERIN_STABILIZATION_PATHWAY	3.09673e-05	CTNNB1	GIT1	NCK1	VCL
BIOCARTA_TCR_PATHWAY	0.000145125	FYN	PIK3R1	SHC1										REACTOME_GROWTH_HORMONE_RECEPTOR_SIGNALING	3.09673e-05	JAK2	MAPK1	STAT5A	STAT5B
PID_IL23_PATHWAY	0.000145125	JAK2	PIK3R1	STAT3										PID_ERBB4_PATHWAY	7.87942e-05	JAK2	MAPK1	STAT5A	STAT5B
PID_PDGFRA_PATHWAY	0.000145125	CRK	PIK3R1	SHC1										PID_IL3_PATHWAY	7.87942e-05	JAK2	PTPN11	STAT5A	STAT5B
DAZARD_RESPONSE_TO_UV_NHEK_DN	0.000145125	ABL1	FYN	PTK2										REACTOME_SIGNALING_BY_ERBB4	7.87942e-05	JAK2	MAPK1	STAT5A	STAT5B
REACTOME_IMMUNE_SYSTEM	0.000150678	CRK	FYN	HSP90AB1	INPPL1	JAK2	PIK3R1	SHC1	STAT3					KEGG_CHEMOKINE_SIGNALING_PATHWAY	0.000111701	JAK2	MAPK1	PTK2	PXN	STAT5B
ST_INTEGRIN_SIGNALING_PATHWAY	0.000202147	ABL1	CRK	FYN	PTK2	SHC1								KEGG_REGULATION_OF_ACTIN_CYTOSKELETON	0.000111701	GIT1	MAPK1	PTK2	PXN	VCL
PID_EPHB_FWD_PATHWAY	0.000202147	CRK	PIK3R1	PTK2	PXN	SHC1								BIOCARTA_EPO_PATHWAY	0.000128928	JAK2	STAT5A	STAT5B
PID_ERBB1_RECEPTOR_PROXIMAL_PATHWAY	0.000202147	PIK3R1	PTK2	PTPN11	SHC1	STAT3								BIOCARTA_IL3_PATHWAY	0.000128928	JAK2	STAT5A	STAT5B
KEGG_JAK_STAT_SIGNALING_PATHWAY	0.000253716	JAK2	PIK3R1	PTPN11	STAT3									BIOCARTA_GLEEVEC_PATHWAY	0.000128928	JAK2	STAT5A	STAT5B
KEGG_NATURAL_KILLER_CELL_MEDIATED_CYTOTOXICITY	0.000253716	FYN	PIK3R1	PTPN11	SHC1									PID_IL2_STAT5_PATHWAY	0.000128928	PTPN11	STAT5A	STAT5B
KEGG_PROSTATE_CANCER	0.000253716	CTNNB1	HSP90AB1	IGF1R	PIK3R1									NAKAMURA_ADIPOGENESIS_LATE_UP	0.000128928	ABL1	CTNNB1	STAT5B
BIOCARTA_TPO_PATHWAY	0.000253716	JAK2	PIK3R1	SHC1	STAT3									BIOCARTA_BIOPEPTIDES_PATHWAY	0.000169134	JAK2	MAPK1	STAT5A	STAT5B
BIOCARTA_TFF_PATHWAY	0.000253716	CTNNB1	PIK3R1	PTK2	SHC1									PID_EPO_PATHWAY	0.000169134	JAK2	PTPN11	STAT5A	STAT5B
PID_IL4_2PATHWAY	0.000253716	INPP5D	JAK2	PIK3R1	SHC1									KEGG_LEUKOCYTE_TRANSENDOTHELIAL_MIGRATION	0.000186965	CTNNB1	PTK2	PTPN11	PXN	VCL
ZHU_CMV_ALL_DN	0.000253716	ABL1	IGF1R	MYH9	TPM4									REACTOME_HEMOSTASIS	0.000200321	ABL1	CAV1	JAK2	MAPK1	PTK2	VCL
FIRESTEIN_PROLIFERATION	0.000253716	FYN	INPP5D	KDR	PIK3R1									KEGG_AXON_GUIDANCE	0.000322661	ABL1	MAPK1	NCK1	PTK2
PID_IL2_1PATHWAY	0.000410807	FYN	PIK3R1	PTPN11	SHC1	STAT3								ST_INTEGRIN_SIGNALING_PATHWAY	0.000322661	ABL1	CAV1	MAPK1	PTK2
PID_FAK_PATHWAY	0.000410807	CRK	FYN	PIK3R1	PTK2	PXN								PID_PTP1B_PATHWAY	0.000322661	CAV1	JAK2	STAT5A	STAT5B
REACTOME_HEMOSTASIS	0.000502163	ABL1	CRK	FYN	JAK2	PIK3R1	PTK2	SHC1						PID_EPHB_FWD_PATHWAY	0.000322661	MAPK1	NCK1	PTK2	PXN
KEGG_ENDOCYTOSIS	0.00062397	FLT1	HSPA8	IGF1R	KDR									PID_ERBB1_RECEPTOR_PROXIMAL_PATHWAY	0.000322661	MAPK1	NCK1	PTK2	PTPN11
KEGG_VEGF_SIGNALING_PATHWAY	0.00062397	KDR	PIK3R1	PTK2	PXN									REACTOME_SIGNALING_BY_SCF_KIT	0.000322661	JAK2	MAPK1	STAT5A	STAT5B
PID_ERBB4_PATHWAY	0.00062397	FYN	JAK2	PIK3R1	SHC1									REACTOME_SIGNALING_BY_PDGF	0.000322661	MAPK1	NCK1	STAT5A	STAT5B
PID_AJDISS_2PATHWAY	0.00062397	ABL1	CTNNB1	FYN	IGF1R									REACTOME_DOWNSTREAM_SIGNAL_TRANSDUCTION	0.000322661	MAPK1	NCK1	STAT5A	STAT5B
MARSON_BOUND_BY_FOXP3_UNSTIMULATED	0.000666799	FYN	JAK2	PTK2	SHC1	STAT3	TPM4							REACTOME_IL_2_SIGNALING	0.000322661	JAK2	MAPK1	STAT5A	STAT5B
KEGG_ADIPOCYTOKINE_SIGNALING_PATHWAY	0.000668836	JAK2	PTPN11	STAT3										GRESHOCK_CANCER_COPY_NUMBER_UP	0.000322661	ABL1	CTNNB1	JAK2	PTPN11
KEGG_PATHOGENIC_ESCHERICHIA_COLI_INFECTION	0.000668836	ABL1	CTNNB1	FYN										BIOCARTA_CXCR4_PATHWAY	0.00036824	MAPK1	PTK2	PXN
KEGG_RENAL_CELL_CARCINOMA	0.000668836	CRK	PIK3R1	PTPN11										BIOCARTA_MCALPAIN_PATHWAY	0.00036824	MAPK1	PTK2	PXN
KEGG_GLIOMA	0.000668836	IGF1R	PIK3R1	SHC1										PID_IFNG_PATHWAY	0.00036824	JAK2	MAPK1	PTPN11
BIOCARTA_ERK_PATHWAY	0.000668836	IGF1R	SHC1	STAT3										TSAI_RESPONSE_TO_IONIZING_RADIATION	0.00036824	JAK2	PTPN11	STAT5A
BIOCARTA_PTEN_PATHWAY	0.000668836	PIK3R1	PTK2	SHC1										YAGI_AML_FAB_MARKERS	0.00036824	CAV1	TGM2	VCL
BIOCARTA_HER2_PATHWAY	0.000668836	PIK3R1	SHC1	STAT3										HEDENFALK_BREAST_CANCER_BRCA1_VS_BRCA2	0.00036824	CTNNB1	MAPK1	PXN
BIOCARTA_UCALPAIN_PATHWAY	0.000668836	PTK2	PXN	SPTAN1										KEGG_THYROID_CANCER	0.000417494	CTNNB1	MAPK1
SIG_PIP3_SIGNALING_IN_CARDIAC_MYOCTES	0.000668836	INPPL1	PTK2	SHC1										BIOCARTA_IL10_PATHWAY	0.000417494	STAT5A	STAT5B
PID_IL2_STAT5_PATHWAY	0.000668836	PIK3R1	PTPN11	SHC1										ST_T_CELL_SIGNAL_TRANSDUCTION	0.000417494	MAPK1	NCK1
REACTOME_APOPTOTIC_CLEAVAGE_OF_CELLULAR_PROTEINS	0.000668836	CTNNB1	PTK2	SPTAN1										PID_IL27_PATHWAY	0.000417494	JAK2	STAT5A
REACTOME_INTEGRIN_ALPHAIIB_BETA3_SIGNALING	0.000668836	CRK	PTK2	SHC1										PID_WNT_CANONICAL_PATHWAY	0.000417494	CAV1	CTNNB1
REACTOME_SEMAPHORIN_INTERACTIONS	0.000668836	FYN	HSP90AB1	MYH9										PID_TELOMERASE_PATHWAY	0.000417494	ABL1	MAPK1
REACTOME_REGULATION_OF_SIGNALING_BY_CBL	0.000668836	CRK	FYN	PIK3R1										PID_ALK1_PATHWAY	0.000417494	CAV1	MAPK1
REACTOME_PLATELET_AGGREGATION_PLUG_FORMATION	0.000668836	CRK	PTK2	SHC1										REACTOME_IL_7_SIGNALING	0.000417494	STAT5A	STAT5B
REACTOME_APOPTOTIC_EXECUTION_PHASE	0.000668836	CTNNB1	PTK2	SPTAN1										ELVIDGE_HYPOXIA_DN	0.000417494	JAK2	MAPK1
ZHU_CMV_24_HR_DN	0.000668836	ABL1	IGF1R	TPM4										PUJANA_XPRSS_INT_NETWORK	0.000417494	NCK1	STAT5A
REACTOME_DEVELOPMENTAL_BIOLOGY	0.000752342	ABL1	CTNNB1	FYN	HSP90AB1	MYH9	PTK2	SPTAN1						PUJANA_BRCA_CENTERED_NETWORK	0.000417494	NCK1	STAT5A
KEGG_ERBB_SIGNALING_PATHWAY	0.000758768	ABL1	CRK	PIK3R1	PTK2	SHC1								MOREAUX_B_LYMPHOCYTE_MATURATION_BY_TACI_UP	0.000417494	GIT1	MAPK1
KEGG_NEUROTROPHIN_SIGNALING_PATHWAY	0.000758768	ABL1	CRK	PIK3R1	PTPN11	SHC1								BROWNE_HCMV_INFECTION_8HR_UP	0.000417494	PTPN11	STAT5B
REACTOME_AXON_GUIDANCE	0.00104868	ABL1	FYN	HSP90AB1	MYH9	PTK2	SPTAN1							DAZARD_UV_RESPONSE_CLUSTER_G6	0.000417494	ABL1	PTK2
														PID_FCER1_PATHWAY	0.000564164	MAPK1	PTK2	PTPN11	PXN
														PID_IL2_1PATHWAY	0.000564164	MAPK1	PTPN11	STAT5A	STAT5B
														KEGG_ACUTE_MYELOID_LEUKEMIA	0.000817937	MAPK1	STAT5A	STAT5B
														BIOCARTA_IL2RB_PATHWAY	0.000817937	MAPK1	STAT5A	STAT5B
														BIOCARTA_PPARA_PATHWAY	0.000817937	MAPK1	STAT5A	STAT5B
														BIOCARTA_TPO_PATHWAY	0.000817937	JAK2	STAT5A	STAT5B
														BIOCARTA_TFF_PATHWAY	0.000817937	CTNNB1	MAPK1	PTK2
														PID_IL4_2PATHWAY	0.000817937	JAK2	STAT5A	STAT5B
														PID_NETRIN_PATHWAY	0.000817937	MAPK1	NCK1	PTK2
														PID_REG_GR_PATHWAY	0.000817937	MAPK1	STAT5A	STAT5B
														PID_IGF1_PATHWAY	0.000817937	PTK2	PTPN11	PXN
														PID_FGF_PATHWAY	0.000817937	MAPK1	PTPN11	STAT5B
														PID_INTEGRIN_A4B1_PATHWAY	0.000817937	GIT1	PTK2	PXN
														SENESE_HDAC1_TARGETS_UP	0.000817937	PTPN11	PXN	TGM2
														FOSTER_TOLERANT_MACROPHAGE_DN	0.000817937	CAV1	JAK2	STAT5A
														KOINUMA_TARGETS_OF_SMAD2_OR_SMAD3	0.00134849	ABL1	CAV1	PTK2	TGM2	VCL
														KEGG_VEGF_SIGNALING_PATHWAY	0.00155708	MAPK1	PTK2	PXN

## Sheet: PTMsigdd_Enrichment_Modules
Module1
Pathway	Pvalue	Intersection
HUMAN-PERT-PSP_HGF	1.16942e-07	PTK2-Y576	PXN-Y118	STAT3-Y705
HUMAN-PATH-NP_TSH_PATHWAY	8.6028e-07	PTK2-Y576	STAT3-Y705
UMAN-PATH-NP_EGFR1_PATHWAY	2.85842e-05	ABL1-Y393	CRK-Y136	FYN-Y213	MYH9-Y1408	PIK3R1-Y467	PIK3R1-Y580	PTK2-Y576	PTPN11-Y62	PXN-Y118	STAT3-Y705
HUMAN-PERT-PSP_PP2	3.17058e-05	PTK2-Y576	PTK2-Y925	PXN-Y118
HUMAN-PATH-NP_TIE2_PATHWAY	0.000149873	PTK2-Y576	PTK2-Y925	STAT3-Y705
HUMAN-PERT-PSP_VEGF	0.000446523	PTK2-Y576	PTK2-Y925
MOUSE-PERT-PSP_FIBRONECTIN	0.000446523	PTK2-Y576	PTK2-Y925
HUMAN-PATH-NP_KIT_RECEPTOR_PATHWAY	0.00400263	PTK2-Y925	STAT3-Y705
HUMAN-PERT-PSP_EGF	0.0125621	PXN-Y118	STAT3-Y705
HUMAN-PATH-NP_TSLP_PATHWAY	0.0365979	JAK2-Y570	STAT3-Y705
Module 2
Pathway	Pvalue	Intersection
HUMAN-PERT-PSP_VEGF	1.15995e-08	CAV1-Y14	PTK2-Y576	PTK2-Y925
HUMAN-PERT-PSP_PP2	1.4198e-08	CAV1-Y14	PTK2-Y576	PTK2-Y925	PXN-Y118
HUMAN-PATH-NP_EGFR1_PATHWAY	2.30265e-08	ABL1-Y393	CAV1-Y14	GIT1-Y554	NCK1-Y105	PTK2-Y576	PTPN11-Y62	PXN-Y118	STAT5A-Y694	STAT5B-Y699	VCL-Y822
HUMAN-PERT-PSP_EGF	1.03263e-06	CAV1-Y14	PXN-Y118	STAT5A-Y694	STAT5B-Y699
HUMAN-PATH-NP_KIT_RECEPTOR_PATHWAY	1.59717e-05	PTK2-Y925	STAT5A-Y694	STAT5B-Y699
MOUSE-PERT-PSP_EPO	1.59717e-05	JAK2-Y570	MAPK1-Y185	STAT5A-Y694
HUMAN-PERT-PSP_IL_2	8.54882e-05	STAT5A-Y694	STAT5B-Y699
HUMAN-PERT-PSP_HGF	8.54882e-05	PTK2-Y576	PXN-Y118
