# Supplementary material for: Alteration in tyrosine phosphorylation of cardiac proteome and EGFR pathway contribute to hypertrophic cardiomyopathy
Source: Commun Biol. 2022 Nov 15;5:1251. doi: 10.1038/s42003-022-04021-4 (PMC9666710; doi:10.1038/s42003-022-04021-4)
Supplement: Supplementary file 9 — Supplementary Data 6 [file 42003_2022_4021_MOESM9_ESM.xlsx]

## Sheet: Full_Proteome
Master Protein Accessions	Master Protein Descriptions	Gene symbol	TgErbB2 Sham_03: 126	Ntg_AG_01: 127N	TgErbB2 Sham_01: 127C	TgErbB2_AG_01 : 128N	Ntg_Sham_02: 128C	TgErbB2_AG_02: 129N	TgErbB2 Sham_02: 129C	TgErbB2_AG_04: 130N	Ntg_Sham_03: 130C	Ntg_AG_03: 131N	Ntg_AG_02: 131C	TgErbB2_AG_03: 132N	Ntg_Sham_01: 132C	PSMs Workflow ID	PSMs Peptide ID	Checked	Confidence	Identifying Node	PSM Ambiguity	Annotated Sequence	Modifications	# Proteins	m/z [Da]	MH+ [Da]	Theo. MH+ [Da]	DeltaM [ppm]	Deltam/z [Da]	Activation Type	MS Order	Isolation Interference [%]	Average Reporter S/N	Ion Inject Time [ms]	RT [min]	First Scan	Spectrum File	File ID	XCorr	# Protein Groups	Percolator q-Value	Percolator PEP
O08749	Dihydrolipoyl dehydrogenase, mitochondrial OS=Mus musculus OX=10090 GN=Dld PE=1 SV=2	Dld	139.1	148.7	142.2	156.2	162.6	136.9	139.8	144.3	166.5	168	161.8	129.7	140.5	-150	5376207	FALSE	High	Sequest HT (A3)	Unambiguous	[R].lGADVTAVEFLGHVGGIGIDMEISk.[N]	N-Term(TMTpro);K25(TMTpro)	1	1046.25	3136.72	3136.72	0.5	0.00053	HCD	MS2	0	121.4	100	118.967	49752	071521_Kevin_2nd_total_proteome_F_23.raw	F1.23	5.34	1	1.08359e-05	3.14352e-19
Q9ESW8	Pyroglutamyl-peptidase 1 OS=Mus musculus OX=10090 GN=Pgpep1 PE=1 SV=1	Pgpep1	266.8	314.6	270.8	297.9	277.2	311.8	261.2	234.8	355.1	263.3	338.6	334.4	299.9	-150	3756862	FALSE	High	Sequest HT (A3)	Unambiguous	[R].aIIEEMLGVLEQAEGDISccR.[Q]	N-Term(TMTpro);C19(Carbamidomethyl);C20(Carbamidomethyl)	1	899.778	2697.32	2697.32	-1.32	-0.00119	HCD	MS2	2.0992	240.3	19.418	113.922	47072	071521_Kevin_2nd_total_proteome_F_16.raw	F1.16	2.78	1	1.084e-05	2.105e-07
Q8CHH9	Septin-8 OS=Mus musculus OX=10090 GN=Septin8 PE=1 SV=4	Septin8	315.5	176.1	319.2	282.4	272.8	265.9	270.1	302	229.6	243.6	217.2	287.1	207.8	-150	1621525	FALSE	High	Sequest HT (A3)	Unambiguous	[K].dDSYRPIVDYIDAQFENYLQEELk.[I]	N-Term(TMTpro);K24(TMTpro)	3	1191.27	3571.81	3571.81	0.43	0.00051	HCD	MS2	3.62519	212.7	23.072	112.866	47977	071521_Kevin_2nd_total_proteome_F_07.raw	F1.7	2.52	1	1.084e-05	2.499e-07
P68433	Histone H3.1 OS=Mus musculus OX=10090 GN=H3c1 PE=1 SV=2	H3c1	127	59.3	127.9	128.4	88	108.9	98.4	120.6	64.7	88.7	78.3	111	60.1	-150	1621520	FALSE	High	Sequest HT (A3)	Unambiguous	[R].fQSSAVMALQEAcEAYLVGLFEDTNLcAIHAk.[R]	N-Term(TMTpro);C13(Carbamidomethyl);C27(Carbamidomethyl);K32(TMTpro)	1	1399.04	4195.12	4195.12	0.63	0.00089	HCD	MS2	0	79.4	0.542	112.862	47976	071521_Kevin_2nd_total_proteome_F_07.raw	F1.7	5.72	1	1.084e-05	1.638e-09
E9PUM4	Talin-2 OS=Mus musculus OX=10090 GN=Tln2 PE=1 SV=1	Tln2	2205.6	1127.5	2194.9	2100.8	1491.2	2106.1	1933.9	2185.8	1288.4	1468.2	1334.1	2246.1	1152.1	-150	1621508	FALSE	High	Sequest HT (A3)	Unambiguous	[K].fSDDFDEFLDAGIEMAGQAQTk.[E]	N-Term(TMTpro);K22(TMTpro)	5	1522.25	3043.49	3043.49	0.53	0.00081	HCD	MS2	0	1433.9	71.25	112.855	47972	071521_Kevin_2nd_total_proteome_F_07.raw	F1.7	1.58	1	1.084e-05	9.372e-11
Q61239	Protein farnesyltransferase/geranylgeranyltransferase type-1 subunit alpha OS=Mus musculus OX=10090 GN=Fnta PE=1 SV=1	Fnta	681.4	562.6	725.7	603.8	661.3	653.2	639.8	723.5	610.5	682.9	588.6	670.1	532.8	-150	1621467	FALSE	High	Sequest HT (A3)	Unambiguous	[K].dLQEEMNYITAIIEEQPk.[N]	N-Term(TMTpro);K18(TMTpro)	1	1386.74	2772.47	2772.46	2.35	0.00326	HCD	MS2	0	523.3	46.078	112.838	47964	071521_Kevin_2nd_total_proteome_F_07.raw	F1.7	2.35	1	1.084e-05	3.23e-08
Q5SUC9	Protein SCO1 homolog, mitochondrial OS=Mus musculus OX=10090 GN=Sco1 PE=1 SV=1	Sco1	57.9	73	53.4	67.7	67.9	55.4	53.5	62.8	69.9	53.7	66.3	51.2	56.7	-150	3756999	FALSE	High	Sequest HT (A3)	Unambiguous	[K].mIEVVEEIDSIPSLPNLTPLFITIDPER.[D]	N-Term(TMTpro)	2	1162.3	3484.88	3484.88	-0.66	-0.00077	HCD	MS2	2.34668	49.3	13.388	113.973	47099	071521_Kevin_2nd_total_proteome_F_16.raw	F1.16	2.4	1	1.084e-05	1.276e-06
E9Q8K5;A0A5K1VVQ1	Titin OS=Mus musculus OX=10090 GN=Ttn PE=1 SV=1;Titin OS=Mus musculus OX=10090 GN=Ttn PE=4 SV=1	Ttn	104.5	166.9	102.3	110.3	130.6	109.5	108.8	118	126.5	139.5	147.6	111.3	114.2	-150	1621444	FALSE	High	Sequest HT (A3)	Unambiguous	[K].eIkDIVLTEAESVGSSAIFEcLVSPSTAITTWmk.[D]	N-Term(TMTpro);K3(TMTpro);C21(Carbamidomethyl);M33(Oxidation);K34(TMTpro)	6	1547.84	4641.49	4641.49	1.86	0.00288	HCD	MS2	61.7497	99.8	27.445	112.83	47961	071521_Kevin_2nd_total_proteome_F_07.raw	F1.7	5.23	2	1.084e-05	3.296e-09
P17182;P21550;P17183	Alpha-enolase OS=Mus musculus OX=10090 GN=Eno1 PE=1 SV=3;Beta-enolase OS=Mus musculus OX=10090 GN=Eno3 PE=1 SV=3;Gamma-enolase OS=Mus musculus OX=10090 GN=Eno2 PE=1 SV=2	Eno1	503.5	579.9	498.4	504.2	574.2	504	525.7	452.4	647.3	662.2	661.6	482	522.8	-150	3757084	FALSE	High	Sequest HT (A3)	Unambiguous	[R].sGETEDTFIADLVVGLcTGQIk.[T]	N-Term(TMTpro);C17(Carbamidomethyl);K22(TMTpro)	7	1481.29	2961.58	2961.57	2.96	0.00439	HCD	MS2	12.9614	446	87.5	113.999	47114	071521_Kevin_2nd_total_proteome_F_16.raw	F1.16	2.56	3	1.084e-05	5.206e-12
Q61598	Rab GDP dissociation inhibitor beta OS=Mus musculus OX=10090 GN=Gdi2 PE=1 SV=1	Gdi2	304	244.9	264	310.4	340.5	268.4	310.1	303.7	239	301.3	225.7	277	245.8	-150	1621399	FALSE	High	Sequest HT (A3)	Unambiguous	[K].iYkVPSTEAEALASSLMGLFEk.[R]	N-Term(TMTpro);K3(TMTpro);K22(TMTpro)	2	1099.63	3296.86	3296.86	0.27	0.0003	HCD	MS2	14.1942	228.1	7.301	112.808	47952	071521_Kevin_2nd_total_proteome_F_07.raw	F1.7	4.74	1	1.084e-05	1.843e-08
P48962	ADP/ATP translocase 1 OS=Mus musculus OX=10090 GN=Slc25a4 PE=1 SV=4	Slc25a4	282.3	434.5	289.6	313.6	312.7	290.8	289.2	267.7	323	309.1	328.9	277.9	290.9	-150	3757113	FALSE	High	Sequest HT (A3)	Unambiguous	[K].dFLAGGIAAAVSk.[T]	N-Term(TMTpro);K13(TMTpro)	1	610.033	1828.09	1828.08	1.5	0.00091	HCD	MS2	67.7783	251.4	54.046	114.008	47119	071521_Kevin_2nd_total_proteome_F_16.raw	F1.16	3.47	1	1.084e-05	1.136e-06
Q8BUK6	Protein Hook homolog 3 OS=Mus musculus OX=10090 GN=Hook3 PE=1 SV=2	Hook3	1905.9	1377.4	1722.6	1700.1	1551.7	1621.8	1526	1507.7	1366.8	1406.2	1378.9	1776.8	1339	-150	1621366	FALSE	High	Sequest HT (A3)	Unambiguous	[K].iALLQSLLDDANLR.[K]	N-Term(TMTpro)	2	930.049	1859.09	1859.09	-0.91	-0.00084	HCD	MS2	24.1957	1265.9	87.5	112.795	47945	071521_Kevin_2nd_total_proteome_F_07.raw	F1.7	1.76	1	1.084e-05	2.122e-07
Q9CZW5	Mitochondrial import receptor subunit TOM70 OS=Mus musculus OX=10090 GN=Tomm70 PE=1 SV=2	Tomm70	262.7	186.2	254.1	254	230.9	252.7	247.7	257.2	206.1	230.8	206.5	255.2	180.1	-150	1621318	FALSE	High	Sequest HT (A3)	Unambiguous	[K].ecLEDVTAVcILEGFQNEQSMLLADk.[V]	N-Term(TMTpro);C2(Carbamidomethyl);C10(Carbamidomethyl);K26(TMTpro)	1	905.962	3620.83	3620.81	3.17	0.00287	HCD	MS2	0	189.5	87.5	112.766	47932	071521_Kevin_2nd_total_proteome_F_07.raw	F1.7	2.8	1	1.084e-05	4.462e-09
O54950	5'-AMP-activated protein kinase subunit gamma-1 OS=Mus musculus OX=10090 GN=Prkag1 PE=1 SV=2	Prkag1	100.7	76.6	103.5	100.1	93.8	108.4	117.5	111.9	86.6	94.8	97.2	113.1	88	-150	1621308	FALSE	High	Sequest HT (A3)	Unambiguous	[R].eVYLQDSFkPLVcISPNASLFDAVSSLIR.[N]	N-Term(TMTpro);K9(TMTpro);C13(Carbamidomethyl)	3	1293.04	3877.11	3877.11	1.34	0.00173	HCD	MS2	0	81	39.764	112.761	47929	071521_Kevin_2nd_total_proteome_F_07.raw	F1.7	3.88	1	1.084e-05	6.789e-10
Q03265;D3Z6F5	ATP synthase subunit alpha, mitochondrial OS=Mus musculus OX=10090 GN=Atp5f1a PE=1 SV=1;ATP synthase subunit alpha OS=Mus musculus OX=10090 GN=Atp5a1 PE=1 SV=1	Atp5f1a	776.5	752.9	719.4	788.3	859.3	720.1	692	679	777	809.3	886.9	758.6	744.3	-150	1621300	FALSE	High	Sequest HT (A3)	Unambiguous	[R].nVQAEEMVEFSSGLk.[G]	N-Term(TMTpro);K15(TMTpro)	2	1138.61	2276.21	2276.21	0.24	0.00027	HCD	MS2	28.093	624.8	52.99	112.757	47927	071521_Kevin_2nd_total_proteome_F_07.raw	F1.7	3.06	2	1.084e-05	8.103e-11
Q9CZW5	Mitochondrial import receptor subunit TOM70 OS=Mus musculus OX=10090 GN=Tomm70 PE=1 SV=2	Tomm70	99.6	51.2	100.2	89.2	70	96.1	92.3	87.9	69.1	79.2	63.2	96.6	58.6	-150	1621276	FALSE	High	Sequest HT (A3)	Unambiguous	[K].ecLEDVTAVcILEGFQNEQSMLLADk.[V]	N-Term(TMTpro);C2(Carbamidomethyl);C10(Carbamidomethyl);K26(TMTpro)	1	1207.61	3620.82	3620.81	1.16	0.0014	HCD	MS2	0	66	20.437	112.741	47921	071521_Kevin_2nd_total_proteome_F_07.raw	F1.7	3.77	1	1.084e-05	1.139e-09
O35459	Delta(3,5)-Delta(2,4)-dienoyl-CoA isomerase, mitochondrial OS=Mus musculus OX=10090 GN=Ech1 PE=1 SV=1	Ech1	1087.8	NaN	969.6	NaN	1290.8	1012.8	1018.7	NaN	1661.4	NaN	1559.7	976.2	1371	-150	1621258	FALSE	High	Sequest HT (A3)	Unambiguous	[R].vFQDkDAMLNAAFALAADISSk.[S]	N-Term(TMTpro);K5(TMTpro);K22(TMTpro)	2	810.455	3238.8	3238.8	1.04	0.00084	HCD	MS2	12.5464	688	59.391	112.732	47916	071521_Kevin_2nd_total_proteome_F_07.raw	F1.7	1.49	1	1.084e-05	7.208e-07
P06745	Glucose-6-phosphate isomerase OS=Mus musculus OX=10090 GN=Gpi PE=1 SV=4	Gpi	79.1	46.9	76.4	75.5	89.3	76	72.3	80.6	60	76	61.6	81.5	57.8	-150	1621251	FALSE	High	Sequest HT (A3)	Unambiguous	[K].sITDIINIGIGGSDLGPLMVTEALkPYSk.[G]	N-Term(TMTpro);K25(TMTpro);K29(TMTpro)	1	1305.75	3915.24	3915.23	1.82	0.00237	HCD	MS2	1.66165	58.5	3.706	112.728	47915	071521_Kevin_2nd_total_proteome_F_07.raw	F1.7	4.38	1	1.084e-05	9.475e-08
P17182;P21550;P17183	Alpha-enolase OS=Mus musculus OX=10090 GN=Eno1 PE=1 SV=3;Beta-enolase OS=Mus musculus OX=10090 GN=Eno3 PE=1 SV=3;Gamma-enolase OS=Mus musculus OX=10090 GN=Eno2 PE=1 SV=2	Eno1	246.4	314.2	257.6	277.7	303.1	243.1	237.3	232.9	307.8	318.4	327.8	261	266.1	-150	3757185	FALSE	High	Sequest HT (A3)	Unambiguous	[R].sGETEDTFIADLVVGLcTGQIk.[T]	N-Term(TMTpro);C17(Carbamidomethyl);K22(TMTpro)	7	987.861	2961.57	2961.57	-1.67	-0.00165	HCD	MS2	9.55439	225.2	14.547	114.034	47132	071521_Kevin_2nd_total_proteome_F_16.raw	F1.16	3.73	3	1.084e-05	4.895e-09
Q8CGK3	Lon protease homolog, mitochondrial OS=Mus musculus OX=10090 GN=Lonp1 PE=1 SV=2	Lonp1	121.3	61.8	123.3	113.9	110.1	122	100.8	126	109.7	99.7	98.2	120.2	97.1	-150	1621186	FALSE	High	Sequest HT (A3)	Unambiguous	[R].vVDNPIYLSDMGAALTGAESHELQDVLEETNILk.[R]	N-Term(TMTpro);K34(TMTpro)	1	1074.07	4293.25	4293.25	1.89	0.00203	HCD	MS2	47.1552	88	1.806	112.683	47896	071521_Kevin_2nd_total_proteome_F_07.raw	F1.7	3.54	1	1.084e-05	2.012e-10
A0A0R4J0I1	Serine protease inhibitor A3K OS=Mus musculus OX=10090 GN=Serpina3k PE=1 SV=1	Serpina3k	280.2	310.3	226	305.6	294.1	232.4	340.8	390.6	413.5	300.4	173.4	300	217.3	-150	1621170	FALSE	High	Sequest HT (A3)	Unambiguous	[K].aVLDVAETGTEAAAATGVIGGIR.[K]	N-Term(TMTpro)	2	1223.68	2446.34	2446.35	-1.42	-0.00174	HCD	MS2	0	237.6	58.666	112.677	47893	071521_Kevin_2nd_total_proteome_F_07.raw	F1.7	3.99	1	1.084e-05	8.015e-11
A0A0R4J0I1	Serine protease inhibitor A3K OS=Mus musculus OX=10090 GN=Serpina3k PE=1 SV=1	Serpina3k	209.9	215	182	204.2	196.6	180.9	189.3	214.1	205.5	204.4	186	203.8	183.9	-150	1621156	FALSE	High	Sequest HT (A3)	Unambiguous	[K].aVLDVAETGTEAAAATGVIGGIR.[K]	N-Term(TMTpro)	2	816.121	2446.35	2446.35	0.47	0.00038	HCD	MS2	31.6602	161.5	69.52	112.674	47891	071521_Kevin_2nd_total_proteome_F_07.raw	F1.7	4.24	1	1.084e-05	6.891e-13
P80317	T-complex protein 1 subunit zeta OS=Mus musculus OX=10090 GN=Cct6a PE=1 SV=3	Cct6a	1480.1	1072.7	1441.1	1427.2	1176	1416.2	1412	1366	1151.1	1147	1026.9	1419.3	1018.9	-150	1621594	FALSE	High	Sequest HT (A3)	Unambiguous	[R].aQLGVQAFADALLIIPk.[V]	N-Term(TMTpro);K17(TMTpro)	1	792.822	2376.45	2376.45	0.06	5e-05	HCD	MS2	69.5101	1038.6	87.5	112.893	47992	071521_Kevin_2nd_total_proteome_F_07.raw	F1.7	1.96	1	1.084e-05	1.198e-08
P68433	Histone H3.1 OS=Mus musculus OX=10090 GN=H3c1 PE=1 SV=2	H3c1	24.9	20.4	29.2	26.4	29.5	28.1	23.7	25.4	18.9	24	25.9	31.1	15.8	-150	1621610	FALSE	High	Sequest HT (A3)	Unambiguous	[R].fQSSAVMALQEAcEAYLVGLFEDTNLcAIHAk.[R]	N-Term(TMTpro);C13(Carbamidomethyl);C27(Carbamidomethyl);K32(TMTpro)	1	839.831	4195.12	4195.12	1.87	0.00157	HCD	MS2	3.90628	20.2	2.215	112.901	47996	071521_Kevin_2nd_total_proteome_F_07.raw	F1.7	5.12	1	1.084e-05	3.292e-09
A0A1L1STE6	Isocitrate dehydrogenase [NAD] subunit, mitochondrial OS=Mus musculus OX=10090 GN=Idh3a PE=1 SV=1	Idh3a	9.7	8.5	3.9	8.3	8.6	7.3	11.4	10.8	7.8	12.9	7.9	9.5	5.7	-150	3756857	FALSE	High	Sequest HT (A3)	Unambiguous	[K].dMANPTALLLSAVMMLR.[H]	N-Term(TMTpro)	2	717.728	2151.17	2151.17	1.44	0.00103	HCD	MS2	0	7	0.075	113.918	47071	071521_Kevin_2nd_total_proteome_F_16.raw	F1.16	3.84	1	1.084e-05	2.254e-08
B1B0C7;E9PZ16;Q05793	Basement membrane-specific heparan sulfate proteoglycan core protein OS=Mus musculus OX=10090 GN=Hspg2 PE=1 SV=1;Basement membrane-specific heparan sulfate proteoglycan core protein OS=Mus musculus OX=10090 GN=Hspg2 PE=1 SV=1;Basement membrane-specific heparan sulfate proteoglycan core protein OS=Mus musculus OX=10090 GN=Hspg2 PE=1 SV=1	Hspg2	34	36.6	29.3	36	33.3	35.5	32	29.9	33.8	27.5	38.3	33.4	34.2	-150	1621619	FALSE	High	Sequest HT (A3)	Unambiguous	[R].eHLLMALAGIDALLIQASYTQQPAESR.[VL]	N-Term(TMTpro)	3	811.69	3243.74	3243.74	0.43	0.00035	HCD	MS2	0	27.1	12.273	112.907	47998	071521_Kevin_2nd_total_proteome_F_07.raw	F1.7	3.6	3	1.084e-05	1.428e-10
P11404	Fatty acid-binding protein, heart OS=Mus musculus OX=10090 GN=Fabp3 PE=1 SV=5	Fabp3	847.2	1092.9	816.9	856	1110.1	800.7	728.1	817.5	1064.7	1006.5	993.2	827.2	908.7	-150	1622249	FALSE	High	Sequest HT (A3)	Unambiguous	[K].nTEINFQLGIEFDEVTADDRk.[V]	N-Term(TMTpro);K21(TMTpro)	1	766.404	3062.59	3062.59	0.36	0.00027	HCD	MS2	22.5943	744.4	71.459	113.128	48117	071521_Kevin_2nd_total_proteome_F_07.raw	F1.7	2.63	1	1.084e-05	3.174e-08
Q8K2B3	Succinate dehydrogenase [ubiquinone] flavoprotein subunit, mitochondrial OS=Mus musculus OX=10090 GN=Sdha PE=1 SV=1	Sdha	159.9	163	161.6	208.9	208.6	170.9	162.1	178.3	180.7	197.4	187	181	165	-150	3756161	FALSE	High	Sequest HT (A3)	Unambiguous	[R].yDTSYFVEYFALDLLMENGEcR.[G]	N-Term(TMTpro);C21(Carbamidomethyl)	1	1013.81	3039.4	3039.41	-2.22	-0.00225	HCD	MS2	10.368	145.7	26.617	113.699	46953	071521_Kevin_2nd_total_proteome_F_16.raw	F1.16	3.14	1	1.084e-05	7.564e-08
Q9WU78	Programmed cell death 6-interacting protein OS=Mus musculus OX=10090 GN=Pdcd6ip PE=1 SV=3	Pdcd6ip	137.8	138.5	141.9	142.6	153.7	133.6	133.1	134.6	139.2	141.1	128.8	128.1	130.2	-150	1622167	FALSE	High	Sequest HT (A3)	Unambiguous	[R].eATTLANGVLASLNLPAAIEDVSGDTVPQSILTk.[S]	N-Term(TMTpro);K34(TMTpro)	1	1005.06	4017.23	4017.23	0.31	0.00031	HCD	MS2	0	111.7	19.887	113.103	48103	071521_Kevin_2nd_total_proteome_F_07.raw	F1.7	3.23	1	1.084e-05	5.138e-08
Q03265;D3Z6F5	ATP synthase subunit alpha, mitochondrial OS=Mus musculus OX=10090 GN=Atp5f1a PE=1 SV=1;ATP synthase subunit alpha OS=Mus musculus OX=10090 GN=Atp5a1 PE=1 SV=1	Atp5f1a	169	195.3	153.7	197.7	205.2	182.7	164.2	163.8	193.3	180.9	197.8	178.6	175.2	-150	3756168	FALSE	High	Sequest HT (A3)	Unambiguous	[R].eVAAFAQFGSDLDAATQQLLSR.[G]	N-Term(TMTpro)	2	881.461	2642.37	2642.37	-2.26	-0.00199	HCD	MS2	0.774305	148	18.443	113.7	46954	071521_Kevin_2nd_total_proteome_F_16.raw	F1.16	3.46	2	1.084e-05	2.716e-11
A0A1L1STE6	Isocitrate dehydrogenase [NAD] subunit, mitochondrial OS=Mus musculus OX=10090 GN=Idh3a PE=1 SV=1	Idh3a	59.7	111.7	56.7	80.2	70.7	68.2	58.5	64.4	85.5	74.7	98.8	65.1	60.9	-150	1622148	FALSE	High	Sequest HT (A3)	Unambiguous	[K].dmANPTALLLSAVmMLR.[H]	N-Term(TMTpro);M2(Oxidation);M14(Oxidation)	2	728.39	2183.16	2183.16	0.35	0.00025	HCD	MS2	15.5392	59.7	9.342	113.098	48100	071521_Kevin_2nd_total_proteome_F_07.raw	F1.7	3.21	1	1.084e-05	2.124e-07
Q9D8N0	Elongation factor 1-gamma OS=Mus musculus OX=10090 GN=Eef1g PE=1 SV=3	Eef1g	221.7	153.3	232	197.5	182.3	203.8	223.4	224.2	183.7	202.5	157.8	218.6	149.4	-150	1622083	FALSE	High	Sequest HT (A3)	Unambiguous	[R].fPEELTQTFMScNLITGMFQR.[L]	N-Term(TMTpro);C12(Carbamidomethyl)	1	1427.7	2854.39	2854.39	0.41	0.00059	HCD	MS2	8.58783	159.8	33.792	113.076	48089	071521_Kevin_2nd_total_proteome_F_07.raw	F1.7	3.25	1	1.084e-05	4.553e-09
Q6P8J7	Creatine kinase S-type, mitochondrial OS=Mus musculus OX=10090 GN=Ckmt2 PE=1 SV=1	Ckmt2	158	343.8	152	212.5	274.9	175.5	172.5	178.6	302	240.7	314	187.9	253.1	-150	1622018	FALSE	High	Sequest HT (A3)	Unambiguous	[K].tVGmVAGDEESYEVFADLFDPVIk.[L]	N-Term(TMTpro);M4(Oxidation);K24(TMTpro)	1	1628.34	3255.67	3255.66	0.87	0.00141	HCD	MS2	0	186	26.598	113.06	48080	071521_Kevin_2nd_total_proteome_F_07.raw	F1.7	2.69	1	1.084e-05	2.202e-07
P48962	ADP/ATP translocase 1 OS=Mus musculus OX=10090 GN=Slc25a4 PE=1 SV=4	Slc25a4	425.2	567.9	420.1	529.1	519.6	502.5	438.2	458.9	499.3	516.8	548.5	492.2	462.3	-150	3756255	FALSE	High	Sequest HT (A3)	Unambiguous	[K].dFLAGGIAAAVSk.[T]	N-Term(TMTpro);K13(TMTpro)	1	914.542	1828.08	1828.08	-3.64	-0.00333	HCD	MS2	51.6457	400.6	56.997	113.725	46968	071521_Kevin_2nd_total_proteome_F_16.raw	F1.16	4.75	1	1.084e-05	1.774e-07
P58252	Elongation factor 2 OS=Mus musculus OX=10090 GN=Eef2 PE=1 SV=2	Eef2	263.1	132.7	239.6	229.8	208.1	220.7	226.8	216.3	184.4	207.5	169.9	262	184.9	-150	1621999	FALSE	High	Sequest HT (A3)	Unambiguous	[R].lMEPIYLVEIQcPEQVVGGIYGVLNR.[K]	N-Term(TMTpro);C12(Carbamidomethyl)	1	1647.38	3293.75	3293.76	-2.17	-0.00357	HCD	MS2	12.3765	172.5	32.384	113.055	48077	071521_Kevin_2nd_total_proteome_F_07.raw	F1.7	2.84	1	1.084e-05	2.168e-07
P11404	Fatty acid-binding protein, heart OS=Mus musculus OX=10090 GN=Fabp3 PE=1 SV=5	Fabp3	512.2	864.5	527.4	596.3	832.4	504.4	474.4	476.6	872.6	803.9	785.6	551.4	735.4	-150	1621987	FALSE	High	Sequest HT (A3)	Unambiguous	[K].nTEINFQLGIEFDEVTADDRk.[V]	N-Term(TMTpro);K21(TMTpro)	1	1021.54	3062.59	3062.59	-0.02	-2e-05	HCD	MS2	3.86229	535.7	14.392	113.052	48075	071521_Kevin_2nd_total_proteome_F_07.raw	F1.7	3.11	1	1.084e-05	3.289e-11
Q8CGK3	Lon protease homolog, mitochondrial OS=Mus musculus OX=10090 GN=Lonp1 PE=1 SV=2	Lonp1	237.9	121.9	236.8	220.7	219.8	225.7	208.1	233.9	210	201.8	183.2	213.8	174.9	-150	1621125	FALSE	High	Sequest HT (A3)	Unambiguous	[R].vVDNPIYLSDMGAALTGAESHELQDVLEETNILk.[R]	N-Term(TMTpro);K34(TMTpro)	1	1431.75	4293.25	4293.25	0.65	0.00094	HCD	MS2	0	169.1	5.832	112.66	47885	071521_Kevin_2nd_total_proteome_F_07.raw	F1.7	3.43	1	1.084e-05	2.932e-09
P58252	Elongation factor 2 OS=Mus musculus OX=10090 GN=Eef2 PE=1 SV=2	Eef2	118.2	67.3	96.6	96.6	100.6	90.1	98.3	91.9	88.3	84.8	88.9	109	83.9	-150	1621972	FALSE	High	Sequest HT (A3)	Unambiguous	[R].lMEPIYLVEIQcPEQVVGGIYGVLNR.[K]	N-Term(TMTpro);C12(Carbamidomethyl)	1	1098.59	3293.76	3293.76	0.03	4e-05	HCD	MS2	2.63777	76.2	6.17	113.048	48073	071521_Kevin_2nd_total_proteome_F_07.raw	F1.7	3.77	1	1.084e-05	1.145e-08
P47802	Metaxin-1 OS=Mus musculus OX=10090 GN=Mtx1 PE=1 SV=1	Mtx1	1458.6	1330.1	1388.8	1483	1215.5	1412.8	1412.1	1395.2	1480.6	1449.9	1255	1434.2	1183	-150	3756342	FALSE	High	Sequest HT (A3)	Unambiguous	[K].fFFGDAPASLDAFVFSHLALLLQAk.[L]	N-Term(TMTpro);K25(TMTpro)	6	1111.95	3333.85	3333.85	-1.21	-0.00134	HCD	MS2	6.4326	1122.8	73.267	113.754	46983	071521_Kevin_2nd_total_proteome_F_16.raw	F1.16	1.98	1	1.084e-05	5.448e-07
P42125	Enoyl-CoA delta isomerase 1, mitochondrial OS=Mus musculus OX=10090 GN=Eci1 PE=1 SV=2	Eci1	95.1	155.1	85.9	108.6	174.3	100.4	91.1	110.6	149.1	171.5	174	104.8	152	-150	3756437	FALSE	High	Sequest HT (A3)	Unambiguous	[K].yTIGLNESLLGIVAPFWFk.[D]	N-Term(TMTpro);K19(TMTpro)	3	926.202	2776.59	2776.59	-0.14	-0.00013	HCD	MS2	0.286318	104.9	2.906	113.787	47000	071521_Kevin_2nd_total_proteome_F_16.raw	F1.16	3.55	1	1.084e-05	1.486e-08
Q8BMS1	Trifunctional enzyme subunit alpha, mitochondrial OS=Mus musculus OX=10090 GN=Hadha PE=1 SV=1	Hadha	170.2	195.5	154.4	151.8	211.8	151	154.3	180.5	193.8	192.7	204.6	154.5	186	-150	1621830	FALSE	High	Sequest HT (A3)	Unambiguous	[K].eVQSEFIEVmNEIWANDQIR.[S]	N-Term(TMTpro);M10(Oxidation)	1	924.128	2770.37	2770.37	0.95	0.00087	HCD	MS2	2.46418	144.4	9.452	113.001	48048	071521_Kevin_2nd_total_proteome_F_07.raw	F1.7	2.88	1	1.084e-05	4.619e-07
P26043	Radixin OS=Mus musculus OX=10090 GN=Rdx PE=1 SV=3	Rdx	84.9	97.8	80.9	87.9	88.1	75.4	79	78.5	84.1	86.8	87.2	84.8	78.2	-150	1621825	FALSE	High	Sequest HT (A3)	Unambiguous	[K].fFPEDVSEELIQEITQR.[L]	N-Term(TMTpro)	3	795.416	2384.23	2384.23	0.82	0.00065	HCD	MS2	0.707939	68.6	10.198	113	48047	071521_Kevin_2nd_total_proteome_F_07.raw	F1.7	3.79	1	1.084e-05	3.192e-07
A0A140LJ04	Zinc finger ZZ-type and EF-hand domain-containing protein 1 OS=Mus musculus OX=10090 GN=Zzef1 PE=1 SV=1	Zzef1	313.3	427.4	303.3	380.3	461.7	341.3	288.1	339.9	369.4	365.3	393.3	351.6	357.6	-150	1621788	FALSE	High	Sequest HT (A3)	Unambiguous	[R].aQELGLLQEYLLALTTEDHLLR.[C]	N-Term(TMTpro)	3	948.534	2843.59	2843.58	1.1	0.00105	HCD	MS2	46.3115	294.4	92.439	112.978	48037	071521_Kevin_2nd_total_proteome_F_07.raw	F1.7	2.08	1	1.084e-05	2.701e-07
O35127	Protein C10 OS=Mus musculus OX=10090 GN=Grcc10 PE=1 SV=1	Grcc10	502.3	504.8	465	498.6	558.6	480.7	463.6	492.5	502	490.2	526.3	531.2	448.3	-150	1621727	FALSE	High	Sequest HT (A3)	Unambiguous	[K].vVLAEVIQAFSAPENAVR.[M]	N-Term(TMTpro)	1	1109.13	2217.26	2217.26	1.06	0.00117	HCD	MS2	11.0536	405.7	44.205	112.954	48023	071521_Kevin_2nd_total_proteome_F_07.raw	F1.7	3.53	1	1.084e-05	6.49e-09
Q8BMS1	Trifunctional enzyme subunit alpha, mitochondrial OS=Mus musculus OX=10090 GN=Hadha PE=1 SV=1	Hadha	326	535	360.9	427.4	419	350.3	340.7	334.8	458.1	419.9	491.4	378.6	443.6	-150	3756622	FALSE	High	Sequest HT (A3)	Unambiguous	[K].aDMVIEAVFEDLGVk.[H]	N-Term(TMTpro);K15(TMTpro)	1	748.753	2244.25	2244.24	0.78	0.00058	HCD	MS2	10.8435	331.6	30.166	113.843	47030	071521_Kevin_2nd_total_proteome_F_16.raw	F1.16	2.5	1	1.084e-05	4.917e-07
P63038	60 kDa heat shock protein, mitochondrial OS=Mus musculus OX=10090 GN=Hspd1 PE=1 SV=1	Hspd1	680.7	674	645.9	676.5	771	669.4	629.6	645.7	724.8	760.9	736.4	658.8	686.1	-150	1621690	FALSE	High	Sequest HT (A3)	Unambiguous	[K].dMAIATGGAVFGEEGLNLNLEDVQAHDLGk.[V]	N-Term(TMTpro);K30(TMTpro)	1	1231.64	3692.91	3692.91	1.74	0.00215	HCD	MS2	0	562.1	87.5	112.937	48015	071521_Kevin_2nd_total_proteome_F_07.raw	F1.7	3.3	1	1.084e-05	2.101e-11
P17182;P21550;P17183	Alpha-enolase OS=Mus musculus OX=10090 GN=Eno1 PE=1 SV=3;Beta-enolase OS=Mus musculus OX=10090 GN=Eno3 PE=1 SV=3;Gamma-enolase OS=Mus musculus OX=10090 GN=Eno2 PE=1 SV=2	Eno1	193.2	307.9	193.2	241.4	234.3	213.7	218.6	209.7	252.6	224.3	262.1	217.9	221.2	-150	3756810	FALSE	High	Sequest HT (A3)	Unambiguous	[R].sGETEDTFIADLVVGLcTGQIk.[T]	N-Term(TMTpro);C17(Carbamidomethyl);K22(TMTpro)	7	741.149	2961.58	2961.57	0.54	0.0004	HCD	MS2	64.7226	187.2	43.382	113.902	47062	071521_Kevin_2nd_total_proteome_F_16.raw	F1.16	2.77	3	1.084e-05	1.937e-07
G5E8J6	Histidine-rich calcium-binding protein OS=Mus musculus OX=10090 GN=Hrc PE=1 SV=1	Hrc	52.3	73.2	55.5	54.7	74.6	48.3	49.4	57.1	80.6	78.9	82.8	53.8	64.2	-150	1621626	FALSE	High	Sequest HT (A3)	Unambiguous	[R].kQGEEEEEEEEEEEEEILEENLLPFTIIPNPLAGR.[E]	N-Term(TMTpro);K1(TMTpro)	1	1573.78	4719.34	4719.35	-3.14	-0.00495	HCD	MS2	49.6305	51.7	28.808	112.909	47999	071521_Kevin_2nd_total_proteome_F_07.raw	F1.7	5.28	1	1.084e-05	1.36e-12
P50637	Translocator protein OS=Mus musculus OX=10090 GN=Tspo PE=1 SV=1	Tspo	84.5	94.2	94.4	103.2	101	95.7	90.8	97.4	94.5	84.5	90.8	93	77.3	-150	3756293	FALSE	High	Sequest HT (A3)	Unambiguous	[-].mPESWVPAVGLTLVPSLGGFMGAYFVR.[G]	N-Term(Prot)(Met-loss);N-Term(TMTpro)	2	1018.89	3054.64	3054.64	-0.65	-0.00066	HCD	MS2	10.5753	75.5	36.114	113.742	46976	071521_Kevin_2nd_total_proteome_F_16.raw	F1.16	2.5	1	1.084e-05	3.024e-07
P56480	ATP synthase subunit beta, mitochondrial OS=Mus musculus OX=10090 GN=Atp5f1b PE=1 SV=2	Atp5f1b	458	388	392.1	405.9	434	423.3	397.2	385	421.9	469.2	490.7	387	390.7	-150	1621084	FALSE	High	Sequest HT (A3)	Unambiguous	[K].sLQDIIAILGmDELSEEDkLTVSR.[A]	N-Term(TMTpro);M11(Oxidation);K19(TMTpro)	1	1100.6	3299.8	3299.79	2.02	0.00222	HCD	MS2	25.8177	341.7	31.138	112.647	47878	071521_Kevin_2nd_total_proteome_F_07.raw	F1.7	3.99	1	1.084e-05	1.519e-09
Q99J39	Malonyl-CoA decarboxylase, mitochondrial OS=Mus musculus OX=10090 GN=Mlycd PE=1 SV=1	Mlycd	590.6	500.7	530.7	426.9	623.4	492.8	539.4	517.8	590.1	663.2	565.4	486	566.3	-150	1621067	FALSE	High	Sequest HT (A3)	Unambiguous	[K].sMLSEWFSSGFLNLER.[V]	N-Term(TMTpro)	1	1104.06	2207.11	2207.11	0.41	0.00045	HCD	MS2	0	444.8	9.106	112.642	47875	071521_Kevin_2nd_total_proteome_F_07.raw	F1.7	3.55	1	1.084e-05	6.971e-10
P21550	Beta-enolase OS=Mus musculus OX=10090 GN=Eno3 PE=1 SV=3	Eno3	676.4	772.3	708.3	709.3	1124.1	683.8	788.7	729.1	977.8	962.9	873	801.5	855.7	-150	3757233	FALSE	High	Sequest HT (A3)	Unambiguous	[K].vVIGMDVAASEFYR.[N]	N-Term(TMTpro)	2	930.994	1860.98	1860.98	-2.1	-0.00195	HCD	MS2	39.499	668.5	31.885	114.05	47141	071521_Kevin_2nd_total_proteome_F_16.raw	F1.16	2.47	1	1.084e-05	4.292e-08
P19536	Cytochrome c oxidase subunit 5B, mitochondrial OS=Mus musculus OX=10090 GN=Cox5b PE=1 SV=1	Cox5b	238.2	312.9	221.8	262	242.3	268.9	241.2	248.4	289.2	288.6	291.5	251.9	279.6	-150	3757797	FALSE	High	Sequest HT (A3)	Unambiguous	[R].iVGcIcEEDNcTVIWFWLHk.[G]	N-Term(TMTpro);C4(Carbamidomethyl);C6(Carbamidomethyl);C11(Carbamidomethyl);K20(TMTpro)	2	797.656	3187.6	3187.6	-0.02	-2e-05	HCD	MS2	15.75	215.7	50.286	114.243	47242	071521_Kevin_2nd_total_proteome_F_16.raw	F1.16	2.23	1	1.084e-05	9.802e-08
P20108	Thioredoxin-dependent peroxide reductase, mitochondrial OS=Mus musculus OX=10090 GN=Prdx3 PE=1 SV=1	Prdx3	275.8	182.3	221.6	261.1	248.5	219.3	245.4	257.5	292.4	260.7	278.9	267	260.7	-150	3758001	FALSE	High	Sequest HT (A3)	Unambiguous	[K].yLVLFFYPLDFTFVcPTEIVAFSDk.[A]	N-Term(TMTpro);C15(Carbamidomethyl);K25(TMTpro)	1	1213.98	3639.93	3639.93	-0.01	-1e-05	HCD	MS2	3.26439	205.3	12.992	114.313	47278	071521_Kevin_2nd_total_proteome_F_16.raw	F1.16	3.41	1	1.084e-05	1.105e-06
O55234	Proteasome subunit beta type-5 OS=Mus musculus OX=10090 GN=Psmb5 PE=1 SV=3	Psmb5	177.5	114.4	143.2	149.8	149.8	154.5	154.1	145.6	136.7	139.6	128.2	158.9	120.1	-150	1620451	FALSE	High	Sequest HT (A3)	Unambiguous	[K].vIEINPYLLGTMAGGAADcSFWER.[L]	N-Term(TMTpro);C19(Carbamidomethyl)	1	1487.74	2974.48	2974.48	1.45	0.00216	HCD	MS2	2.53789	117.4	38.038	112.427	47761	071521_Kevin_2nd_total_proteome_F_07.raw	F1.7	3.8	1	1.084e-05	3.362e-07
Q80XN0	D-beta-hydroxybutyrate dehydrogenase, mitochondrial OS=Mus musculus OX=10090 GN=Bdh1 PE=1 SV=2	Bdh1	274.2	295.6	256.4	271.4	399.4	272.9	248.9	272.8	337	317.1	307.2	260.5	286.2	-150	1620425	FALSE	High	Sequest HT (A3)	Unambiguous	[K].gMWGLVNNAGISTFGEVEFTSMETYk.[E]	N-Term(TMTpro);K26(TMTpro)	2	1159.59	3476.75	3476.74	4.73	0.00548	HCD	MS2	8.1144	238.5	35.274	112.413	47755	071521_Kevin_2nd_total_proteome_F_07.raw	F1.7	4.01	1	1.084e-05	7.09e-07
P50544	Very long-chain specific acyl-CoA dehydrogenase, mitochondrial OS=Mus musculus OX=10090 GN=Acadvl PE=1 SV=3	Acadvl	378.2	592	360.8	405.9	538.7	365.3	351.4	351.8	535.1	567.2	563.3	345.7	454.5	-150	3758024	FALSE	High	Sequest HT (A3)	Unambiguous	[K].iWISNGGLADIFTVFAk.[T]	N-Term(TMTpro);K17(TMTpro)	2	1230.71	2460.41	2460.41	-1.05	-0.00129	HCD	MS2	16.1737	364.3	48.02	114.318	47281	071521_Kevin_2nd_total_proteome_F_16.raw	F1.16	3.45	1	1.084e-05	5.763e-10
Q9CWJ9	Bifunctional purine biosynthesis protein PURH OS=Mus musculus OX=10090 GN=Atic PE=1 SV=2	Atic	206.4	200.5	213.1	220.2	244.3	211.9	188.8	206.4	213	207.4	207.4	223.3	194.6	-150	1620378	FALSE	High	Sequest HT (A3)	Unambiguous	[K].tVASPDVTVEAAVEQIDIGGVTLLR.[A]	N-Term(TMTpro)	1	953.201	2857.59	2857.58	1.68	0.0016	HCD	MS2	34.0838	171.8	38.091	112.399	47747	071521_Kevin_2nd_total_proteome_F_07.raw	F1.7	2.87	1	1.084e-05	5.019e-09
Q7TQ48	Sarcalumenin OS=Mus musculus OX=10090 GN=Srl PE=1 SV=1	Srl	369.7	386.5	385.4	430.4	521.2	378.4	389.3	388	395.2	416.7	429.5	415.5	401.2	-150	1620363	FALSE	High	Sequest HT (A3)	Unambiguous	[R].aITQELPSLLGSIGLGk.[N]	N-Term(TMTpro);K17(TMTpro)	1	769.139	2305.4	2305.4	1.08	0.00083	HCD	MS2	16.1246	333.9	55.149	112.396	47745	071521_Kevin_2nd_total_proteome_F_07.raw	F1.7	1.8	1	1.084e-05	4.037e-08
Q9DBF1	Alpha-aminoadipic semialdehyde dehydrogenase OS=Mus musculus OX=10090 GN=Aldh7a1 PE=1 SV=4	Aldh7a1	160.7	172.9	167	190.8	297.3	180.6	153.8	172.4	163.3	168.2	163.6	189	155.6	-150	1620336	FALSE	High	Sequest HT (A3)	Unambiguous	[K].iLVEGIGEVQEYVDVcDYAAGLSR.[M]	N-Term(TMTpro);C16(Carbamidomethyl)	3	987.173	2959.51	2959.5	0.42	0.00041	HCD	MS2	23.5884	146.3	37.537	112.389	47741	071521_Kevin_2nd_total_proteome_F_07.raw	F1.7	4.17	1	1.084e-05	1.865e-07
P62737;P68134	Actin, aortic smooth muscle OS=Mus musculus OX=10090 GN=Acta2 PE=1 SV=1;Actin, alpha skeletal muscle OS=Mus musculus OX=10090 GN=Acta1 PE=1 SV=1	Acta2	339.6	380.3	323.3	375.3	362.6	329.2	305	316.2	358.4	330.5	386.1	339.4	325.6	-150	3758095	FALSE	High	Sequest HT (A3)	Unambiguous	[K].lcYVALDFENEMATAASSSSLEk.[S]	N-Term(TMTpro);C2(Carbamidomethyl);K23(TMTpro)	5	1048.86	3144.57	3144.57	-1.44	-0.00151	HCD	MS2	72.884	280.7	87.5	114.345	47296	071521_Kevin_2nd_total_proteome_F_16.raw	F1.16	3.11	2	1.084e-05	1.317e-08
E9Q401	Ryanodine receptor 2 OS=Mus musculus OX=10090 GN=Ryr2 PE=1 SV=1	Ryr2	6	7.2	7.8	7.3	10.3	8.3	6.4	7.4	7.8	8.9	8.5	12.5	6.5	-150	1620285	FALSE	High	Sequest HT (A3)	Unambiguous	[R].iSLFGNDATSIVNcLHILGQTLDAR.[T]	N-Term(TMTpro);C14(Carbamidomethyl)	2	1011.54	3032.62	3032.62	1.09	0.0011	HCD	MS2	0.0598132	6.6	0.403	112.371	47732	071521_Kevin_2nd_total_proteome_F_07.raw	F1.7	2.79	1	1.084e-05	1.134e-06
E9Q401	Ryanodine receptor 2 OS=Mus musculus OX=10090 GN=Ryr2 PE=1 SV=1	Ryr2	167.9	134.5	182.9	145	142.9	153.2	152.5	140.8	163.5	146	154.6	144.6	149.2	-150	3757787	FALSE	High	Sequest HT (A3)	Unambiguous	[K].dMVVMLLSMLEGNVVNGTIGk.[Q]	N-Term(TMTpro);K21(TMTpro)	3	1414.78	2828.56	2828.56	-0.67	-0.00095	HCD	MS2	1.78272	123.9	34.524	114.239	47240	071521_Kevin_2nd_total_proteome_F_16.raw	F1.16	3.38	1	1.084e-05	1.375e-08
Q9DBL1	Short/branched chain specific acyl-CoA dehydrogenase, mitochondrial OS=Mus musculus OX=10090 GN=Acadsb PE=1 SV=1	Acadsb	42.6	42.8	41.7	34.9	52.7	42	48	44.6	49.5	48.1	43	43.8	46.7	-150	3758153	FALSE	High	Sequest HT (A3)	Unambiguous	[K].vDASVALLcDIQNTIINNLFR.[K]	N-Term(TMTpro);C9(Carbamidomethyl)	3	1347.23	2693.46	2693.46	-0.16	-0.00022	HCD	MS2	6.97258	36.3	1.214	114.37	47308	071521_Kevin_2nd_total_proteome_F_16.raw	F1.16	2.66	1	1.084e-05	2.485e-09
P56480	ATP synthase subunit beta, mitochondrial OS=Mus musculus OX=10090 GN=Atp5f1b PE=1 SV=2	Atp5f1b	91.4	92.2	82.9	84.4	101.7	84.8	84.5	73.1	82.1	89.3	93.4	85	84.6	-150	1620190	FALSE	High	Sequest HT (A3)	Unambiguous	[K].sLQDIIAILGmDELSEEDkLTVSR.[A]	N-Term(TMTpro);M11(Oxidation);K19(TMTpro)	1	1650.4	3299.8	3299.79	1.52	0.00252	HCD	MS2	0	70.9	58.063	112.344	47717	071521_Kevin_2nd_total_proteome_F_07.raw	F1.7	2.91	1	1.084e-05	2.986e-07
Q03265;D3Z6F5	ATP synthase subunit alpha, mitochondrial OS=Mus musculus OX=10090 GN=Atp5f1a PE=1 SV=1;ATP synthase subunit alpha OS=Mus musculus OX=10090 GN=Atp5a1 PE=1 SV=1	Atp5f1a	472.1	475.4	418.6	479.3	599.5	445.4	415.3	440.1	521.2	534.6	588.2	477.2	450.8	-150	1620172	FALSE	High	Sequest HT (A3)	Unambiguous	[R].nVQAEEMVEFSSGLk.[G]	N-Term(TMTpro);K15(TMTpro)	2	759.408	2276.21	2276.21	-0.06	-4e-05	HCD	MS2	0	396.4	32.991	112.337	47713	071521_Kevin_2nd_total_proteome_F_07.raw	F1.7	1.87	2	1.084e-05	1.906e-07
Q91WD5	NADH dehydrogenase [ubiquinone] iron-sulfur protein 2, mitochondrial OS=Mus musculus OX=10090 GN=Ndufs2 PE=1 SV=1	Ndufs2	444.8	299.2	502.8	427.9	326.2	419.6	406.3	424	335.4	338.1	308.7	415.6	309	-150	3758267	FALSE	High	Sequest HT (A3)	Unambiguous	[R].tVDIGVVTAEDALNYGFSGVMLR.[G]	N-Term(TMTpro)	2	911.148	2731.43	2731.43	0.48	0.00044	HCD	MS2	28.3109	311.1	31.057	114.413	47329	071521_Kevin_2nd_total_proteome_F_16.raw	F1.16	2.25	1	1.084e-05	1.888e-08
Q64310	Surfeit locus protein 4 OS=Mus musculus OX=10090 GN=Surf4 PE=1 SV=1	Surf4	454.9	328.6	449.7	452.6	395	428.5	413.9	434.3	348	359.4	322.8	447.8	334.9	-150	1620159	FALSE	High	Sequest HT (A3)	Unambiguous	[-].mGQNDLMGTAEDFADQFLR.[V]	N-Term(Prot)(Met-loss);N-Term(TMTpro)	2	778.046	2332.12	2332.12	1.23	0.00096	HCD	MS2	5.00307	324.4	27.854	112.332	47710	071521_Kevin_2nd_total_proteome_F_07.raw	F1.7	2.93	1	1.084e-05	1.856e-08
Q64310	Surfeit locus protein 4 OS=Mus musculus OX=10090 GN=Surf4 PE=1 SV=1	Surf4	1332.8	802.1	1344.3	1257	972.8	1206.9	1156.9	1243.9	863.4	961.8	807.4	1300.3	804.5	-150	1620153	FALSE	High	Sequest HT (A3)	Unambiguous	[-].mGQNDLMGTAEDFADQFLR.[V]	N-Term(Prot)(Met-loss);N-Term(TMTpro)	2	1166.56	2332.12	2332.12	-0.05	-5e-05	HCD	MS2	0	882.4	21.234	112.33	47709	071521_Kevin_2nd_total_proteome_F_07.raw	F1.7	2.42	1	1.084e-05	7.185e-10
P50396	Rab GDP dissociation inhibitor alpha OS=Mus musculus OX=10090 GN=Gdi1 PE=1 SV=3	Gdi1	158.4	145.6	193.8	157.4	172.8	157.4	136.6	136.5	150.4	146.8	172.3	153.2	263.3	-150	1620136	FALSE	High	Sequest HT (A3)	Unambiguous	[K].fDLGQDVIDFTGHALALYR.[T]	N-Term(TMTpro)	1	819.103	2455.3	2455.29	0.44	0.00036	HCD	MS2	0	134.8	8.462	112.326	47707	071521_Kevin_2nd_total_proteome_F_07.raw	F1.7	3.17	1	1.084e-05	1.375e-09
G3UZY2	Thioredoxin, mitochondrial (Fragment) OS=Mus musculus OX=10090 GN=Txn2 PE=1 SV=1	Txn2	209.3	247.7	208.5	247.1	278.4	233.9	224.8	245.3	231.4	239.4	240.3	237	208.1	-150	1620112	FALSE	High	Sequest HT (A3)	Unambiguous	[K].vDIDDHTDLAIEYEVSAVPTVLAIk.[N]	N-Term(TMTpro);K25(TMTpro)	2	1112.27	3334.8	3334.83	-7.56	-0.0084	HCD	MS2	8.57739	191.7	34.615	112.313	47701	071521_Kevin_2nd_total_proteome_F_07.raw	F1.7	3.62	1	1.084e-05	7.415e-08
Q02566	Myosin-6 OS=Mus musculus OX=10090 GN=Myh6 PE=1 SV=2	Myh6	395	552.9	398.1	443.1	578.9	418.3	406.8	458.9	532.2	519.1	537.4	426.8	483.2	-150	1620094	FALSE	High	Sequest HT (A3)	Unambiguous	[K].iEDEQALALQLQk.[K]	N-Term(TMTpro);K13(TMTpro)	1	1054.11	2107.22	2107.23	-3.47	-0.00366	HCD	MS2	35.4912	385.9	55.208	112.308	47698	071521_Kevin_2nd_total_proteome_F_07.raw	F1.7	2.8	1	1.084e-05	9.837e-07
Q3UGR5	Haloacid dehalogenase-like hydrolase domain-containing protein 2 OS=Mus musculus OX=10090 GN=Hdhd2 PE=1 SV=2	Hdhd2	563.7	559.5	565.9	560.7	701.4	530.7	543.4	565.1	604	592.4	591.4	569.5	577.8	-150	1620055	FALSE	High	Sequest HT (A3)	Unambiguous	[K].lEFEISEDEIFTSLTAAR.[N]	N-Term(TMTpro)	1	1188.12	2375.23	2375.23	-0.67	-0.00079	HCD	MS2	34.9211	472.2	52.762	112.295	47691	071521_Kevin_2nd_total_proteome_F_07.raw	F1.7	2.93	1	1.084e-05	7.457e-09
Q9D404	3-oxoacyl-[acyl-carrier-protein] synthase, mitochondrial OS=Mus musculus OX=10090 GN=Oxsm PE=1 SV=1	Oxsm	139.1	150.1	158.4	166.4	177	159.7	161.1	147.2	188.1	155.1	167.7	144.9	159.7	-150	3758293	FALSE	High	Sequest HT (A3)	Unambiguous	[R].eADQVATGVAIGMGMVPLEVISETALLFQTk.[G]	N-Term(TMTpro);K31(TMTpro)	1	1276.37	3827.09	3827.08	0.76	0.00097	HCD	MS2	11.9713	130	54.012	114.421	47334	071521_Kevin_2nd_total_proteome_F_16.raw	F1.16	3.07	1	1.084e-05	7.383e-11
E9Q8K5;A0A5K1VVQ1	Titin OS=Mus musculus OX=10090 GN=Ttn PE=1 SV=1;Titin OS=Mus musculus OX=10090 GN=Ttn PE=4 SV=1	Ttn	369.7	509.5	375.5	410	423.2	382.8	360.9	357.8	436.9	391.4	427.1	357.8	380.6	-150	3758233	FALSE	High	Sequest HT (A3)	Unambiguous	[R].aQIEVTSSYTMLVIDNVTR.[F]	N-Term(TMTpro)	5	815.439	2444.3	2444.3	-0.53	-0.00043	HCD	MS2	15.3835	325.2	55.342	114.399	47323	071521_Kevin_2nd_total_proteome_F_16.raw	F1.16	2.17	2	1.084e-05	5.363e-08
P62737;P68134	Actin, aortic smooth muscle OS=Mus musculus OX=10090 GN=Acta2 PE=1 SV=1;Actin, alpha skeletal muscle OS=Mus musculus OX=10090 GN=Acta1 PE=1 SV=1	Acta2	166.9	186.3	156.8	175.9	165	160.1	159.3	149.4	214.5	165.4	184.4	162.6	162.5	-150	3756010	FALSE	High	Sequest HT (A3)	Unambiguous	[K].mTQImFETFNVPAmYVAIQAVLSLYASGR.[T]	N-Term(TMTpro);M5(Oxidation);M14(Oxidation)	8	1196.62	3587.84	3587.83	2.89	0.00346	HCD	MS2	6.38663	138.4	36.048	113.648	46926	071521_Kevin_2nd_total_proteome_F_16.raw	F1.16	3.36	2	1.084e-05	2.404e-08
Q91VD9	NADH-ubiquinone oxidoreductase 75 kDa subunit, mitochondrial OS=Mus musculus OX=10090 GN=Ndufs1 PE=1 SV=2	Ndufs1	293.9	317.3	380.7	339.5	387.8	342.3	336.6	283.1	409.8	420.1	355.7	311	336.7	-150	3757778	FALSE	High	Sequest HT (A3)	Unambiguous	[R].vAGMLQNFEGNAVAAIAGGLVDAEALVALk.[D]	N-Term(TMTpro);K30(TMTpro)	1	1760.99	3520.97	3520.97	-0.57	-0.001	HCD	MS2	12.659	283.2	2.739	114.233	47238	071521_Kevin_2nd_total_proteome_F_16.raw	F1.16	4.01	1	1.084e-05	4.289e-10
F2Z471;Q60932	Voltage-dependent anion-selective channel protein 1 OS=Mus musculus OX=10090 GN=Vdac1 PE=1 SV=1;Voltage-dependent anion-selective channel protein 1 OS=Mus musculus OX=10090 GN=Vdac1 PE=1 SV=3	Vdac1	274.5	206.8	271.2	257.4	289.2	281	249.2	259.9	267.7	285.4	256.7	260.8	224.7	-150	3757706	FALSE	High	Sequest HT (A3)	Unambiguous	[R].gALVLGYEGWLAGYQMNFETSk.[S]	N-Term(TMTpro);K22(TMTpro)	2	1014.87	3042.59	3042.59	0.53	0.00054	HCD	MS2	34.4404	212.4	31.197	114.206	47223	071521_Kevin_2nd_total_proteome_F_16.raw	F1.16	4.41	2	1.084e-05	9.918e-10
Q9JHJ0	Tropomodulin-3 OS=Mus musculus OX=10090 GN=Tmod3 PE=1 SV=1	Tmod3	235.4	168.9	240.2	211.5	195.8	207.7	204.7	216.9	197.7	205.6	171	216.3	165	-150	1621019	FALSE	High	Sequest HT (A3)	Unambiguous	[K].qLETVLDDLDPENALLPAGFR.[Q]	N-Term(TMTpro)	3	877.472	2630.4	2630.4	1.14	0.001	HCD	MS2	0	165.5	41.472	112.625	47867	071521_Kevin_2nd_total_proteome_F_07.raw	F1.7	2.43	1	1.084e-05	9.057e-08
P04247	Myoglobin OS=Mus musculus OX=10090 GN=Mb PE=1 SV=3	Mb	275.4	257.4	276.3	256.1	259.1	253.8	250	230	299.8	290.8	272.4	236.6	260.9	-150	3757277	FALSE	High	Sequest HT (A3)	Unambiguous	[K].yLEFISEIIIEVLkk.[R]	N-Term(TMTpro);K14(TMTpro);K15(TMTpro)	2	1375.35	2749.69	2749.69	-1.89	-0.0026	HCD	MS2	0	214.4	46.647	114.06	47147	071521_Kevin_2nd_total_proteome_F_16.raw	F1.16	2.98	1	1.084e-05	2.867e-07
P04247	Myoglobin OS=Mus musculus OX=10090 GN=Mb PE=1 SV=3	Mb	1469	1612.2	1500.5	1294.6	1698.1	1511	1405	1476	1662.4	1860.3	1626.6	1369.4	1545.9	-150	3757314	FALSE	High	Sequest HT (A3)	Unambiguous	[-].mGLSDGEWQLVLNVWGk.[V]	N-Term(Prot)(Met-loss);N-Term(TMTpro);K17(TMTpro)	2	803.786	2409.34	2409.34	0.8	0.00064	HCD	MS2	3.88654	1256.6	87.5	114.074	47153	071521_Kevin_2nd_total_proteome_F_16.raw	F1.16	1.52	1	1.084e-05	1.126e-06
O09161	Calsequestrin-2 OS=Mus musculus OX=10090 GN=Casq2 PE=1 SV=3	Casq2	145.3	145.9	134.9	136	144	130.8	118.3	128.5	130.8	128.4	122.1	131.3	119.6	-150	3757319	FALSE	High	Sequest HT (A3)	Unambiguous	[R].dNTDNPDLSILWIDPDDFPLLVAYWEk.[T]	N-Term(TMTpro);K27(TMTpro)	3	953.994	3812.95	3812.96	-0.69	-0.00066	HCD	MS2	1.739	107.6	20.433	114.076	47154	071521_Kevin_2nd_total_proteome_F_16.raw	F1.16	3.1	1	1.084e-05	1.131e-06
Q8VDN2;Q9WV27;D3YYN7	Sodium/potassium-transporting ATPase subunit alpha-1 OS=Mus musculus OX=10090 GN=Atp1a1 PE=1 SV=1;Sodium/potassium-transporting ATPase subunit alpha-4 OS=Mus musculus OX=10090 GN=Atp1a4 PE=1 SV=3;Sodium/potassium-transporting ATPase subunit alpha OS=Mus musculus OX=10090 GN=Atp1a2 PE=1 SV=1	Atp1a1	55.1	58.6	60.2	72.8	85.4	66.8	61	67	71.8	72.9	65.6	65.3	61.5	-150	1620877	FALSE	High	Sequest HT (A3)	Unambiguous	[K].qAADMILLDDNFASIVTGVEEGR.[L]	N-Term(TMTpro)	7	923.471	2768.4	2768.41	-3.66	-0.00338	HCD	MS2	10.5716	54.1	9.624	112.573	47839	071521_Kevin_2nd_total_proteome_F_07.raw	F1.7	3.29	3	1.084e-05	1.934e-08
P04247	Myoglobin OS=Mus musculus OX=10090 GN=Mb PE=1 SV=3	Mb	1421.6	1407.7	1384.1	1259.6	1508.5	1428.4	1357.6	1373.9	1489.7	1675.2	1488.9	1314	1331.8	-150	3757380	FALSE	High	Sequest HT (A3)	Unambiguous	[-].mGLSDGEWQLVLNVWGk.[V]	N-Term(Prot)(Met-loss);N-Term(TMTpro);K17(TMTpro)	2	1205.17	2409.34	2409.34	-0.11	-0.00013	HCD	MS2	16.0714	1156	86.597	114.093	47164	071521_Kevin_2nd_total_proteome_F_16.raw	F1.16	2.4	1	1.084e-05	2.446e-08
A0A0R4J083	Long-chain-specific acyl-CoA dehydrogenase, mitochondrial OS=Mus musculus OX=10090 GN=Acadl PE=1 SV=1	Acadl	243.2	326.5	274.4	248.6	294.2	257.1	302.1	230.6	317.3	305.2	329.5	236.7	269.5	-150	3757443	FALSE	High	Sequest HT (A3)	Unambiguous	[R].lLIAELAISAcEFMFEETR.[N]	N-Term(TMTpro);C11(Carbamidomethyl)	2	849.777	2547.32	2547.32	0.35	0.0003	HCD	MS2	18.0306	227.9	23.048	114.119	47177	071521_Kevin_2nd_total_proteome_F_16.raw	F1.16	3.03	1	1.084e-05	4.472e-08
Q03265;D3Z6F5	ATP synthase subunit alpha, mitochondrial OS=Mus musculus OX=10090 GN=Atp5f1a PE=1 SV=1;ATP synthase subunit alpha OS=Mus musculus OX=10090 GN=Atp5a1 PE=1 SV=1	Atp5f1a	561.3	601.6	553.5	620.9	692.7	585	545.7	555	623.8	632.2	707.2	608.3	631.1	-150	3757464	FALSE	High	Sequest HT (A3)	Unambiguous	[R].eVAAFAQFGSDLDAATQQLLSR.[G]	N-Term(TMTpro)	2	1321.69	2642.37	2642.37	-0.41	-0.00054	HCD	MS2	6.1264	496.8	52.109	114.124	47180	071521_Kevin_2nd_total_proteome_F_16.raw	F1.16	2.72	2	1.084e-05	3.976e-10
A0A0R4J0S3	Reticulon-4-interacting protein 1, mitochondrial OS=Mus musculus OX=10090 GN=Rtn4ip1 PE=1 SV=1	Rtn4ip1	49.4	50	45.9	57.7	63.3	57.5	47.6	54.1	64.1	53.1	68.1	45.8	55	-150	1620838	FALSE	High	Sequest HT (A3)	Unambiguous	[K].lGADEVIDYTLGSVEEQLk.[S]	N-Term(TMTpro);K19(TMTpro)	3	1344.24	2687.46	2687.46	0.3	0.0004	HCD	MS2	9.64556	44.6	38.724	112.558	47832	071521_Kevin_2nd_total_proteome_F_07.raw	F1.7	2.06	1	1.084e-05	2.651e-07
Q8CHT0	Delta-1-pyrroline-5-carboxylate dehydrogenase, mitochondrial OS=Mus musculus OX=10090 GN=Aldh4a1 PE=1 SV=3	Aldh4a1	294.5	443.2	326.7	341.7	375.6	328.7	315	313.1	431.8	382	416.1	311.9	382.3	-150	3757469	FALSE	High	Sequest HT (A3)	Unambiguous	[K].tVIQAEIDAAAELIDFFR.[F]	N-Term(TMTpro)	1	776.093	2326.26	2326.26	1.01	0.00078	HCD	MS2	30.896	292.5	49.8	114.126	47181	071521_Kevin_2nd_total_proteome_F_16.raw	F1.16	4.31	1	1.084e-05	9.013e-09
Q9QXE0	2-hydroxyacyl-CoA lyase 1 OS=Mus musculus OX=10090 GN=Hacl1 PE=1 SV=2	Hacl1	195	154.9	202.2	200.9	190.8	192.2	177.7	219	175.1	173.6	167	186.6	157.3	-150	3757720	FALSE	High	Sequest HT (A3)	Unambiguous	[K].tQDVEYMFGVVGIPVTEIALAAQELGIk.[Y]	N-Term(TMTpro);K28(TMTpro)	7	1200.67	3599.99	3599.99	-0.31	-0.00037	HCD	MS2	60.8784	150.1	41.222	114.213	47227	071521_Kevin_2nd_total_proteome_F_16.raw	F1.16	3.26	1	1.084e-05	9.378e-11
K3W4N7	Sodium channel protein OS=Mus musculus OX=10090 GN=Scn5a PE=1 SV=1	Scn5a	308.7	308.9	302.2	311.2	283.2	306.6	307.2	303.6	274.2	280.3	276.4	298.5	252.8	-150	3757477	FALSE	High	Sequest HT (A3)	Unambiguous	[K].fDPEATQFIEYLALSDFADALSEPLR.[I]	N-Term(TMTpro)	3	1088.22	3262.65	3262.65	0.69	0.00075	HCD	MS2	8.90513	239.6	55.937	114.128	47182	071521_Kevin_2nd_total_proteome_F_16.raw	F1.16	3.33	1	1.084e-05	3.206e-08
Q8CHT0	Delta-1-pyrroline-5-carboxylate dehydrogenase, mitochondrial OS=Mus musculus OX=10090 GN=Aldh4a1 PE=1 SV=3	Aldh4a1	1042.7	1426.9	1204.8	1152.3	1397.2	1144.8	1243.7	1096.6	1587.7	1477.1	1520.7	1151	1423.3	-150	3757515	FALSE	High	Sequest HT (A3)	Unambiguous	[K].tVIQAEIDAAAELIDFFR.[F]	N-Term(TMTpro)	1	1163.63	2326.26	2326.26	0.33	0.00038	HCD	MS2	29.5613	1058.2	87.5	114.139	47188	071521_Kevin_2nd_total_proteome_F_16.raw	F1.16	2.93	1	1.084e-05	2.641e-09
Q6P8J7	Creatine kinase S-type, mitochondrial OS=Mus musculus OX=10090 GN=Ckmt2 PE=1 SV=1	Ckmt2	242.8	303.6	231.3	262.7	243.3	238.8	251.9	230.9	259.8	244.5	250.8	233.8	293.4	-150	3757529	FALSE	High	Sequest HT (A3)	Unambiguous	[R].sEVELVQIVIDGVNYLVDcEk.[K]	N-Term(TMTpro);C19(Carbamidomethyl);K21(TMTpro)	1	1010.55	3029.64	3029.64	0.65	0.00066	HCD	MS2	22.1019	206.4	41.612	114.142	47190	071521_Kevin_2nd_total_proteome_F_16.raw	F1.16	3.75	1	1.084e-05	2.791e-07
Q91WD5	NADH dehydrogenase [ubiquinone] iron-sulfur protein 2, mitochondrial OS=Mus musculus OX=10090 GN=Ndufs2 PE=1 SV=1	Ndufs2	463.1	380	497.8	462.9	483.9	453.9	399.2	422.8	425.3	461.1	399.8	458.2	377.9	-150	3757567	FALSE	High	Sequest HT (A3)	Unambiguous	[R].tVDIGVVTAEDALNYGFSGVMLR.[G]	N-Term(TMTpro)	2	1366.21	2731.42	2731.43	-2.62	-0.00358	HCD	MS2	0	356.3	87.5	114.153	47196	071521_Kevin_2nd_total_proteome_F_16.raw	F1.16	3.07	1	1.084e-05	1.459e-10
O35114	Lysosome membrane protein 2 OS=Mus musculus OX=10090 GN=Scarb2 PE=1 SV=3	Scarb2	96	84.2	96.5	85.8	86.2	96.6	86.3	90.1	91	95	96.7	90	87.1	-150	3757575	FALSE	High	Sequest HT (A3)	Unambiguous	[R].tINIPLLTVVDLAQLTLLR.[E]	N-Term(TMTpro)	1	804.17	2410.5	2410.5	-0.11	-9e-05	HCD	MS2	30.0322	74.3	2.662	114.16	47200	071521_Kevin_2nd_total_proteome_F_16.raw	F1.16	3.54	1	1.084e-05	3.394e-09
O35114	Lysosome membrane protein 2 OS=Mus musculus OX=10090 GN=Scarb2 PE=1 SV=3	Scarb2	780.6	654.7	818.5	818.7	719.4	780.3	791.5	760.9	738.6	777.3	722	808.5	666.3	-150	3757605	FALSE	High	Sequest HT (A3)	Unambiguous	[R].tINIPLLTVVDLAQLTLLR.[E]	N-Term(TMTpro)	1	1205.75	2410.49	2410.5	-0.76	-0.00092	HCD	MS2	21.0792	617.1	26.139	114.17	47204	071521_Kevin_2nd_total_proteome_F_16.raw	F1.16	2.44	1	1.084e-05	4.469e-09
E9Q8K5;A0A5K1VVQ1	Titin OS=Mus musculus OX=10090 GN=Ttn PE=1 SV=1;Titin OS=Mus musculus OX=10090 GN=Ttn PE=4 SV=1	Ttn	669.8	815.6	636.4	663.2	874.1	661.9	638.9	752.6	726.3	868.4	753.5	708.6	735.9	-150	1620661	FALSE	High	Sequest HT (A3)	Unambiguous	[K].gQVDLVDTMAFLVIPNSTR.[D]	N-Term(TMTpro)	5	1190.65	2380.29	2380.29	-0.45	-0.00054	HCD	MS2	65.1095	596.6	25.26	112.492	47796	071521_Kevin_2nd_total_proteome_F_07.raw	F1.7	3.47	2	1.084e-05	2.904e-10
Q91ZJ5	UTP--glucose-1-phosphate uridylyltransferase OS=Mus musculus OX=10090 GN=Ugp2 PE=1 SV=3	Ugp2	70	78	61.3	69.4	77.4	74.9	68.6	82.8	108.8	76.8	69.1	80	79.2	-150	1620606	FALSE	High	Sequest HT (A3)	Unambiguous	[K].amSQDGASQFQEVILQELELSVk.[K]	N-Term(TMTpro);M2(Oxidation);K23(TMTpro)	1	1587.85	3174.69	3174.68	0.59	0.00094	HCD	MS2	0	62.5	24.79	112.476	47787	071521_Kevin_2nd_total_proteome_F_07.raw	F1.7	2.94	1	1.084e-05	4.838e-07
P11404	Fatty acid-binding protein, heart OS=Mus musculus OX=10090 GN=Fabp3 PE=1 SV=5	Fabp3	443.1	790	449.5	495.9	787.6	423.1	414.2	408.5	769.3	698.4	679.4	476.2	638.1	-150	1620596	FALSE	High	Sequest HT (A3)	Unambiguous	[K].nTEINFQLGIEFDEVTADDRk.[V]	N-Term(TMTpro);K21(TMTpro)	1	1021.54	3062.6	3062.59	0.99	0.00101	HCD	MS2	12.3005	468.9	7.455	112.472	47785	071521_Kevin_2nd_total_proteome_F_07.raw	F1.7	3.72	1	1.084e-05	2.25e-11
E9Q401	Ryanodine receptor 2 OS=Mus musculus OX=10090 GN=Ryr2 PE=1 SV=1	Ryr2	465.7	344.1	529.9	411.3	392.9	441.3	457.3	421	439.9	496.1	421.2	423.9	366.7	-150	3757659	FALSE	High	Sequest HT (A3)	Unambiguous	[K].dMVVMLLSMLEGNVVNGTIGk.[Q]	N-Term(TMTpro);K21(TMTpro)	3	943.524	2828.56	2828.56	-0.19	-0.00018	HCD	MS2	4.19179	351.8	3.685	114.188	47214	071521_Kevin_2nd_total_proteome_F_16.raw	F1.16	3.56	1	1.084e-05	9.288e-11
E9Q8K5;A0A5K1VVQ1	Titin OS=Mus musculus OX=10090 GN=Ttn PE=1 SV=1;Titin OS=Mus musculus OX=10090 GN=Ttn PE=4 SV=1	Ttn	427.2	466	421.7	417.6	531.8	414.9	418.5	480.6	485.1	492.8	458.4	434.5	403.9	-150	1620544	FALSE	High	Sequest HT (A3)	Unambiguous	[K].aSFTNVVETEFTVTGLVEDQR.[Y]	N-Term(TMTpro)	5	1323.68	2646.36	2646.36	0.54	0.00072	HCD	MS2	0	367.2	87.5	112.454	47776	071521_Kevin_2nd_total_proteome_F_07.raw	F1.7	3.77	2	1.084e-05	6.421e-11
A0A0R4J083	Long-chain-specific acyl-CoA dehydrogenase, mitochondrial OS=Mus musculus OX=10090 GN=Acadl PE=1 SV=1	Acadl	1128.9	1432.8	1410.6	1125.2	1355.1	1054.8	1560.3	976.3	1537.1	1534.4	1397.4	1032.4	1162.8	-150	3757486	FALSE	High	Sequest HT (A3)	Unambiguous	[R].lLIAELAISAcEFMFEETR.[N]	N-Term(TMTpro);C11(Carbamidomethyl)	2	1274.16	2547.32	2547.32	1.1	0.0014	HCD	MS2	10.2021	1048.5	87.5	114.132	47184	071521_Kevin_2nd_total_proteome_F_16.raw	F1.16	1.98	1	1.084e-05	5.442e-07
A0A1B0GSX0	L-lactate dehydrogenase OS=Mus musculus OX=10090 GN=Ldha PE=1 SV=1	Ldha	1304.3	906.8	1334	978.8	1344.6	1260.1	1460.2	1469.7	1274.2	1496.1	1147.6	1194.9	1041	-150	3755956	FALSE	High	Sequest HT (A3)	Unambiguous	[K].lLIVSNPVDILTYVAWk.[I]	N-Term(TMTpro);K17(TMTpro)	6	1276.77	2552.54	2552.53	0.35	0.00045	HCD	MS2	0.783005	1017.1	1.453	113.633	46919	071521_Kevin_2nd_total_proteome_F_16.raw	F1.16	2.42	1	1.084e-05	3.423e-08
E9PVA8	eIF-2-alpha kinase activator GCN1 OS=Mus musculus OX=10090 GN=Gcn1 PE=1 SV=1	Gcn1	335.4	261.1	316.6	345.8	324.2	298.4	288.7	309.3	281.2	276.8	260.7	352.1	259.7	-150	1343877	FALSE	High	Sequest HT (A3)	Unambiguous	[K].mAAQIIGNMYSLTDQk.[D]	N-Term(TMTpro);K16(TMTpro)	1	798.101	2392.29	2392.29	0.9	0.00072	HCD	MS2	14.7045	245.6	12.977	97.8629	41117	071521_Kevin_2nd_total_proteome_F_06.raw	F1.6	3.32	1	1.084e-05	1.5e-08
D3YUM1	NADH dehydrogenase [ubiquinone] flavoprotein 1, mitochondrial OS=Mus musculus OX=10090 GN=Ndufv1 PE=1 SV=1	Ndufv1	189.3	226.2	186.5	220	204.7	193.4	191.9	191.4	219.8	191.3	225.9	194	197.6	-150	3755915	FALSE	High	Sequest HT (A3)	Unambiguous	[K].sVcETVLMDFDALVQAQTGLGTAAVIVmDR.[S]	N-Term(TMTpro);C3(Carbamidomethyl);M28(Oxidation)	3	1177.6	3530.79	3530.79	0.18	0.00021	HCD	MS2	0	165.1	43.429	113.619	46911	071521_Kevin_2nd_total_proteome_F_16.raw	F1.16	3.47	1	1.084e-05	8.793e-09
Q14BI5	Myomesin 2 OS=Mus musculus OX=10090 GN=Myom2 PE=1 SV=1	Myom2	193.1	178.4	184	192.5	221.4	198.8	195.5	215.1	193.5	237.1	226.4	196.9	192.3	-150	1625035	FALSE	High	Sequest HT (A3)	Unambiguous	[K].eISAGVDEEGNIYLGFDcQEMTDASQFTWck.[A]	N-Term(TMTpro);C18(Carbamidomethyl);C30(Carbamidomethyl);K31(TMTpro)	1	1403.65	4208.95	4208.94	2.72	0.00381	HCD	MS2	23.9125	164.7	87.5	114.177	48667	071521_Kevin_2nd_total_proteome_F_07.raw	F1.7	3.85	1	1.084e-05	1.562e-07
E9PVA8	eIF-2-alpha kinase activator GCN1 OS=Mus musculus OX=10090 GN=Gcn1 PE=1 SV=1	Gcn1	1433.5	861.7	1294.1	1187.2	1058.7	1175.2	1236.6	1157.1	952	1046.3	875.9	1340.4	863.9	-150	3754053	FALSE	High	Sequest HT (A3)	Unambiguous	[K].vLPLEALVTDAGEVTEMGk.[T]	N-Term(TMTpro);K19(TMTpro)	1	1290.73	2580.44	2580.45	-0.21	-0.00027	HCD	MS2	25.1123	908	61.833	112.965	46575	071521_Kevin_2nd_total_proteome_F_16.raw	F1.16	1.74	1	1.084e-05	3.859e-08
Q9D051	Pyruvate dehydrogenase E1 component subunit beta, mitochondrial OS=Mus musculus OX=10090 GN=Pdhb PE=1 SV=1	Pdhb	259.9	336.1	267.1	307.2	310.4	278.6	260.1	262.9	314.2	275.7	328	272.7	283.2	-150	1624994	FALSE	High	Sequest HT (A3)	Unambiguous	[R].dNNPVVMLENELmYGVAFELPAEAQSk.[D]	N-Term(TMTpro);M13(Oxidation);K27(TMTpro)	1	1211.62	3632.84	3632.85	-1.83	-0.00222	HCD	MS2	5.91427	235.8	70.978	114.161	48658	071521_Kevin_2nd_total_proteome_F_07.raw	F1.7	3.49	1	1.084e-05	1.357e-09
Q9CQ62	2,4-dienoyl-CoA reductase, mitochondrial OS=Mus musculus OX=10090 GN=Decr1 PE=1 SV=1	Decr1	17.9	12.1	17	18.8	15	20.9	14.3	10.6	15.8	13.4	14.7	20.8	14.7	-150	1624920	FALSE	High	Sequest HT (A3)	Unambiguous	[R].lGTMEELANLATFLcSDYASWINGAVIR.[F]	N-Term(TMTpro);C15(Carbamidomethyl)	1	1140.58	3419.73	3419.73	-0.07	-9e-05	HCD	MS2	0.905325	12.9	2.121	114.132	48643	071521_Kevin_2nd_total_proteome_F_07.raw	F1.7	5.09	1	1.084e-05	2.732e-09
Q8VDM4	26S proteasome non-ATPase regulatory subunit 2 OS=Mus musculus OX=10090 GN=Psmd2 PE=1 SV=1	Psmd2	222	185.9	223	218.2	183.2	223.8	201.7	190	163.1	172.7	152.1	209.4	154.8	-150	3754090	FALSE	High	Sequest HT (A3)	Unambiguous	[R].mNLASSFVNGFVNAAFGQDk.[L]	N-Term(TMTpro);K20(TMTpro)	1	909.147	2725.43	2725.43	0.44	0.0004	HCD	MS2	6.13367	157.1	6.716	112.985	46586	071521_Kevin_2nd_total_proteome_F_16.raw	F1.16	3.9	1	1.084e-05	6.948e-10
Q8VDM4	26S proteasome non-ATPase regulatory subunit 2 OS=Mus musculus OX=10090 GN=Psmd2 PE=1 SV=1	Psmd2	575.2	390.9	587.2	587.3	466.2	602	564.2	561.1	421.4	431.4	373.4	588.9	369.8	-150	3754099	FALSE	High	Sequest HT (A3)	Unambiguous	[R].mNLASSFVNGFVNAAFGQDk.[L]	N-Term(TMTpro);K20(TMTpro)	1	1363.22	2725.43	2725.43	0.88	0.00119	HCD	MS2	2.27154	409.3	35.833	112.989	46587	071521_Kevin_2nd_total_proteome_F_16.raw	F1.16	3.78	1	1.084e-05	2.258e-10
G3UVV4	Hexokinase-1 OS=Mus musculus OX=10090 GN=Hk1 PE=1 SV=1	Hk1	1073.8	723.6	1008.3	1086.9	869.4	1046.3	1059.6	1037.7	777.8	748.2	702.6	993.6	664.7	-150	3754108	FALSE	High	Sequest HT (A3)	Unambiguous	[R].lSDEILIDILTR.[F]	N-Term(TMTpro)	5	853.007	1705.01	1705.01	0.28	0.00023	HCD	MS2	0	739.9	43.603	112.991	46588	071521_Kevin_2nd_total_proteome_F_16.raw	F1.16	2.55	1	1.084e-05	5.561e-07
Q9CQ62	2,4-dienoyl-CoA reductase, mitochondrial OS=Mus musculus OX=10090 GN=Decr1 PE=1 SV=1	Decr1	285.5	451.4	241.5	338.9	249.5	385.2	227	311.6	256.7	300.7	361.5	290	228.1	-150	1624843	FALSE	High	Sequest HT (A3)	Unambiguous	[R].lGTMEELANLATFLcSDYASWINGAVIR.[F]	N-Term(TMTpro);C15(Carbamidomethyl)	1	855.688	3419.73	3419.73	-0.21	-0.00018	HCD	MS2	55.727	246.2	63.747	114.106	48629	071521_Kevin_2nd_total_proteome_F_07.raw	F1.7	2.99	1	1.084e-05	1.907e-07
Q8BWF0	Succinate-semialdehyde dehydrogenase, mitochondrial OS=Mus musculus OX=10090 GN=Aldh5a1 PE=1 SV=1	Aldh5a1	260.9	235.4	254.4	305.2	274.1	275.4	257.4	289.1	229.4	245.2	240.1	275.2	219.7	-150	3754156	FALSE	High	Sequest HT (A3)	Unambiguous	[K].fDkEEEAVAIANAAEVGLAGYFYSQDPAQIWR.[V]	N-Term(TMTpro);K3(TMTpro)	1	1389.71	4167.12	4167.13	-2.85	-0.00396	HCD	MS2	0	210.3	45.949	113.005	46596	071521_Kevin_2nd_total_proteome_F_16.raw	F1.16	1.15	1	1.084e-05	1.157e-07
P17182;P21550;P17183	Alpha-enolase OS=Mus musculus OX=10090 GN=Eno1 PE=1 SV=3;Beta-enolase OS=Mus musculus OX=10090 GN=Eno3 PE=1 SV=3;Gamma-enolase OS=Mus musculus OX=10090 GN=Eno2 PE=1 SV=2	Eno1	127.8	181.9	132.9	171	170	151	131.3	126.4	170.9	164.9	186.1	147.7	148.8	-150	3754261	FALSE	High	Sequest HT (A3)	Unambiguous	[R].sGETEDTFIADLVVGLcTGQIk.[T]	N-Term(TMTpro);C17(Carbamidomethyl);K22(TMTpro)	7	741.148	2961.57	2961.57	-0.67	-0.0005	HCD	MS2	0.248001	126	13.79	113.038	46613	071521_Kevin_2nd_total_proteome_F_16.raw	F1.16	3.12	3	1.084e-05	2.05e-07
Q03265;D3Z6F5	ATP synthase subunit alpha, mitochondrial OS=Mus musculus OX=10090 GN=Atp5f1a PE=1 SV=1;ATP synthase subunit alpha OS=Mus musculus OX=10090 GN=Atp5a1 PE=1 SV=1	Atp5f1a	67.4	68.4	76.5	72.1	85.4	75	70.1	68.5	77.6	64.9	92.5	76.5	78.4	-150	3754034	FALSE	High	Sequest HT (A3)	Unambiguous	[R].eVAAFAQFGSDLDAATQQLLSR.[G]	N-Term(TMTpro)	2	1321.69	2642.37	2642.37	0.03	4e-05	HCD	MS2	5.9929	61	0.304	112.954	46570	071521_Kevin_2nd_total_proteome_F_16.raw	F1.16	3.38	2	1.084e-05	5.084e-09
P11404	Fatty acid-binding protein, heart OS=Mus musculus OX=10090 GN=Fabp3 PE=1 SV=5	Fabp3	283.5	423.7	305.1	312.4	407.9	272.3	264.4	290.2	418.6	380.6	394.9	297.2	354.6	-150	1624633	FALSE	High	Sequest HT (A3)	Unambiguous	[K].nTEINFQLGIEFDEVTADDR.[K]	N-Term(TMTpro)	1	1315.65	2630.29	2630.29	-1.66	-0.00218	HCD	MS2	13.3564	276.5	87.5	114.028	48588	071521_Kevin_2nd_total_proteome_F_07.raw	F1.7	2.95	1	1.084e-05	2.848e-08
Q03265;D3Z6F5	ATP synthase subunit alpha, mitochondrial OS=Mus musculus OX=10090 GN=Atp5f1a PE=1 SV=1;ATP synthase subunit alpha OS=Mus musculus OX=10090 GN=Atp5a1 PE=1 SV=1	Atp5f1a	343.8	305.5	386.3	380.4	353.6	351.3	300.1	355	345.4	296.6	308.2	380	287.1	-150	3754557	FALSE	High	Sequest HT (A3)	Unambiguous	[R].eVAAFAQFGSDLDAATQQLLSR.[G]	N-Term(TMTpro)	2	881.463	2642.38	2642.37	0.29	0.00026	HCD	MS2	4.51392	276.2	12.256	113.137	46666	071521_Kevin_2nd_total_proteome_F_16.raw	F1.16	3.42	2	1.084e-05	1.319e-10
P19123	Troponin C, slow skeletal and cardiac muscles OS=Mus musculus OX=10090 GN=Tnnc1 PE=1 SV=1	Tnnc1	244.7	294.8	256.4	253	266.1	262	231.5	236.7	269.3	276.5	276.1	257.7	254.2	-150	1624536	FALSE	High	Sequest HT (A3)	Unambiguous	[K].mMLQATGETITEDDIEELMk.[D]	N-Term(TMTpro);K20(TMTpro)	1	969.497	2906.48	2906.47	2.38	0.00231	HCD	MS2	5.02675	212	41.972	113.996	48570	071521_Kevin_2nd_total_proteome_F_07.raw	F1.7	2.27	1	1.084e-05	3.593e-07
Q03265;D3Z6F5	ATP synthase subunit alpha, mitochondrial OS=Mus musculus OX=10090 GN=Atp5f1a PE=1 SV=1;ATP synthase subunit alpha OS=Mus musculus OX=10090 GN=Atp5a1 PE=1 SV=1	Atp5f1a	737	698	711.8	756.3	822	741.2	685.7	680.1	774.5	774.8	831.9	755.3	743	-150	1624434	FALSE	High	Sequest HT (A3)	Unambiguous	[R].nVQAEEMVEFSSGLk.[G]	N-Term(TMTpro);K15(TMTpro)	2	1138.61	2276.21	2276.21	1.77	0.00201	HCD	MS2	1.56146	610	34.003	113.954	48548	071521_Kevin_2nd_total_proteome_F_07.raw	F1.7	2.4	2	1.084e-05	7.503e-08
A0A0R4J0I1	Serine protease inhibitor A3K OS=Mus musculus OX=10090 GN=Serpina3k PE=1 SV=1	Serpina3k	137.2	162.9	124.6	150.3	158.2	127.4	147.7	162.2	175.4	137.2	116.1	145.4	110.5	-150	1624414	FALSE	High	Sequest HT (A3)	Unambiguous	[K].aVLDVAETGTEAAAATGVIGGIR.[K]	N-Term(TMTpro)	2	816.122	2446.35	2446.35	1.21	0.00098	HCD	MS2	1.81182	116.4	19.275	113.947	48544	071521_Kevin_2nd_total_proteome_F_07.raw	F1.7	4.27	1	1.084e-05	9.423e-12
E9Q8K5;A0A5K1VVQ1	Titin OS=Mus musculus OX=10090 GN=Ttn PE=1 SV=1;Titin OS=Mus musculus OX=10090 GN=Ttn PE=4 SV=1	Ttn	221	227.7	194.3	229	242	230.3	194.4	217.7	214.3	228.2	241.2	209.7	190.5	-150	1624332	FALSE	High	Sequest HT (A3)	Unambiguous	[K].aSFTNVVETEFTVTGLVEDQR.[Y]	N-Term(TMTpro)	5	882.791	2646.36	2646.36	0.66	0.00058	HCD	MS2	4.8759	178.1	35.702	113.91	48525	071521_Kevin_2nd_total_proteome_F_07.raw	F1.7	3.58	2	1.084e-05	3.963e-09
B1ARU1;A0A571BGC6	Microtubule-actin cross-linking factor 1 OS=Mus musculus OX=10090 GN=Macf1 PE=1 SV=1;Microtubule-actin cross-linking factor 1 OS=Mus musculus OX=10090 GN=Macf1 PE=1 SV=1	Macf1	408.4	238.2	398.3	315.3	233.8	348.7	337.6	316.4	216.8	238.2	229	317.7	211.5	-150	1624242	FALSE	High	Sequest HT (A3)	Unambiguous	[K].aLNDAATAAEEGEALQWIVGTEVDVINQQLADFk.[L]	N-Term(TMTpro);K34(TMTpro)	11	1060.31	4238.22	4238.21	3.14	0.00333	HCD	MS2	6.388	238.9	46.115	113.872	48505	071521_Kevin_2nd_total_proteome_F_07.raw	F1.7	3.34	2	1.084e-05	6.724e-09
Q08857	Platelet glycoprotein 4 OS=Mus musculus OX=10090 GN=Cd36 PE=1 SV=2	Cd36	372.9	418.8	295.7	405.2	422	375.7	342.8	388.4	382.3	400.5	401.1	345.9	336.4	-150	1624219	FALSE	High	Sequest HT (A3)	Unambiguous	[R].sIYAVFGSEIDLk.[G]	N-Term(TMTpro);K13(TMTpro)	1	684.064	2050.18	2050.17	2.16	0.00147	HCD	MS2	57.7071	306.6	58.379	113.864	48500	071521_Kevin_2nd_total_proteome_F_07.raw	F1.7	3.23	1	1.084e-05	1.195e-06
Q6P8J7	Creatine kinase S-type, mitochondrial OS=Mus musculus OX=10090 GN=Ckmt2 PE=1 SV=1	Ckmt2	244.5	383.3	232.9	287.5	327.7	261.9	257	256.1	347.1	316.2	368.6	246	289.2	-150	1624213	FALSE	High	Sequest HT (A3)	Unambiguous	[K].tVGmVAGDEESYEVFADLFDPVIk.[L]	N-Term(TMTpro);M4(Oxidation);K24(TMTpro)	1	1085.89	3255.67	3255.66	1.65	0.00179	HCD	MS2	4.98846	239.5	45.375	113.862	48499	071521_Kevin_2nd_total_proteome_F_07.raw	F1.7	2.97	1	1.084e-05	3.601e-09
A0A0R4J0I1	Serine protease inhibitor A3K OS=Mus musculus OX=10090 GN=Serpina3k PE=1 SV=1	Serpina3k	376.6	370.7	313.6	383.8	402.1	341.1	427.9	463.9	466.5	377.5	268.4	389.6	285.8	-150	1624206	FALSE	High	Sequest HT (A3)	Unambiguous	[K].aVLDVAETGTEAAAATGVIGGIR.[K]	N-Term(TMTpro)	2	1223.68	2446.35	2446.35	0.8	0.00098	HCD	MS2	19.064	305.5	36.301	113.86	48498	071521_Kevin_2nd_total_proteome_F_07.raw	F1.7	3.4	1	1.084e-05	2.401e-12
Q9R1P0	Proteasome subunit alpha type-4 OS=Mus musculus OX=10090 GN=Psma4 PE=1 SV=1	Psma4	86.1	88.6	82.9	95.9	105.8	83.5	79.4	79.1	88.9	82.7	88.5	85.3	87.6	-150	3754716	FALSE	High	Sequest HT (A3)	Unambiguous	[R].lYQVEYAMEAIGHAGTcLGILANDGVLLAAER.[R]	N-Term(TMTpro);C17(Carbamidomethyl)	3	1241.64	3722.92	3722.92	-0.78	-0.00097	HCD	MS2	0.966188	71.1	11.651	113.186	46692	071521_Kevin_2nd_total_proteome_F_16.raw	F1.16	4.88	1	1.084e-05	5.374e-11
P48962	ADP/ATP translocase 1 OS=Mus musculus OX=10090 GN=Slc25a4 PE=1 SV=4	Slc25a4	844.9	893.7	857.3	993.5	927.6	922.5	816.3	918.9	930.3	885.6	917.8	926.6	802.2	-150	3754533	FALSE	High	Sequest HT (A3)	Unambiguous	[K].dFLAGGIAAAVSk.[T]	N-Term(TMTpro);K13(TMTpro)	1	914.545	1828.08	1828.08	0.37	0.00034	HCD	MS2	53.3979	730.2	38.076	113.124	46660	071521_Kevin_2nd_total_proteome_F_16.raw	F1.16	3.23	1	1.084e-05	3.469e-09
Q9DB77	Cytochrome b-c1 complex subunit 2, mitochondrial OS=Mus musculus OX=10090 GN=Uqcrc2 PE=1 SV=1	Uqcrc2	105.1	185.2	91.8	133.1	121.7	113.7	119.8	110.5	184.8	146.2	206	105.3	165.9	-150	1624004	FALSE	High	Sequest HT (A3)	Unambiguous	[R].sDIEILmEFLLNVTTAPEFR.[R]	N-Term(TMTpro);M7(Oxidation)	2	1329.7	2658.4	2658.4	-1.18	-0.00157	HCD	MS2	5.86568	112.2	2.603	113.792	48461	071521_Kevin_2nd_total_proteome_F_07.raw	F1.7	2.52	1	1.084e-05	8.731e-08
Q02566;Q91Z83	Myosin-6 OS=Mus musculus OX=10090 GN=Myh6 PE=1 SV=2;Myosin-7 OS=Mus musculus OX=10090 GN=Myh7 PE=2 SV=1	Myh6	730.9	616.2	739.9	698	708.1	711.8	603	693	682.8	722.4	684.9	735.8	610.1	-150	1625120	FALSE	High	Sequest HT (A3)	Unambiguous	[R].lEEAGGATSVQIEMNk.[K]	N-Term(TMTpro);K16(TMTpro)	2	1143.12	2285.23	2285.23	-0.35	-0.0004	HCD	MS2	0	561	71.747	114.212	48685	071521_Kevin_2nd_total_proteome_F_07.raw	F1.7	3.45	2	1.084e-05	2.099e-11
Q8C0L9	Glycerophosphocholine phosphodiesterase GPCPD1 OS=Mus musculus OX=10090 GN=Gpcpd1 PE=1 SV=1	Gpcpd1	100.8	146.4	104	135.3	142.2	118.8	116.8	137	130.4	126.4	137.6	127.2	120.3	-150	3753981	FALSE	High	Sequest HT (A3)	Unambiguous	[R].tTPIAMSFAQFENILGINAHTEDLLR.[N]	N-Term(TMTpro)	2	1069.57	3206.68	3206.68	0.18	0.00019	HCD	MS2	71.5975	103	31.692	112.932	46558	071521_Kevin_2nd_total_proteome_F_16.raw	F1.16	2.68	1	1.084e-05	1.003e-10
Z4YJF5;Q62234	Myomesin-1 OS=Mus musculus OX=10090 GN=Myom1 PE=1 SV=1;Myomesin-1 OS=Mus musculus OX=10090 GN=Myom1 PE=1 SV=2	Myom1	315.2	328.8	308.5	339.2	393.3	324	303.5	324.6	367.1	365.5	336.7	336.8	304.2	-150	1625876	FALSE	High	Sequest HT (A3)	Unambiguous	[K].eVVVSVDDDGVISLNFEcDQMTPk.[S]	N-Term(TMTpro);C18(Carbamidomethyl);K24(TMTpro)	2	1102.22	3304.66	3304.66	-0.65	-0.00071	HCD	MS2	19.2819	273.1	83.689	114.502	48837	071521_Kevin_2nd_total_proteome_F_07.raw	F1.7	2.98	2	1.084e-05	1.13e-06
A0A1D5RMM8	Paxillin OS=Mus musculus OX=10090 GN=Pxn PE=1 SV=2	Pxn	2093.7	1293.6	1968	1869.4	1756.4	1865.8	1877.1	2001.3	1470.2	1586.3	1461.7	1850.1	1445.8	-150	3753698	FALSE	High	Sequest HT (A3)	Unambiguous	[R].eLDELMASLSDFk.[FMT]	N-Term(TMTpro);K13(TMTpro)	4	1053.57	2106.13	2106.13	0.47	0.0005	HCD	MS2	23.345	1413.5	87.5	112.763	46483	071521_Kevin_2nd_total_proteome_F_16.raw	F1.16	2.66	1	1.084e-05	1.275e-09
P56480	ATP synthase subunit beta, mitochondrial OS=Mus musculus OX=10090 GN=Atp5f1b PE=1 SV=2	Atp5f1b	335.7	292.5	342.4	309.7	334.9	323.4	305.8	317.4	348.4	373.5	376.4	297.5	308.4	-150	1625844	FALSE	High	Sequest HT (A3)	Unambiguous	[K].sLQDIIAILGmDELSEEDkLTVSR.[A]	N-Term(TMTpro);M11(Oxidation);K19(TMTpro)	1	825.703	3299.79	3299.79	-0.12	-0.0001	HCD	MS2	23.9361	267.6	37.797	114.49	48830	071521_Kevin_2nd_total_proteome_F_07.raw	F1.7	2.67	1	1.084e-05	1.292e-07
E9Q8K5;A0A5K1VVQ1	Titin OS=Mus musculus OX=10090 GN=Ttn PE=1 SV=1;Titin OS=Mus musculus OX=10090 GN=Ttn PE=4 SV=1	Ttn	225.4	222.9	234.4	226.6	246.3	227.7	199.7	218.7	238	215.4	235.5	219	203.4	-150	1625836	FALSE	High	Sequest HT (A3)	Unambiguous	[K].aSFTNVVETEFTVTGLVEDQR.[Y]	N-Term(TMTpro)	5	882.791	2646.36	2646.36	-0.38	-0.00033	HCD	MS2	11.179	182.4	41.045	114.487	48828	071521_Kevin_2nd_total_proteome_F_07.raw	F1.7	4.19	2	1.084e-05	2.585e-10
Q9D0K2	Succinyl-CoA:3-ketoacid coenzyme A transferase 1, mitochondrial OS=Mus musculus OX=10090 GN=Oxct1 PE=1 SV=1	Oxct1	350.6	350.9	312.8	333.2	398.7	315.1	303	325.6	335.8	335.2	354.4	325.5	293.1	-150	1625750	FALSE	High	Sequest HT (A3)	Unambiguous	[R].qFLSGELEVELTPQGTLAER.[I]	N-Term(TMTpro)	2	841.121	2521.35	2521.35	0.95	0.00079	HCD	MS2	8.32982	271.8	87.5	114.454	48812	071521_Kevin_2nd_total_proteome_F_07.raw	F1.7	3.18	1	1.084e-05	7.437e-09
A0A0R4J0I1	Serine protease inhibitor A3K OS=Mus musculus OX=10090 GN=Serpina3k PE=1 SV=1	Serpina3k	340.3	358.2	287.1	366.2	370.9	299.6	372.1	421	454	382	253.2	336	299.6	-150	1625739	FALSE	High	Sequest HT (A3)	Unambiguous	[K].aVLDVAETGTEAAAATGVIGGIR.[K]	N-Term(TMTpro)	2	1223.68	2446.35	2446.35	1.97	0.00241	HCD	MS2	46.1447	284.9	43.791	114.45	48810	071521_Kevin_2nd_total_proteome_F_07.raw	F1.7	3.53	1	1.084e-05	7.69e-10
P63038	60 kDa heat shock protein, mitochondrial OS=Mus musculus OX=10090 GN=Hspd1 PE=1 SV=1	Hspd1	494.2	452.2	527	491.6	579.8	497.1	505.7	497.2	568.4	584.2	525.3	498.8	519.9	-150	1625732	FALSE	High	Sequest HT (A3)	Unambiguous	[K].dMAIATGGAVFGEEGLNLNLEDVQAHDLGk.[V]	N-Term(TMTpro);K30(TMTpro)	1	1231.64	3692.92	3692.91	3.21	0.00395	HCD	MS2	3.34735	423.6	87.5	114.448	48809	071521_Kevin_2nd_total_proteome_F_07.raw	F1.7	3.77	1	1.084e-05	1.43e-10
Q6P8J7	Creatine kinase S-type, mitochondrial OS=Mus musculus OX=10090 GN=Ckmt2 PE=1 SV=1	Ckmt2	262.1	445.5	260.2	326.2	373.7	290.9	301.5	266.4	419.9	361.3	441.3	286.2	376.5	-150	1625724	FALSE	High	Sequest HT (A3)	Unambiguous	[K].tVGmVAGDEESYEVFADLFDPVIk.[L]	N-Term(TMTpro);M4(Oxidation);K24(TMTpro)	1	1085.89	3255.67	3255.66	1.49	0.00162	HCD	MS2	12.2529	277	49.885	114.447	48808	071521_Kevin_2nd_total_proteome_F_07.raw	F1.7	2.8	1	1.084e-05	1.371e-10
Q64522;P27661	Histone H2A type 2-B OS=Mus musculus OX=10090 GN=Hist2h2ab PE=1 SV=3;Histone H2AX OS=Mus musculus OX=10090 GN=H2ax PE=1 SV=2	Hist2h2ab	158.5	96.4	159	123.9	116.8	117.3	138.1	146.4	101.3	109.7	115.7	149.8	97.2	-150	3753719	FALSE	High	Sequest HT (A3)	Unambiguous	[K].lLGGVTIAQGGVLPNIQAVLLPk.[K]	N-Term(TMTpro);K23(TMTpro)	2	1440.4	2879.8	2879.79	0.53	0.00077	HCD	MS2	0	102.2	3.162	112.777	46489	071521_Kevin_2nd_total_proteome_F_16.raw	F1.16	2.77	2	1.084e-05	7.494e-08
P17182	Alpha-enolase OS=Mus musculus OX=10090 GN=Eno1 PE=1 SV=3	Eno1	304.6	270.6	307.3	315.3	312.6	297.5	288.5	296.9	282.8	290.4	293.7	292.6	248.4	-150	1625668	FALSE	High	Sequest HT (A3)	Unambiguous	[K].aGYTDQVVIGMDVAASEFYR.[S]	N-Term(TMTpro)	2	1248.62	2496.23	2496.24	-2.88	-0.00359	HCD	MS2	0	238.5	87.5	114.423	48796	071521_Kevin_2nd_total_proteome_F_07.raw	F1.7	2.8	1	1.084e-05	3.612e-08
P07758;A0A0R4J0X5;Q00897	Alpha-1-antitrypsin 1-1 OS=Mus musculus OX=10090 GN=Serpina1a PE=1 SV=4;Alpha-1-antitrypsin 1-3 OS=Mus musculus OX=10090 GN=Serpina1c PE=1 SV=1;Alpha-1-antitrypsin 1-4 OS=Mus musculus OX=10090 GN=Serpina1d PE=1 SV=1	Serpina1a	569.1	1138.9	442.6	505.4	486.1	528.9	580.2	622.5	695.8	601.8	516.3	516.7	519.9	-150	3753986	FALSE	High	Sequest HT (A3)	Unambiguous	[K].kLDQDTVFALANYILFk.[G]	N-Term(TMTpro);K1(TMTpro);K17(TMTpro)	5	971.242	2911.71	2911.71	0.49	0.00047	HCD	MS2	3.45463	484.3	62.358	112.933	46559	071521_Kevin_2nd_total_proteome_F_16.raw	F1.16	3.27	3	1.084e-05	9.364e-10
Q9DB77	Cytochrome b-c1 complex subunit 2, mitochondrial OS=Mus musculus OX=10090 GN=Uqcrc2 PE=1 SV=1	Uqcrc2	183.2	239.3	178	234.9	243.8	205.4	179.4	201.9	218.9	222.9	259.4	201.2	194.1	-150	1625597	FALSE	High	Sequest HT (A3)	Unambiguous	[R].sDIEILmEFLLNVTTAPEFR.[R]	N-Term(TMTpro);M7(Oxidation)	2	886.804	2658.4	2658.4	-2.06	-0.00182	HCD	MS2	14.967	173.4	47.288	114.4	48783	071521_Kevin_2nd_total_proteome_F_07.raw	F1.7	2.76	1	1.084e-05	2.88e-07
O55143	Sarcoplasmic/endoplasmic reticulum calcium ATPase 2 OS=Mus musculus OX=10090 GN=Atp2a2 PE=1 SV=2	Atp2a2	284.1	286.1	311.9	289.8	338.9	288.8	295.7	295	329.8	335.7	318.1	308.5	290.4	-150	1625438	FALSE	High	Sequest HT (A3)	Unambiguous	[K].iVEFLQSFDEITAMTGDGVNDAPALk.[K]	N-Term(TMTpro);K26(TMTpro)	1	1130.6	3389.77	3389.78	-1.58	-0.00179	HCD	MS2	0	249.2	38.743	114.347	48755	071521_Kevin_2nd_total_proteome_F_07.raw	F1.7	3.19	1	1.084e-05	9.406e-09
Q8C129	Leucyl-cystinyl aminopeptidase OS=Mus musculus OX=10090 GN=Lnpep PE=1 SV=1	Lnpep	399.7	248.1	368.6	338.7	352.7	376.6	374.5	354.2	279.1	360.6	290.5	329	267.3	-150	3753726	FALSE	High	Sequest HT (A3)	Unambiguous	[K].kLDLVAIPDFEAGAMENWGLLTFR.[E]	N-Term(TMTpro);K1(TMTpro)	1	1105.61	3314.81	3314.81	1.39	0.00154	HCD	MS2	74.3392	271.8	24.331	112.782	46490	071521_Kevin_2nd_total_proteome_F_16.raw	F1.16	2.71	1	1.084e-05	1.173e-08
Q8R0N6	Hydroxyacid-oxoacid transhydrogenase, mitochondrial OS=Mus musculus OX=10090 GN=Adhfe1 PE=1 SV=2	Adhfe1	187.7	351.3	139.4	241.6	318.3	215.1	197.7	204.5	315.4	350.9	371.9	188.8	302.7	-150	3753867	FALSE	High	Sequest HT (A3)	Unambiguous	[K].fLFDLNVDDGLAALGYSkDDIPSLVk.[G]	N-Term(TMTpro);K18(TMTpro);K26(TMTpro)	2	1246.7	3738.08	3738.08	0.41	0.00051	HCD	MS2	21.1892	212.3	4.514	112.872	46531	071521_Kevin_2nd_total_proteome_F_16.raw	F1.16	4.96	1	1.084e-05	4.836e-11
G3UZY2	Thioredoxin, mitochondrial (Fragment) OS=Mus musculus OX=10090 GN=Txn2 PE=1 SV=1	Txn2	320.9	359.6	313	359.6	355.3	314.1	292.6	310.2	319.3	342.9	378.5	322.1	280.6	-150	1625339	FALSE	High	Sequest HT (A3)	Unambiguous	[K].vDIDDHTDLAIEYEVSAVPTVLAIk.[N]	N-Term(TMTpro);K25(TMTpro)	2	1112.28	3334.83	3334.83	-0.08	-9e-05	HCD	MS2	0	267.6	87.5	114.302	48732	071521_Kevin_2nd_total_proteome_F_07.raw	F1.7	3.32	1	1.084e-05	8.582e-11
Q9WUM5	Succinate--CoA ligase [ADP/GDP-forming] subunit alpha, mitochondrial OS=Mus musculus OX=10090 GN=Suclg1 PE=1 SV=4	Suclg1	258.9	295.3	264.7	297.1	292.1	270	266.5	287.8	291	292.1	318.2	274.3	267.3	-150	1625322	FALSE	High	Sequest HT (A3)	Unambiguous	[K].iSALQSAGVVVSMSPAQLGTTIYk.[E]	N-Term(TMTpro);K24(TMTpro)	1	1010.58	3029.72	3029.72	-0.22	-0.00022	HCD	MS2	36.408	230.4	87.5	114.297	48729	071521_Kevin_2nd_total_proteome_F_07.raw	F1.7	3.05	1	1.084e-05	6.406e-11
Q03265;D3Z6F5	ATP synthase subunit alpha, mitochondrial OS=Mus musculus OX=10090 GN=Atp5f1a PE=1 SV=1;ATP synthase subunit alpha OS=Mus musculus OX=10090 GN=Atp5a1 PE=1 SV=1	Atp5f1a	565.1	555.9	526.8	574.9	610.2	571.7	497.2	516.4	559	603.7	614.7	548.7	519.7	-150	1625283	FALSE	High	Sequest HT (A3)	Unambiguous	[R].nVQAEEMVEFSSGLk.[G]	N-Term(TMTpro);K15(TMTpro)	2	759.407	2276.21	2276.21	-0.8	-0.00061	HCD	MS2	1.98365	455.9	13.163	114.284	48722	071521_Kevin_2nd_total_proteome_F_07.raw	F1.7	2.45	2	1.084e-05	1.066e-07
B2RXT3	Ogdhl protein OS=Mus musculus OX=10090 GN=Ogdhl PE=1 SV=1	Ogdhl	57.9	76.1	50.6	69.1	76.4	63	63.6	78	58.2	66.8	71.1	66.8	66.6	-150	3753938	FALSE	High	Sequest HT (A3)	Unambiguous	[R].gHHVAQLDPLGILDADLDSFVPSDLITTIDk.[L]	N-Term(TMTpro);K31(TMTpro)	2	1308.71	3924.13	3924.12	0.18	0.00023	HCD	MS2	7.80857	54	7.887	112.905	46546	071521_Kevin_2nd_total_proteome_F_16.raw	F1.16	4.49	1	1.084e-05	4.241e-12
P58389	Serine/threonine-protein phosphatase 2A activator OS=Mus musculus OX=10090 GN=Ptpa PE=1 SV=1	Ptpa	524.5	442.1	465.5	489.7	624.2	457.6	438.3	520	467.8	483.4	462.5	500.8	423.3	-150	3753949	FALSE	High	Sequest HT (A3)	Unambiguous	[R].sQAYADYIGFILTLNEGVk.[G]	N-Term(TMTpro);K19(TMTpro)	2	1355.75	2710.49	2710.49	-0.92	-0.00124	HCD	MS2	28.9619	395	87.5	112.911	46548	071521_Kevin_2nd_total_proteome_F_16.raw	F1.16	3.01	1	1.084e-05	9.826e-08
Q8BTM8	Filamin-A OS=Mus musculus OX=10090 GN=Flna PE=1 SV=5	Flna	126.2	192.9	138.7	134.6	115.6	117	118.9	130.8	113.1	114	95.9	137.2	108.9	-150	3753963	FALSE	High	Sequest HT (A3)	Unambiguous	[K].vGSAADIPINISETDLSLLTATVVPPSGR.[E]	N-Term(TMTpro)	5	1066.59	3197.76	3197.76	0.57	0.00061	HCD	MS2	1.63834	103.1	13.058	112.927	46555	071521_Kevin_2nd_total_proteome_F_16.raw	F1.16	4.02	1	1.084e-05	1.348e-09
Q8BTM8	Filamin-A OS=Mus musculus OX=10090 GN=Flna PE=1 SV=5	Flna	100.7	72.2	84.5	105.9	92.8	78.7	100.8	89.2	60.9	71.1	62	84.6	62.4	-150	3753968	FALSE	High	Sequest HT (A3)	Unambiguous	[K].vGSAADIPINISETDLSLLTATVVPPSGR.[E]	N-Term(TMTpro)	5	1599.38	3197.76	3197.76	0.67	0.00107	HCD	MS2	5.61078	66.8	20.537	112.928	46556	071521_Kevin_2nd_total_proteome_F_16.raw	F1.16	4.19	1	1.084e-05	4.224e-10
P11404	Fatty acid-binding protein, heart OS=Mus musculus OX=10090 GN=Fabp3 PE=1 SV=5	Fabp3	257.3	327.8	230.4	305.5	279.3	269.5	220.5	245.2	256.6	276.4	297.1	237.3	243.4	-150	1625577	FALSE	High	Sequest HT (A3)	Unambiguous	[K].nTEINFQLGIEFDEVTADDR.[K]	N-Term(TMTpro)	1	877.434	2630.29	2630.29	-1.57	-0.00137	HCD	MS2	27.1678	216.2	40.892	114.394	48780	071521_Kevin_2nd_total_proteome_F_07.raw	F1.7	2.4	1	1.084e-05	1.049e-07
Q99LX0	Protein/nucleic acid deglycase DJ-1 OS=Mus musculus OX=10090 GN=Park7 PE=1 SV=1	Park7	2108.4	1985	2176.9	2195	2053.5	1930.7	2148.5	1894.6	2342.6	2103.4	1927.6	2139.6	1963.6	-150	3758301	FALSE	High	Sequest HT (A3)	Unambiguous	[R].gPGTSFEFALAIVEALVGk.[D]	N-Term(TMTpro);K19(TMTpro)	1	1257.73	2514.45	2514.45	-0.08	-0.0001	HCD	MS2	0	1691.6	87.5	114.423	47335	071521_Kevin_2nd_total_proteome_F_16.raw	F1.16	2.31	1	1.084e-05	5.016e-07
Q9DB77	Cytochrome b-c1 complex subunit 2, mitochondrial OS=Mus musculus OX=10090 GN=Uqcrc2 PE=1 SV=1	Uqcrc2	8.7	20.1	9.4	13.7	14.5	11.8	10	8.9	16.2	13.3	20.8	12.5	13.9	-150	1623994	FALSE	High	Sequest HT (A3)	Unambiguous	[R].sDIEILmEFLLNVTTAPEFR.[R]	N-Term(TMTpro);M7(Oxidation)	2	886.808	2658.41	2658.4	3.17	0.00281	HCD	MS2	0.0712975	10.9	0.178	113.786	48459	071521_Kevin_2nd_total_proteome_F_07.raw	F1.7	3.66	1	1.084e-05	1.355e-06
Q8R5L1	Complement component 1 Q subcomponent-binding protein, mitochondrial OS=Mus musculus OX=10090 GN=C1qbp PE=1 SV=1	C1qbp	171.4	138.4	132.6	173.3	221.1	156	150.3	164.3	174.5	178.7	169.5	165.2	164.1	-150	1623829	FALSE	High	Sequest HT (A3)	Unambiguous	[R].gVDNTFADELVELSTALEHQEYITFLEDLk.[S]	N-Term(TMTpro);K30(TMTpro)	2	1350.04	4048.1	4048.09	2.54	0.00343	HCD	MS2	4.28353	135.5	55.588	113.726	48427	071521_Kevin_2nd_total_proteome_F_07.raw	F1.7	5.19	1	1.084e-05	2.397e-09
A0A087WS16;E9PWQ3	Collagen, type VI, alpha 3 OS=Mus musculus OX=10090 GN=Col6a3 PE=1 SV=1;Collagen, type VI, alpha 3 OS=Mus musculus OX=10090 GN=Col6a3 PE=1 SV=2	Col6a3	213.7	54.9	239.4	190.9	85.9	173.7	186.3	222.2	91.3	75.3	62	212.3	60.9	-150	1622941	FALSE	High	Sequest HT (A3)	Unambiguous	[R].iEDNVQQFLVLLVAGR.[S]	N-Term(TMTpro)	4	1059.62	2118.23	2118.22	0.93	0.00098	HCD	MS2	0.394198	117.5	0.196	113.38	48252	071521_Kevin_2nd_total_proteome_F_07.raw	F1.7	4.38	2	1.084e-05	4.191e-07
Q9CZ13	Cytochrome b-c1 complex subunit 1, mitochondrial OS=Mus musculus OX=10090 GN=Uqcrc1 PE=1 SV=2	Uqcrc1	277.5	324.4	265.2	296.5	448.9	276.3	296.3	264.5	293.9	271.3	330.7	303.4	254.6	-150	1622928	FALSE	High	Sequest HT (A3)	Unambiguous	[K].vVELLADIVQNSSLEDSQIEk.[E]	N-Term(TMTpro);K21(TMTpro)	2	979.882	2937.63	2937.63	1.25	0.00123	HCD	MS2	69.6362	245.3	87.5	113.375	48249	071521_Kevin_2nd_total_proteome_F_07.raw	F1.7	2.12	1	1.084e-05	1.38e-06
Q03265;D3Z6F5	ATP synthase subunit alpha, mitochondrial OS=Mus musculus OX=10090 GN=Atp5f1a PE=1 SV=1;ATP synthase subunit alpha OS=Mus musculus OX=10090 GN=Atp5a1 PE=1 SV=1	Atp5f1a	859	833.7	850.9	914.9	978.3	890.5	820	778.7	906	964.4	992.9	884.7	863.8	-150	1622881	FALSE	High	Sequest HT (A3)	Unambiguous	[R].nVQAEEMVEFSSGLk.[G]	N-Term(TMTpro);K15(TMTpro)	2	1138.61	2276.21	2276.21	-1.2	-0.00137	HCD	MS2	0	725.1	49.666	113.361	48241	071521_Kevin_2nd_total_proteome_F_07.raw	F1.7	3.32	2	1.084e-05	6.028e-09
A0A0R4J0I1	Serine protease inhibitor A3K OS=Mus musculus OX=10090 GN=Serpina3k PE=1 SV=1	Serpina3k	178	187.7	151.6	178	197.5	154.6	173.2	210.7	209.1	180	153.1	172.8	149	-150	1622871	FALSE	High	Sequest HT (A3)	Unambiguous	[K].aVLDVAETGTEAAAATGVIGGIR.[K]	N-Term(TMTpro)	2	816.121	2446.35	2446.35	1.06	0.00087	HCD	MS2	63.631	144	54.465	113.357	48239	071521_Kevin_2nd_total_proteome_F_07.raw	F1.7	4.26	1	1.084e-05	1.2e-13
Q8BKZ9	Pyruvate dehydrogenase protein X component, mitochondrial OS=Mus musculus OX=10090 GN=Pdhx PE=1 SV=1	Pdhx	745.6	523.2	767.6	589.9	598.2	644.9	666.6	635.7	675.2	641.2	593.9	547.1	586	-150	1622841	FALSE	High	Sequest HT (A3)	Unambiguous	[K].nIQLGSLIALMVEEGEDWk.[Q]	N-Term(TMTpro);K19(TMTpro)	3	918.507	2753.51	2753.5	0.79	0.00072	HCD	MS2	39.1232	515.5	18.034	113.347	48233	071521_Kevin_2nd_total_proteome_F_07.raw	F1.7	3.29	1	1.084e-05	9.077e-08
Q91WD5	NADH dehydrogenase [ubiquinone] iron-sulfur protein 2, mitochondrial OS=Mus musculus OX=10090 GN=Ndufs2 PE=1 SV=1	Ndufs2	297.8	262.3	311.1	289.7	252.9	284.2	276.2	291.3	261.7	248.5	265.7	270.1	230.5	-150	3755538	FALSE	High	Sequest HT (A3)	Unambiguous	[R].tVDIGVVTAEDALNYGFSGVMLR.[G]	N-Term(TMTpro)	2	911.148	2731.43	2731.43	0.03	2e-05	HCD	MS2	0	222.2	87.5	113.445	46828	071521_Kevin_2nd_total_proteome_F_16.raw	F1.16	4	1	1.084e-05	2.042e-10
P56480	ATP synthase subunit beta, mitochondrial OS=Mus musculus OX=10090 GN=Atp5f1b PE=1 SV=2	Atp5f1b	220.5	216.7	206.1	222.8	247	214	202.7	213.5	221.6	216.3	228.2	221.3	208.1	-150	1622821	FALSE	High	Sequest HT (A3)	Unambiguous	[K].sLQDIIAILGmDELSEEDkLTVSR.[A]	N-Term(TMTpro);M11(Oxidation);K19(TMTpro)	1	825.702	3299.78	3299.79	-1.67	-0.00138	HCD	MS2	6.65866	178	66.012	113.335	48228	071521_Kevin_2nd_total_proteome_F_07.raw	F1.7	2.63	1	1.084e-05	1.278e-08
P21550	Beta-enolase OS=Mus musculus OX=10090 GN=Eno3 PE=1 SV=3	Eno3	752.9	853.6	791	782.4	1318.3	744.1	896.5	864.9	1113.8	1080.4	988.3	865.2	973.9	-150	3755569	FALSE	High	Sequest HT (A3)	Unambiguous	[K].vVIGMDVAASEFYR.[N]	N-Term(TMTpro)	2	930.995	1860.98	1860.98	-1.12	-0.00104	HCD	MS2	49.8746	754.1	63.797	113.454	46833	071521_Kevin_2nd_total_proteome_F_16.raw	F1.16	2.43	1	1.084e-05	4.92e-07
P14824;F8WIT2	Annexin A6 OS=Mus musculus OX=10090 GN=Anxa6 PE=1 SV=3;Annexin OS=Mus musculus OX=10090 GN=Anxa6 PE=1 SV=1	Anxa6	118.9	143.5	114.4	126.9	151.8	129.9	140.3	133.3	144.9	175	168.5	141.9	139.5	-150	3755583	FALSE	High	Sequest HT (A3)	Unambiguous	[K].lcGGDDDAAGQFFPEAAQVAYQMWELSAVSR.[V]	N-Term(TMTpro);C2(Carbamidomethyl)	2	1231.91	3693.72	3693.73	-1.65	-0.00203	HCD	MS2	16.8463	115.1	29.582	113.464	46837	071521_Kevin_2nd_total_proteome_F_16.raw	F1.16	5.03	2	1.084e-05	3.498e-09
Q9D051	Pyruvate dehydrogenase E1 component subunit beta, mitochondrial OS=Mus musculus OX=10090 GN=Pdhb PE=1 SV=1	Pdhb	91.2	114.2	90.7	120.5	105.9	104.4	92.8	92.2	114.7	105.7	125.9	103.5	95.3	-150	1622757	FALSE	High	Sequest HT (A3)	Unambiguous	[R].dNNPVVmLENELMYGVAFELPAEAQSk.[D]	N-Term(TMTpro);M7(Oxidation);K27(TMTpro)	1	1211.62	3632.84	3632.85	-1.43	-0.00173	HCD	MS2	1.21652	85.2	18.795	113.316	48217	071521_Kevin_2nd_total_proteome_F_07.raw	F1.7	4.11	1	1.084e-05	1.628e-08
P54775	26S proteasome regulatory subunit 6B OS=Mus musculus OX=10090 GN=Psmc4 PE=1 SV=2	Psmc4	509.8	253.5	512.1	459	375.9	496.6	493.8	470.3	307.9	343.8	286.4	489.2	306.7	-150	1622949	FALSE	High	Sequest HT (A3)	Unambiguous	[R].iLLELLNQMDGFDQNVNVk.[V]	N-Term(TMTpro);K19(TMTpro)	2	1406.28	2811.56	2811.56	0.81	0.00114	HCD	MS2	0	332.9	13.228	113.386	48254	071521_Kevin_2nd_total_proteome_F_07.raw	F1.7	3.19	1	1.084e-05	5.082e-08
Q03265;D3Z6F5	ATP synthase subunit alpha, mitochondrial OS=Mus musculus OX=10090 GN=Atp5f1a PE=1 SV=1;ATP synthase subunit alpha OS=Mus musculus OX=10090 GN=Atp5a1 PE=1 SV=1	Atp5f1a	276.6	273.2	270.6	298.4	327.7	270.2	252.7	255	298.4	304.9	328.2	277.4	292.4	-150	3755615	FALSE	High	Sequest HT (A3)	Unambiguous	[R].eVAAFAQFGSDLDAATQQLLSR.[G]	N-Term(TMTpro)	2	1321.69	2642.38	2642.37	0.65	0.00086	HCD	MS2	8.06271	233.9	37.238	113.483	46846	071521_Kevin_2nd_total_proteome_F_16.raw	F1.16	3.15	2	1.084e-05	8.836e-10
P56480	ATP synthase subunit beta, mitochondrial OS=Mus musculus OX=10090 GN=Atp5f1b PE=1 SV=2	Atp5f1b	507.1	551.1	636.5	535.9	554.9	505	475.8	488.7	529.4	540.4	591.2	505.8	477.3	-150	1622670	FALSE	High	Sequest HT (A3)	Unambiguous	[K].sLQDIIAILGmDELSEEDkLTVSR.[A]	N-Term(TMTpro);M11(Oxidation);K19(TMTpro)	1	1100.61	3299.81	3299.79	5.19	0.00571	HCD	MS2	33.3062	432.6	81.471	113.278	48197	071521_Kevin_2nd_total_proteome_F_07.raw	F1.7	2.29	1	1.084e-05	1.522e-06
Q8K4Z3	NAD(P)H-hydrate epimerase OS=Mus musculus OX=10090 GN=Naxe PE=1 SV=1	Naxe	365.3	387.6	338.4	544.9	678.3	391.2	339.2	440.3	379.8	431.2	386	560.2	303.4	-150	3755680	FALSE	High	Sequest HT (A3)	Unambiguous	[R].ePFHSILSVLSGLTVPIASIDIPSGWDVEk.[G]	N-Term(TMTpro);K30(TMTpro)	1	954.535	3815.12	3815.11	1.75	0.00167	HCD	MS2	0	348.1	87.5	113.513	46860	071521_Kevin_2nd_total_proteome_F_16.raw	F1.16	3.75	1	1.084e-05	6.057e-09
A0A0R4J0I1	Serine protease inhibitor A3K OS=Mus musculus OX=10090 GN=Serpina3k PE=1 SV=1	Serpina3k	394.4	442.1	342.3	462.4	478.2	344.6	436.5	515.2	563.8	437.6	291.8	422	347.9	-150	1622623	FALSE	High	Sequest HT (A3)	Unambiguous	[K].aVLDVAETGTEAAAATGVIGGIR.[K]	N-Term(TMTpro)	2	1223.68	2446.35	2446.35	0.03	4e-05	HCD	MS2	9.26801	343.9	50.03	113.26	48187	071521_Kevin_2nd_total_proteome_F_07.raw	F1.7	3.68	1	1.084e-05	3.537e-11
P63038	60 kDa heat shock protein, mitochondrial OS=Mus musculus OX=10090 GN=Hspd1 PE=1 SV=1	Hspd1	612.4	557.8	539.8	551.1	598.8	475.5	530.7	540.6	590.5	584.1	492.4	567.9	483.7	-150	1622531	FALSE	High	Sequest HT (A3)	Unambiguous	[K].dMAIATGGAVFGEEGLNLNLEDVQAHDLGk.[V]	N-Term(TMTpro);K30(TMTpro)	1	923.982	3692.9	3692.91	-1.16	-0.00107	HCD	MS2	55.9455	446.3	50.022	113.224	48168	071521_Kevin_2nd_total_proteome_F_07.raw	F1.7	1.75	1	1.084e-05	2.293e-09
Q99M87	DnaJ homolog subfamily A member 3, mitochondrial OS=Mus musculus OX=10090 GN=Dnaja3 PE=1 SV=1	Dnaja3	295.8	303.5	285.4	282.2	288.7	280.3	282.3	263.2	296.9	279.5	298.1	267.6	252.9	-150	1622521	FALSE	High	Sequest HT (A3)	Unambiguous	[R].dGADIHSDLFISIAQAILGGTAk.[A]	N-Term(TMTpro);K23(TMTpro)	1	974.545	2921.62	2921.62	-0.78	-0.00076	HCD	MS2	39.8912	230.6	39.629	113.22	48166	071521_Kevin_2nd_total_proteome_F_07.raw	F1.7	2.51	1	1.084e-05	1.722e-07
Q9CZU6	Citrate synthase, mitochondrial OS=Mus musculus OX=10090 GN=Cs PE=1 SV=1	Cs	652.2	590	498.8	487.1	545.9	557.4	596.1	649.5	579.2	616.4	486.6	535.4	432.1	-150	3755833	FALSE	High	Sequest HT (A3)	Unambiguous	[K].gGEEPLPEGLFWLLVTGQmPTEEQVSWLSR.[E]	N-Term(TMTpro);M19(Oxidation)	1	1235.96	3705.88	3705.88	-0.41	-0.00051	HCD	MS2	11.1371	452.7	13.825	113.597	46899	071521_Kevin_2nd_total_proteome_F_16.raw	F1.16	2.74	1	1.084e-05	3.084e-08
P24472	Glutathione S-transferase A4 OS=Mus musculus OX=10090 GN=Gsta4 PE=1 SV=3	Gsta4	238.5	297.7	230.2	296.6	306.6	299.5	245.8	252.9	304.7	282.2	279.6	288.5	269.6	-150	3755839	FALSE	High	Sequest HT (A3)	Unambiguous	[R].iDMYADGTQDLMMMIAVAPFk.[T]	N-Term(TMTpro);K21(TMTpro)	1	990.509	2969.51	2969.51	-0.91	-0.0009	HCD	MS2	20.0916	225.4	33.89	113.599	46900	071521_Kevin_2nd_total_proteome_F_16.raw	F1.16	2.71	1	1.084e-05	8.395e-09
Q91VF2	Histamine N-methyltransferase OS=Mus musculus OX=10090 GN=Hnmt PE=1 SV=1	Hnmt	208.1	352.8	194.3	275.1	241.2	231.9	213.3	229.8	293.1	262.1	290.6	230.1	228.6	-150	3755845	FALSE	High	Sequest HT (A3)	Unambiguous	[R].dDLcQYVTSSDLAQILDDLGIk.[Y]	N-Term(TMTpro);C4(Carbamidomethyl);K22(TMTpro)	1	1030.88	3090.62	3090.62	0.02	2e-05	HCD	MS2	5.95486	204.2	31.358	113.601	46901	071521_Kevin_2nd_total_proteome_F_16.raw	F1.16	3.43	1	1.084e-05	6.11e-09
Q8K4Z3	NAD(P)H-hydrate epimerase OS=Mus musculus OX=10090 GN=Naxe PE=1 SV=1	Naxe	125	163.5	120.1	178.6	194.6	125.8	116.4	137	130.5	133	137.4	157.7	116.7	-150	3755881	FALSE	High	Sequest HT (A3)	Unambiguous	[R].ePFHSILSVLSGLTVPIASIDIPSGWDVEk.[G]	N-Term(TMTpro);K30(TMTpro)	1	1272.38	3815.11	3815.11	0.09	0.00011	HCD	MS2	20.4111	115.5	37.089	113.61	46906	071521_Kevin_2nd_total_proteome_F_16.raw	F1.16	4.75	1	1.084e-05	4.004e-08
P24472	Glutathione S-transferase A4 OS=Mus musculus OX=10090 GN=Gsta4 PE=1 SV=3	Gsta4	82.5	90.3	73.6	92.7	118.2	95.8	90.3	93.7	90.1	101.7	86	105.5	77.9	-150	3755897	FALSE	High	Sequest HT (A3)	Unambiguous	[R].iDMYADGTQDLMMMIAVAPFk.[T]	N-Term(TMTpro);K21(TMTpro)	1	1485.26	2969.51	2969.51	-0.14	-0.00021	HCD	MS2	10.9068	75.1	51.055	113.613	46908	071521_Kevin_2nd_total_proteome_F_16.raw	F1.16	2.98	1	1.084e-05	5.439e-08
P14824;F8WIT2	Annexin A6 OS=Mus musculus OX=10090 GN=Anxa6 PE=1 SV=3;Annexin OS=Mus musculus OX=10090 GN=Anxa6 PE=1 SV=1	Anxa6	18	33.8	20.1	24.9	31.9	17.8	16.8	18.9	29.7	37.6	36.2	21.4	29.9	-150	3755665	FALSE	High	Sequest HT (A3)	Unambiguous	[K].lcGGDDDAAGQFFPEAAQVAYQMWELSAVSR.[V]	N-Term(TMTpro);C2(Carbamidomethyl)	2	1231.91	3693.73	3693.73	-0.37	-0.00045	HCD	MS2	33.6849	21.1	3.316	113.499	46855	071521_Kevin_2nd_total_proteome_F_16.raw	F1.16	3.88	2	1.084e-05	2.07e-10
O55143	Sarcoplasmic/endoplasmic reticulum calcium ATPase 2 OS=Mus musculus OX=10090 GN=Atp2a2 PE=1 SV=2	Atp2a2	161.6	147.2	162.5	161.4	194.5	153.8	166.2	171.3	194.4	198.4	188.8	165.9	149.6	-150	1623881	FALSE	High	Sequest HT (A3)	Unambiguous	[K].iVEFLQSFDEITAMTGDGVNDAPALk.[K]	N-Term(TMTpro);K26(TMTpro)	1	1130.6	3389.78	3389.78	-0.14	-0.00016	HCD	MS2	9.55962	139.1	10.712	113.75	48439	071521_Kevin_2nd_total_proteome_F_07.raw	F1.7	3.97	1	1.084e-05	1.247e-09
Q8BKZ9	Pyruvate dehydrogenase protein X component, mitochondrial OS=Mus musculus OX=10090 GN=Pdhx PE=1 SV=1	Pdhx	295.1	214.7	301.8	228.6	232.6	234.2	264.9	232.8	257.2	245.4	231.3	231.2	225.1	-150	1622970	FALSE	High	Sequest HT (A3)	Unambiguous	[K].nIQLGSLIALMVEEGEDWk.[Q]	N-Term(TMTpro);K19(TMTpro)	3	1377.26	2753.51	2753.5	1.62	0.00223	HCD	MS2	6.13158	200.2	20.602	113.392	48257	071521_Kevin_2nd_total_proteome_F_07.raw	F1.7	3.04	1	1.084e-05	8.376e-10
P54775	26S proteasome regulatory subunit 6B OS=Mus musculus OX=10090 GN=Psmc4 PE=1 SV=2	Psmc4	124.6	70.4	124.2	94.4	86.4	112.5	98.8	104.1	86	77.2	68	110.1	68.9	-150	1623021	FALSE	High	Sequest HT (A3)	Unambiguous	[R].iLLELLNQMDGFDQNVNVk.[V]	N-Term(TMTpro);K19(TMTpro)	2	937.858	2811.56	2811.56	0.46	0.00043	HCD	MS2	0	76.8	7.521	113.418	48270	071521_Kevin_2nd_total_proteome_F_07.raw	F1.7	4	1	1.084e-05	4.664e-09
Q9EQH3	Vacuolar protein sorting-associated protein 35 OS=Mus musculus OX=10090 GN=Vps35 PE=1 SV=1	Vps35	225	243	216.5	245.7	236.1	236	206.6	227.1	223.9	207.8	256.8	213.9	189.2	-150	3754885	FALSE	High	Sequest HT (A3)	Unambiguous	[K].aQLAAITLIIGTFER.[M]	N-Term(TMTpro)	1	961.076	1921.14	1921.14	0.16	0.00016	HCD	MS2	0.159618	183.6	8.372	113.234	46718	071521_Kevin_2nd_total_proteome_F_16.raw	F1.16	2.53	1	1.084e-05	7.55e-07
F6V6T4	Transmembrane emp24 domain-containing protein 2 (Fragment) OS=Mus musculus OX=10090 GN=Tmed2 PE=1 SV=1	Tmed2	229.4	166.4	235.4	222.5	197.9	234.2	220.3	213.2	185.2	190	180.9	215.7	168.2	-150	1623724	FALSE	High	Sequest HT (A3)	Unambiguous	[K].lEEMINELAVAMTAVk.[H]	N-Term(TMTpro);K16(TMTpro)	3	790.781	2370.33	2370.33	0.8	0.00063	HCD	MS2	0.603795	166.7	13.017	113.695	48409	071521_Kevin_2nd_total_proteome_F_07.raw	F1.7	3.11	1	1.084e-05	5.571e-07
F6V6T4	Transmembrane emp24 domain-containing protein 2 (Fragment) OS=Mus musculus OX=10090 GN=Tmed2 PE=1 SV=1	Tmed2	690.6	445.4	793.3	605.2	509	611.3	614.9	591.8	473.1	438.1	462.2	647.7	414.5	-150	1623673	FALSE	High	Sequest HT (A3)	Unambiguous	[K].lEEMINELAVAMTAVk.[H]	N-Term(TMTpro);K16(TMTpro)	3	1185.67	2370.32	2370.33	-1.64	-0.00195	HCD	MS2	4.55806	457.8	62.002	113.674	48399	071521_Kevin_2nd_total_proteome_F_07.raw	F1.7	2.64	1	1.084e-05	3.357e-10
Q61425	Hydroxyacyl-coenzyme A dehydrogenase, mitochondrial OS=Mus musculus OX=10090 GN=Hadh PE=1 SV=2	Hadh	34.2	39.4	27.4	59.3	144.9	34.7	33.9	30.3	33.7	42.4	38.3	60.9	33	-150	3755004	FALSE	High	Sequest HT (A3)	Unambiguous	[K].tLScLSTSTDAASVVHSTDLVVEAIVENLk.[L]	N-Term(TMTpro);C4(Carbamidomethyl);K30(TMTpro)	1	1256.68	3768.03	3768.02	1.69	0.00212	HCD	MS2	0	38.4	18.98	113.264	46735	071521_Kevin_2nd_total_proteome_F_16.raw	F1.16	2.64	1	1.084e-05	1.404e-06
P63094;Z4YKV1	Guanine nucleotide-binding protein G(s) subunit alpha isoforms short OS=Mus musculus OX=10090 GN=Gnas PE=1 SV=1;Guanine nucleotide-binding protein G(s) subunit alpha isoforms short OS=Mus musculus OX=10090 GN=Gnas PE=1 SV=1	Gnas	160.4	174.7	148.9	182.6	196.5	159.9	167.5	169.2	189.3	174.7	188.6	159.1	163.5	-150	1623631	FALSE	High	Sequest HT (A3)	Unambiguous	[K].eAIETIVAAMSNLVPPVELANPENQFR.[V]	N-Term(TMTpro)	6	1086.25	3256.73	3256.72	3.3	0.00358	HCD	MS2	29.451	140.1	20.697	113.66	48391	071521_Kevin_2nd_total_proteome_F_07.raw	F1.7	3.46	2	1.084e-05	2.477e-10
P63038	60 kDa heat shock protein, mitochondrial OS=Mus musculus OX=10090 GN=Hspd1 PE=1 SV=1	Hspd1	471.6	407.4	456.8	443.5	510.8	463	457.5	460.4	509.5	507.9	493.8	450.7	478.9	-150	1623490	FALSE	High	Sequest HT (A3)	Unambiguous	[K].dMAIATGGAVFGEEGLNLNLEDVQAHDLGk.[V]	N-Term(TMTpro);K30(TMTpro)	1	1231.64	3692.92	3692.91	2.61	0.00322	HCD	MS2	23.916	383.4	76.906	113.613	48366	071521_Kevin_2nd_total_proteome_F_07.raw	F1.7	3.76	1	1.084e-05	4.318e-11
Q02013	Aquaporin-1 OS=Mus musculus OX=10090 GN=Aqp1 PE=1 SV=3	Aqp1	57.3	43.1	57.1	80.1	63.5	57.2	59	47.7	42.5	45.2	63.4	79.8	40.5	-150	3755109	FALSE	High	Sequest HT (A3)	Unambiguous	[R].dLGGSAPLAIGLSVALGHLLAIDYTGcGINPAR.[S]	N-Term(TMTpro);C27(Carbamidomethyl)	1	1189.65	3566.94	3566.93	2.02	0.0024	HCD	MS2	0	46	9.868	113.299	46753	071521_Kevin_2nd_total_proteome_F_16.raw	F1.16	5.26	1	1.084e-05	3.579e-14
Q6PHN9	Ras-related protein Rab-35 OS=Mus musculus OX=10090 GN=Rab35 PE=1 SV=1	Rab35	56.3	47.3	48.2	52.5	47.3	50.8	54.4	55.2	46.1	51.6	50.9	48.4	37.7	-150	1623427	FALSE	High	Sequest HT (A3)	Unambiguous	[K].eNVNVEEMFNcITELVLR.[A]	N-Term(TMTpro);C11(Carbamidomethyl)	1	838.429	2513.27	2513.27	0.72	0.0006	HCD	MS2	2.30653	40.4	2.386	113.589	48354	071521_Kevin_2nd_total_proteome_F_07.raw	F1.7	3.59	1	1.084e-05	6.271e-08
E9Q586	Dynactin subunit 1 OS=Mus musculus OX=10090 GN=Dctn1 PE=1 SV=1	Dctn1	82.5	112	87.5	100.1	96.2	85.2	71.3	93.4	97.8	77.4	97.8	90.3	85.5	-150	3755189	FALSE	High	Sequest HT (A3)	Unambiguous	[R].gAAGEQLSFAAGLVYSLSLLQATLHR.[Y]	N-Term(TMTpro)	4	993.219	2977.64	2977.64	-0.65	-0.00065	HCD	MS2	22.1711	73.9	31.463	113.316	46763	071521_Kevin_2nd_total_proteome_F_16.raw	F1.16	3.57	1	1.084e-05	4.607e-10
Q76MZ3	Serine/threonine-protein phosphatase 2A 65 kDa regulatory subunit A alpha isoform OS=Mus musculus OX=10090 GN=Ppp2r1a PE=1 SV=3	Ppp2r1a	236.2	206.2	212.9	234.3	284.6	219.5	210.1	251.2	250.7	240.7	234.2	217.3	211.9	-150	1623359	FALSE	High	Sequest HT (A3)	Unambiguous	[R].lLAVEAcVNIAQLLPQEDLEALVMPTLR.[Q]	N-Term(TMTpro);C7(Carbamidomethyl)	2	856.729	3423.89	3423.89	0.59	0.00051	HCD	MS2	69.348	188.4	22.124	113.564	48340	071521_Kevin_2nd_total_proteome_F_07.raw	F1.7	2.27	1	1.084e-05	1.521e-06
A0A087WS16;E9PWQ3	Collagen, type VI, alpha 3 OS=Mus musculus OX=10090 GN=Col6a3 PE=1 SV=1;Collagen, type VI, alpha 3 OS=Mus musculus OX=10090 GN=Col6a3 PE=1 SV=2	Col6a3	10.7	7.1	13	18	5.4	9.8	9.8	11.7	8.1	5	4.6	10.5	5.9	-150	1623017	FALSE	High	Sequest HT (A3)	Unambiguous	[R].iEDNVQQFLVLLVAGR.[S]	N-Term(TMTpro)	4	706.747	2118.23	2118.22	0.61	0.00043	HCD	MS2	0	7.5	1.229	113.413	48269	071521_Kevin_2nd_total_proteome_F_07.raw	F1.7	5.25	2	1.084e-05	2.823e-07
O70250	Phosphoglycerate mutase 2 OS=Mus musculus OX=10090 GN=Pgam2 PE=1 SV=3	Pgam2	553	461.1	515.2	403.2	642.8	524.1	503.8	570.5	531.4	714	474.6	521.5	530.8	-150	1623338	FALSE	High	Sequest HT (A3)	Unambiguous	[R].tLWTILDVTDQMWVPVVR.[T]	N-Term(TMTpro)	1	1238.68	2476.36	2476.36	0.59	0.00073	HCD	MS2	0	436.2	3.482	113.555	48335	071521_Kevin_2nd_total_proteome_F_07.raw	F1.7	2.63	1	1.084e-05	4.932e-09
Q03265;D3Z6F5	ATP synthase subunit alpha, mitochondrial OS=Mus musculus OX=10090 GN=Atp5f1a PE=1 SV=1;ATP synthase subunit alpha OS=Mus musculus OX=10090 GN=Atp5a1 PE=1 SV=1	Atp5f1a	1303	1300.4	1175.8	1318.4	1433.9	1281.3	1129.4	1190.6	1329.7	1385.3	1443.2	1271	1255.8	-150	1623298	FALSE	High	Sequest HT (A3)	Unambiguous	[R].nVQAEEMVEFSSGLk.[G]	N-Term(TMTpro);K15(TMTpro)	2	759.409	2276.21	2276.21	2.09	0.00159	HCD	MS2	26.9842	1055.1	87.5	113.538	48327	071521_Kevin_2nd_total_proteome_F_07.raw	F1.7	1.74	2	1.084e-05	1.457e-07
O88587	Catechol O-methyltransferase OS=Mus musculus OX=10090 GN=Comt PE=1 SV=2	Comt	38.9	30.3	39.8	43.8	34	43.6	33.9	36.3	29.6	33.9	29.2	50.3	37.7	-150	3755368	FALSE	High	Sequest HT (A3)	Unambiguous	[R].lLTMEINPDYAAITQQMLDFAGLQDk.[V]	N-Term(TMTpro);K26(TMTpro)	2	1183.3	3547.87	3547.87	2.19	0.00259	HCD	MS2	0	30.1	22.702	113.378	46795	071521_Kevin_2nd_total_proteome_F_16.raw	F1.16	3.92	1	1.084e-05	1.002e-06
O08663	Methionine aminopeptidase 2 OS=Mus musculus OX=10090 GN=Metap2 PE=1 SV=1	Metap2	483.4	290.6	463.5	402.4	355.1	422.7	428	420	326.3	355.6	346.9	460.9	322.8	-150	1623258	FALSE	High	Sequest HT (A3)	Unambiguous	[R].lcDVGEAIQEVMESYEVEIDGk.[T]	N-Term(TMTpro);C2(Carbamidomethyl);K22(TMTpro)	5	1041.19	3121.56	3121.56	1.33	0.00138	HCD	MS2	0	318.7	39.093	113.522	48318	071521_Kevin_2nd_total_proteome_F_07.raw	F1.7	2.62	1	1.084e-05	1.728e-10
Q8C129	Leucyl-cystinyl aminopeptidase OS=Mus musculus OX=10090 GN=Lnpep PE=1 SV=1	Lnpep	187.2	175	191.2	177	194.8	175.5	174.6	177.3	191.8	180.1	184.6	177.4	162.2	-150	1623253	FALSE	High	Sequest HT (A3)	Unambiguous	[K].lDLVAIPDFEAGAMENWGLLTFR.[E]	N-Term(TMTpro)	1	961.509	2882.51	2882.51	1.06	0.00102	HCD	MS2	0	147.3	36.231	113.52	48317	071521_Kevin_2nd_total_proteome_F_07.raw	F1.7	2.44	1	1.084e-05	1.42e-06
Q76MZ3	Serine/threonine-protein phosphatase 2A 65 kDa regulatory subunit A alpha isoform OS=Mus musculus OX=10090 GN=Ppp2r1a PE=1 SV=3	Ppp2r1a	61.3	44.9	58	48.6	81.2	52.7	54	57.2	57.7	46.3	50	65.7	39.7	-150	1623245	FALSE	High	Sequest HT (A3)	Unambiguous	[R].lLAVEAcVNIAQLLPQEDLEALVMPTLR.[Q]	N-Term(TMTpro);C7(Carbamidomethyl)	2	1141.97	3423.89	3423.89	0.83	0.00094	HCD	MS2	10.1484	45	3.053	113.516	48316	071521_Kevin_2nd_total_proteome_F_07.raw	F1.7	4.14	1	1.084e-05	9.5e-09
P17182;P21550;P17183	Alpha-enolase OS=Mus musculus OX=10090 GN=Eno1 PE=1 SV=3;Beta-enolase OS=Mus musculus OX=10090 GN=Eno3 PE=1 SV=3;Gamma-enolase OS=Mus musculus OX=10090 GN=Eno2 PE=1 SV=2	Eno1	93.1	109.2	115.2	94.8	124.1	99.6	105.1	88.5	123.6	117.4	129.3	93.3	115.1	-150	3755432	FALSE	High	Sequest HT (A3)	Unambiguous	[R].sGETEDTFIADLVVGLcTGQIk.[T]	N-Term(TMTpro);C17(Carbamidomethyl);K22(TMTpro)	7	987.864	2961.58	2961.57	1.06	0.00105	HCD	MS2	57.9238	88.5	8.314	113.4	46807	071521_Kevin_2nd_total_proteome_F_16.raw	F1.16	3.56	3	1.084e-05	2.282e-10
Q8R4N0	Citramalyl-CoA lyase, mitochondrial OS=Mus musculus OX=10090 GN=Clybl PE=1 SV=2	Clybl	98.6	79.5	94.1	81.5	119.9	86.7	94.6	87.2	120.5	123.7	107.8	82.8	94.1	-150	3755451	FALSE	High	Sequest HT (A3)	Unambiguous	[R].kLEQPMNLIPFVETAMGLLNFk.[A]	N-Term(TMTpro);K1(TMTpro);K22(TMTpro)	1	1149.33	3445.98	3445.98	-0.1	-0.00011	HCD	MS2	0	79.7	1.319	113.409	46811	071521_Kevin_2nd_total_proteome_F_16.raw	F1.16	3.27	1	1.084e-05	9.513e-07
P56480	ATP synthase subunit beta, mitochondrial OS=Mus musculus OX=10090 GN=Atp5f1b PE=1 SV=2	Atp5f1b	308.2	256.9	277.3	265.7	294.1	293.2	265.6	245.6	297.8	307.2	336	276.6	281.8	-150	1623166	FALSE	High	Sequest HT (A3)	Unambiguous	[K].sLQDIIAILGMDELSEEDkLTVSR.[A]	N-Term(TMTpro);K19(TMTpro)	1	1095.27	3283.8	3283.8	0.21	0.00023	HCD	MS2	0	232.6	3.367	113.474	48300	071521_Kevin_2nd_total_proteome_F_07.raw	F1.7	4.87	1	1.084e-05	7.145e-15
P50544	Very long-chain specific acyl-CoA dehydrogenase, mitochondrial OS=Mus musculus OX=10090 GN=Acadvl PE=1 SV=3	Acadvl	321.7	544.4	327.4	356.3	496.8	339.2	332.8	280.1	507.3	557.9	583.4	288.2	481.8	-150	3755457	FALSE	High	Sequest HT (A3)	Unambiguous	[K].iWISNGGLADIFTVFAk.[T]	N-Term(TMTpro);K17(TMTpro)	2	1230.71	2460.42	2460.41	0.24	0.00029	HCD	MS2	0	340.1	11.317	113.415	46813	071521_Kevin_2nd_total_proteome_F_16.raw	F1.16	3.13	1	1.084e-05	1.195e-07
P04247	Myoglobin OS=Mus musculus OX=10090 GN=Mb PE=1 SV=3	Mb	569.5	580.7	562.7	502.7	637.1	583.3	548.5	580	638.3	677.1	637.7	530.5	582.6	-150	3755470	FALSE	High	Sequest HT (A3)	Unambiguous	[-].mGLSDGEWQLVLNVWGk.[V]	N-Term(Prot)(Met-loss);N-Term(TMTpro);K17(TMTpro)	2	803.785	2409.34	2409.34	-0.36	-0.00029	HCD	MS2	59.2097	478.5	87.5	113.422	46817	071521_Kevin_2nd_total_proteome_F_16.raw	F1.16	2.62	1	1.084e-05	2.258e-07
O70250	Phosphoglycerate mutase 2 OS=Mus musculus OX=10090 GN=Pgam2 PE=1 SV=3	Pgam2	55.8	44.8	49.3	44.3	52.8	48.4	43.9	50.1	53.4	69.2	45	52.8	48.9	-150	1623331	FALSE	High	Sequest HT (A3)	Unambiguous	[R].tLWTILDVTDQMWVPVVR.[T]	N-Term(TMTpro)	1	826.125	2476.36	2476.36	0.76	0.00062	HCD	MS2	0.564826	41.2	0.738	113.551	48334	071521_Kevin_2nd_total_proteome_F_07.raw	F1.7	4.59	1	1.084e-05	7.604e-11
Q8R3N1	Nucleolar protein 14 OS=Mus musculus OX=10090 GN=Nop14 PE=1 SV=2	Nop14	456.6	457.1	437.2	479.5	416.2	417.6	423.9	450.7	432.9	386	405.2	451.5	374.4	-150	3758344	FALSE	High	Sequest HT (A3)	Unambiguous	[K].lFGFLLQYIGDLATDSTPDLk.[T]	N-Term(TMTpro);K21(TMTpro)	1	979.215	2935.63	2935.63	-0.57	-0.00056	HCD	MS2	68.7358	350.5	87.5	114.44	47344	071521_Kevin_2nd_total_proteome_F_16.raw	F1.16	1.76	1	1.084e-05	1.104e-07
Q03265;D3Z6F5	ATP synthase subunit alpha, mitochondrial OS=Mus musculus OX=10090 GN=Atp5f1a PE=1 SV=1;ATP synthase subunit alpha OS=Mus musculus OX=10090 GN=Atp5a1 PE=1 SV=1	Atp5f1a	56.5	57	62.6	64.5	71.1	59.1	60.8	49.7	61.5	64.6	68.9	59.6	55.3	-150	3758372	FALSE	High	Sequest HT (A3)	Unambiguous	[R].eVAAFAQFGSDLDAATQQLLSR.[G]	N-Term(TMTpro)	2	881.463	2642.37	2642.37	-0.42	-0.00037	HCD	MS2	20.0965	49.4	1.455	114.454	47352	071521_Kevin_2nd_total_proteome_F_16.raw	F1.16	4.42	2	1.084e-05	1.246e-10
Q9EP89	Serine beta-lactamase-like protein LACTB, mitochondrial OS=Mus musculus OX=10090 GN=Lactb PE=1 SV=1	Lactb	61.7	120.7	99.1	75.8	85	111.2	101.1	105.8	122.5	80.7	131.9	70.4	126	-150	1619982	FALSE	High	Sequest HT (A3)	Unambiguous	[K].wAGGGFLSTVGDLLk.[F]	N-Term(TMTpro);K15(TMTpro)	1	1065.12	2129.22	2129.23	-0.64	-0.00068	HCD	MS2	1.1284	80.9	3.388	112.272	47679	071521_Kevin_2nd_total_proteome_F_07.raw	F1.7	2.37	1	1.084e-05	1.624e-08
P11404	Fatty acid-binding protein, heart OS=Mus musculus OX=10090 GN=Fabp3 PE=1 SV=5	Fabp3	543.8	811.9	572.5	622.7	798.8	543.2	522.2	551.2	878	751.6	742.8	598.7	706.6	-150	1617322	FALSE	High	Sequest HT (A3)	Unambiguous	[K].nTEINFQLGIEFDEVTADDR.[K]	N-Term(TMTpro)	1	1315.65	2630.3	2630.29	2.7	0.00355	HCD	MS2	0	541.7	80.311	111.269	47154	071521_Kevin_2nd_total_proteome_F_07.raw	F1.7	3.61	1	1.084e-05	5.888e-10
Q02566	Myosin-6 OS=Mus musculus OX=10090 GN=Myh6 PE=1 SV=2	Myh6	453.8	569.2	452.4	465	616.2	448.4	480.5	490.9	570.8	623.9	557.5	471.9	527.4	-150	1617308	FALSE	High	Sequest HT (A3)	Unambiguous	[K].iEDEQALALQLQk.[K]	N-Term(TMTpro);K13(TMTpro)	1	703.08	2107.23	2107.23	0.22	0.00015	HCD	MS2	63.2657	422.1	39.363	111.265	47152	071521_Kevin_2nd_total_proteome_F_07.raw	F1.7	3	1	1.084e-05	1.28e-07
G3UZY2	Thioredoxin, mitochondrial (Fragment) OS=Mus musculus OX=10090 GN=Txn2 PE=1 SV=1	Txn2	305.2	293.7	296	331.1	379.6	321.1	302	341.8	336.8	352.4	331.3	348.8	302.8	-150	1617304	FALSE	High	Sequest HT (A3)	Unambiguous	[K].vDIDDHTDLAIEYEVSAVPTVLAIk.[N]	N-Term(TMTpro);K25(TMTpro)	2	1112.28	3334.83	3334.83	0.14	0.00016	HCD	MS2	24.91	266.2	18.268	111.263	47151	071521_Kevin_2nd_total_proteome_F_07.raw	F1.7	3.36	1	1.084e-05	4.151e-09
Q9D0K2	Succinyl-CoA:3-ketoacid coenzyme A transferase 1, mitochondrial OS=Mus musculus OX=10090 GN=Oxct1 PE=1 SV=1	Oxct1	260.9	260.2	245.3	254.4	228.6	251.6	252.1	234.1	255.9	218.5	236.2	217.6	210	-150	3760879	FALSE	High	Sequest HT (A3)	Unambiguous	[K].eTVTVLPGASFFSSDESFAMIR.[G]	N-Term(TMTpro)	2	899.125	2695.36	2695.36	0.11	0.0001	HCD	MS2	36.6519	196.2	53.164	115.447	47866	071521_Kevin_2nd_total_proteome_F_16.raw	F1.16	2.77	1	1.084e-05	2.086e-07
P11404	Fatty acid-binding protein, heart OS=Mus musculus OX=10090 GN=Fabp3 PE=1 SV=5	Fabp3	585.9	765	593.3	663.2	951.3	622.1	615.1	627.9	726.3	729.3	698.3	653	675.7	-150	1617262	FALSE	High	Sequest HT (A3)	Unambiguous	[K].nTEINFQLGIEFDEVTADDR.[K]	N-Term(TMTpro)	1	877.437	2630.3	2630.29	2.06	0.00181	HCD	MS2	0	558.6	68.958	111.243	47141	071521_Kevin_2nd_total_proteome_F_07.raw	F1.7	1.89	1	1.084e-05	1.336e-06
P58252	Elongation factor 2 OS=Mus musculus OX=10090 GN=Eef2 PE=1 SV=2	Eef2	290.9	337.5	285.9	334.7	315.2	291.6	273.8	306.1	259.3	238.2	294	360.6	237	-150	1617257	FALSE	High	Sequest HT (A3)	Unambiguous	[K].sDPmVQcIIEESGEHIIAGAGELHLEIcLk.[D]	N-Term(TMTpro);M4(Oxidation);C7(Carbamidomethyl);C28(Carbamidomethyl);K30(TMTpro)	1	994.013	3973.03	3973.04	-1.22	-0.00121	HCD	MS2	0	240.2	25.857	111.241	47140	071521_Kevin_2nd_total_proteome_F_07.raw	F1.7	3.24	1	1.084e-05	2.523e-07
O55143	Sarcoplasmic/endoplasmic reticulum calcium ATPase 2 OS=Mus musculus OX=10090 GN=Atp2a2 PE=1 SV=2	Atp2a2	344	247.1	376.7	352.9	354.7	321.8	306.3	333.3	388.4	376	382.6	355.1	310.7	-150	1617253	FALSE	High	Sequest HT (A3)	Unambiguous	[R].mFILDkVEGDTcSLNEFSITGSTYAPIGEVQk.[D]	N-Term(TMTpro);K6(TMTpro);C12(Carbamidomethyl);K32(TMTpro)	1	1488.11	4462.33	4462.33	-1.2	-0.00178	HCD	MS2	4.5251	279.2	38.887	111.239	47139	071521_Kevin_2nd_total_proteome_F_07.raw	F1.7	4.19	1	1.084e-05	8.124e-08
P50544	Very long-chain specific acyl-CoA dehydrogenase, mitochondrial OS=Mus musculus OX=10090 GN=Acadvl PE=1 SV=3	Acadvl	562	896.3	542.5	598.7	803.1	583.8	572.9	556.7	821.8	870.7	902.5	556	723.7	-150	3760964	FALSE	High	Sequest HT (A3)	Unambiguous	[K].iWISNGGLADIFTVFAk.[T]	N-Term(TMTpro);K17(TMTpro)	2	820.81	2460.42	2460.41	0.4	0.00033	HCD	MS2	3.93816	563.6	74.652	115.488	47887	071521_Kevin_2nd_total_proteome_F_16.raw	F1.16	2.15	1	1.084e-05	1.614e-07
Q8CI94	Glycogen phosphorylase, brain form OS=Mus musculus OX=10090 GN=Pygb PE=1 SV=3	Pygb	158.8	195.4	151.3	167.1	175.5	155.5	153	148.6	178.4	160.6	178.1	162.7	146.6	-150	3760988	FALSE	High	Sequest HT (A3)	Unambiguous	[R].vEHTPDGVLWLDTQVVLAMPYDTPVPGYk.[N]	N-Term(TMTpro);K29(TMTpro)	1	963.012	3849.03	3849.04	-3.85	-0.0037	HCD	MS2	6.75956	133.8	87.5	115.499	47893	071521_Kevin_2nd_total_proteome_F_16.raw	F1.16	2.19	1	1.084e-05	8.408e-07
Q08857	Platelet glycoprotein 4 OS=Mus musculus OX=10090 GN=Cd36 PE=1 SV=2	Cd36	834.7	845.8	701.1	1003.2	1049.6	857.6	866.8	931.9	939.2	977.9	940.5	882.4	885.9	-150	1617207	FALSE	High	Sequest HT (A3)	Unambiguous	[R].sIYAVFGSEIDLk.[G]	N-Term(TMTpro);K13(TMTpro)	1	1025.59	2050.17	2050.17	0.25	0.00026	HCD	MS2	31.3236	734.9	27.588	111.215	47127	071521_Kevin_2nd_total_proteome_F_07.raw	F1.7	3.06	1	1.084e-05	5.213e-10
Q03265;D3Z6F5	ATP synthase subunit alpha, mitochondrial OS=Mus musculus OX=10090 GN=Atp5f1a PE=1 SV=1;ATP synthase subunit alpha OS=Mus musculus OX=10090 GN=Atp5a1 PE=1 SV=1	Atp5f1a	313.8	366.5	291.9	357.3	335.6	312.8	290.8	297.4	322.5	338.1	369.1	305.8	316	-150	3760876	FALSE	High	Sequest HT (A3)	Unambiguous	[K].gMSLNLEPDNVGVVVFGNDk.[L]	N-Term(TMTpro);K20(TMTpro)	2	904.822	2712.45	2712.45	-0.16	-0.00014	HCD	MS2	14.7389	264.5	55.79	115.445	47865	071521_Kevin_2nd_total_proteome_F_16.raw	F1.16	2.64	2	1.084e-05	8.139e-07
P07310;176;A0A0J9YKD4	Creatine kinase M-type OS=Mus musculus OX=10090 GN=Ckm PE=1 SV=1;KCRM_HUMAN;Creatine kinase M-type OS=Mus musculus OX=10090 GN=Ckm PE=1 SV=1	Ckm	631.4	890.3	629.5	605.1	932.4	657.4	694.9	687	827.1	838.2	840.3	579	799.7	-150	1617199	FALSE	High	Sequest HT (A3)	Unambiguous	[K].lSVEALNSLTGEFk.[G]	N-Term(TMTpro);K14(TMTpro)	3	1058.61	2116.22	2116.21	0.66	0.0007	HCD	MS2	41.0911	603.5	37.579	111.214	47126	071521_Kevin_2nd_total_proteome_F_07.raw	F1.7	2.92	3	1.084e-05	1.019e-07
F2Z471;Q60932	Voltage-dependent anion-selective channel protein 1 OS=Mus musculus OX=10090 GN=Vdac1 PE=1 SV=1;Voltage-dependent anion-selective channel protein 1 OS=Mus musculus OX=10090 GN=Vdac1 PE=1 SV=3	Vdac1	149.4	112.2	154.2	150.4	179.5	157.5	161.1	144.8	143.7	161.7	172.4	152.5	142.6	-150	3761057	FALSE	High	Sequest HT (A3)	Unambiguous	[R].gALVLGYEGWLAGYQMNFETSk.[S]	N-Term(TMTpro);K22(TMTpro)	2	1521.79	3042.58	3042.59	-2.6	-0.00395	HCD	MS2	0	124.5	87.5	115.523	47906	071521_Kevin_2nd_total_proteome_F_16.raw	F1.16	4.22	2	1.084e-05	1.077e-07
E9Q8K5;A0A5K1VVQ1	Titin OS=Mus musculus OX=10090 GN=Ttn PE=1 SV=1;Titin OS=Mus musculus OX=10090 GN=Ttn PE=4 SV=1	Ttn	203.4	227.9	213.8	222.7	241.8	214.1	194.1	222	245.7	216.7	237	222.3	213	-150	3761066	FALSE	High	Sequest HT (A3)	Unambiguous	[R].aQIEVTSSYTMLVIDNVTR.[F]	N-Term(TMTpro)	5	1222.66	2444.3	2444.3	0.59	0.00072	HCD	MS2	36.8158	180.6	87.5	115.525	47907	071521_Kevin_2nd_total_proteome_F_16.raw	F1.16	2.77	2	1.084e-05	1.377e-10
Z4YJF5;Q62234	Myomesin-1 OS=Mus musculus OX=10090 GN=Myom1 PE=1 SV=1;Myomesin-1 OS=Mus musculus OX=10090 GN=Myom1 PE=1 SV=2	Myom1	253.4	284	269.1	290.3	306.8	261.2	249.4	262.9	294.6	284.8	287.5	292.6	258.6	-150	1617104	FALSE	High	Sequest HT (A3)	Unambiguous	[K].eVVVSVDDDGVISLNFEcDQmTPk.[S]	N-Term(TMTpro);C18(Carbamidomethyl);M21(Oxidation);K24(TMTpro)	2	1107.56	3320.66	3320.65	0.89	0.00099	HCD	MS2	26.5468	225.5	28.952	111.175	47106	071521_Kevin_2nd_total_proteome_F_07.raw	F1.7	3	2	1.084e-05	2.1e-07
F2Z471;Q60932	Voltage-dependent anion-selective channel protein 1 OS=Mus musculus OX=10090 GN=Vdac1 PE=1 SV=1;Voltage-dependent anion-selective channel protein 1 OS=Mus musculus OX=10090 GN=Vdac1 PE=1 SV=3	Vdac1	346.7	229.8	325.5	293.8	351.8	327.3	313.6	292.4	291.2	351.5	310.2	303.3	255.4	-150	3761078	FALSE	High	Sequest HT (A3)	Unambiguous	[R].gALVLGYEGWLAGYQMNFETSk.[S]	N-Term(TMTpro);K22(TMTpro)	2	1014.87	3042.59	3042.59	0.9	0.00091	HCD	MS2	3.71753	250.4	42.528	115.535	47911	071521_Kevin_2nd_total_proteome_F_16.raw	F1.16	3.88	2	1.084e-05	4.33e-10
P63038	60 kDa heat shock protein, mitochondrial OS=Mus musculus OX=10090 GN=Hspd1 PE=1 SV=1	Hspd1	546.8	476	538.9	521.8	601.3	506.7	544	553.1	604.9	635.4	547.7	507.9	550.3	-150	1617091	FALSE	High	Sequest HT (A3)	Unambiguous	[K].dMAIATGGAVFGEEGLNLNLEDVQAHDLGk.[V]	N-Term(TMTpro);K30(TMTpro)	1	1231.64	3692.91	3692.91	0.98	0.0012	HCD	MS2	15.1156	448.3	18.576	111.17	47103	071521_Kevin_2nd_total_proteome_F_07.raw	F1.7	4.04	1	1.084e-05	4.514e-11
E9Q8K5;A0A5K1VVQ1	Titin OS=Mus musculus OX=10090 GN=Ttn PE=1 SV=1;Titin OS=Mus musculus OX=10090 GN=Ttn PE=4 SV=1	Ttn	280.8	344.2	282.4	302.1	311.1	277.5	265.6	276.9	321.9	295.2	314.2	275.5	280.1	-150	3761096	FALSE	High	Sequest HT (A3)	Unambiguous	[R].aQIEVTSSYTMLVIDNVTR.[F]	N-Term(TMTpro)	5	815.438	2444.3	2444.3	-0.78	-0.00063	HCD	MS2	19.815	239.9	87.5	115.541	47914	071521_Kevin_2nd_total_proteome_F_16.raw	F1.16	2.72	2	1.084e-05	7.905e-10
Q9D3D9	ATP synthase subunit delta, mitochondrial OS=Mus musculus OX=10090 GN=Atp5f1d PE=1 SV=1	Atp5f1d	78.3	106.2	88.8	98.9	99	82.6	91.5	80.1	101.3	90.6	96.5	82.7	80	-150	3761126	FALSE	High	Sequest HT (A3)	Unambiguous	[K].yFVSSGSVTVNADSSVQLLAEEAVTLDMLDLGAAR.[A]	N-Term(TMTpro)	1	1311.68	3933.02	3933.01	1.37	0.00179	HCD	MS2	24.6864	73.7	100	115.556	47922	071521_Kevin_2nd_total_proteome_F_16.raw	F1.16	4.37	1	1.084e-05	7.805e-09
Q03265;D3Z6F5	ATP synthase subunit alpha, mitochondrial OS=Mus musculus OX=10090 GN=Atp5f1a PE=1 SV=1;ATP synthase subunit alpha OS=Mus musculus OX=10090 GN=Atp5a1 PE=1 SV=1	Atp5f1a	161.7	173.2	167.9	170.9	172.6	150	156.6	136.5	189.5	174.3	195.9	151.2	161.9	-150	3761150	FALSE	High	Sequest HT (A3)	Unambiguous	[K].gMSLNLEPDNVGVVVFGNDk.[L]	N-Term(TMTpro);K20(TMTpro)	2	1356.73	2712.45	2712.45	0.23	0.00032	HCD	MS2	25.2827	135.7	87.5	115.564	47926	071521_Kevin_2nd_total_proteome_F_16.raw	F1.16	3.03	2	1.084e-05	1.219e-08
P26041	Moesin OS=Mus musculus OX=10090 GN=Msn PE=1 SV=3	Msn	460.7	434.2	410.9	522.3	536.9	430.4	473.5	495.8	424.2	492.9	428.6	525.4	407.8	-150	1617016	FALSE	High	Sequest HT (A3)	Unambiguous	[K].iAQDLEMYGVNYFSIk.[N]	N-Term(TMTpro);K16(TMTpro)	1	1250.18	2499.35	2499.34	2.18	0.00272	HCD	MS2	29.9293	379.1	87.5	111.134	47086	071521_Kevin_2nd_total_proteome_F_07.raw	F1.7	2.59	1	1.084e-05	2.069e-07
Z4YJF5;Q62234	Myomesin-1 OS=Mus musculus OX=10090 GN=Myom1 PE=1 SV=1;Myomesin-1 OS=Mus musculus OX=10090 GN=Myom1 PE=1 SV=2	Myom1	171.4	219.8	187.8	180.3	219.5	181.9	155.8	180.5	236	210.9	226.1	193.9	184.9	-150	1617003	FALSE	High	Sequest HT (A3)	Unambiguous	[K].eVVVSVDDDGVISLNFEcDQmTPk.[S]	N-Term(TMTpro);C18(Carbamidomethyl);M21(Oxidation);K24(TMTpro)	2	1660.83	3320.65	3320.65	-0.41	-0.00069	HCD	MS2	0	159.9	100	111.13	47084	071521_Kevin_2nd_total_proteome_F_07.raw	F1.7	3.68	2	1.084e-05	3.188e-07
Q91WD5	NADH dehydrogenase [ubiquinone] iron-sulfur protein 2, mitochondrial OS=Mus musculus OX=10090 GN=Ndufs2 PE=1 SV=1	Ndufs2	216.7	248	220.6	198.4	187.6	204.4	197.1	193.9	232.7	227.5	231.6	177.7	206	-150	3760999	FALSE	High	Sequest HT (A3)	Unambiguous	[R].tVDIGVVTAEDALNYGFSGVMLR.[G]	N-Term(TMTpro)	2	683.613	2731.43	2731.43	-0.38	-0.00026	HCD	MS2	51.9528	171.6	87.5	115.505	47896	071521_Kevin_2nd_total_proteome_F_16.raw	F1.16	1.95	1	1.084e-05	9.995e-07
Q80X90	Filamin-B OS=Mus musculus OX=10090 GN=Flnb PE=1 SV=3	Flnb	595.6	619.9	589.2	646.8	704.7	594.5	567.6	636.1	642	607.1	605.2	624.8	550.6	-150	1616995	FALSE	High	Sequest HT (A3)	Unambiguous	[K].tATFTIVTEDAGEGGLDLAIEGPSk.[A]	N-Term(TMTpro);K25(TMTpro)	1	1034.22	3100.66	3100.65	0.18	0.00019	HCD	MS2	45.4569	500.7	87.5	111.128	47083	071521_Kevin_2nd_total_proteome_F_07.raw	F1.7	2.03	1	1.084e-05	6.808e-08
P19123	Troponin C, slow skeletal and cardiac muscles OS=Mus musculus OX=10090 GN=Tnnc1 PE=1 SV=1	Tnnc1	390.7	439.6	374.4	399.2	499.7	432	381.3	443.2	453.8	486.3	435.8	413.5	407.6	-150	1617401	FALSE	High	Sequest HT (A3)	Unambiguous	[K].mMLQATGETITEDDIEELMk.[D]	N-Term(TMTpro);K20(TMTpro)	1	969.494	2906.47	2906.47	-0.11	-0.00011	HCD	MS2	28.8851	348.8	28.461	111.301	47171	071521_Kevin_2nd_total_proteome_F_07.raw	F1.7	3.06	1	1.084e-05	2.162e-09
Q03265;D3Z6F5	ATP synthase subunit alpha, mitochondrial OS=Mus musculus OX=10090 GN=Atp5f1a PE=1 SV=1;ATP synthase subunit alpha OS=Mus musculus OX=10090 GN=Atp5a1 PE=1 SV=1	Atp5f1a	574	630.1	522.6	593.3	649.8	560.5	543	530.3	584	613.9	670.4	552.1	562.2	-150	3760866	FALSE	High	Sequest HT (A3)	Unambiguous	[R].eVAAFAQFGSDLDAATQQLLSR.[G]	N-Term(TMTpro)	2	1321.69	2642.38	2642.37	1.43	0.00189	HCD	MS2	0	476.2	87.5	115.442	47863	071521_Kevin_2nd_total_proteome_F_16.raw	F1.16	2.79	2	1.084e-05	1.231e-10
Q9D3D9	ATP synthase subunit delta, mitochondrial OS=Mus musculus OX=10090 GN=Atp5f1d PE=1 SV=1	Atp5f1d	91	95.1	74.9	97.2	104.9	92.5	90.4	78.9	116.8	92.3	97.7	94.4	87.4	-150	3760523	FALSE	High	Sequest HT (A3)	Unambiguous	[K].yFVSSGSVTVNADSSVQLLAEEAVTLDMLDLGAAR.[A]	N-Term(TMTpro)	1	1311.67	3932.99	3933.01	-5.66	-0.00742	HCD	MS2	0	75.8	87.5	115.308	47795	071521_Kevin_2nd_total_proteome_F_16.raw	F1.16	4.21	1	1.084e-05	2.413e-10
Q9DCW4	Electron transfer flavoprotein subunit beta OS=Mus musculus OX=10090 GN=Etfb PE=1 SV=3	Etfb	167.5	185.9	158.4	168.9	211	152.3	167.9	161.6	189.4	193	200.5	133.6	187.2	-150	1617752	FALSE	High	Sequest HT (A3)	Unambiguous	[K].qAIDDDcNQTGQMTAGLLDWPQGTFASQVTLEGDk.[V]	N-Term(TMTpro);C7(Carbamidomethyl);K35(TMTpro)	4	1473.72	4419.14	4419.14	0.29	0.00043	HCD	MS2	20.1808	142.8	86.306	111.454	47249	071521_Kevin_2nd_total_proteome_F_07.raw	F1.7	4.31	1	1.084e-05	2.288e-09
P11404	Fatty acid-binding protein, heart OS=Mus musculus OX=10090 GN=Fabp3 PE=1 SV=5	Fabp3	193.4	313.8	209.8	241.9	304.7	202.9	192.5	191	324.1	313.8	298.3	227.3	288.2	-150	1617724	FALSE	High	Sequest HT (A3)	Unambiguous	[K].nTEINFQLGIEFDEVTADDRk.[V]	N-Term(TMTpro);K21(TMTpro)	1	1531.81	3062.61	3062.59	4.47	0.00684	HCD	MS2	34.8012	207.4	87.5	111.447	47245	071521_Kevin_2nd_total_proteome_F_07.raw	F1.7	3.4	1	1.084e-05	3.222e-07
Q91VD9	NADH-ubiquinone oxidoreductase 75 kDa subunit, mitochondrial OS=Mus musculus OX=10090 GN=Ndufs1 PE=1 SV=2	Ndufs1	231.2	307.3	265.1	278.9	306.7	246.3	258	229.3	333.7	281.7	290.2	256.9	256.9	-150	3760635	FALSE	High	Sequest HT (A3)	Unambiguous	[R].vAGMLQNFEGNAVAAIAGGLVDAEALVALk.[D]	N-Term(TMTpro);K30(TMTpro)	1	1174.33	3520.97	3520.97	-0.8	-0.00094	HCD	MS2	9.75808	222.3	100	115.352	47817	071521_Kevin_2nd_total_proteome_F_16.raw	F1.16	3.4	1	1.084e-05	2.894e-12
O35206	Collagen alpha-1(XV) chain OS=Mus musculus OX=10090 GN=Col15a1 PE=1 SV=2	Col15a1	417.2	429.9	390.1	484.2	499.9	429.5	400.8	439.5	414.7	395.5	411.6	478.9	390.8	-150	1617711	FALSE	High	Sequest HT (A3)	Unambiguous	[R].fAVTVQGEEVALFMDcEEQSQVR.[F]	N-Term(TMTpro);C16(Carbamidomethyl)	2	992.818	2976.44	2976.44	0.24	0.00024	HCD	MS2	51.3434	350.6	36.064	111.444	47243	071521_Kevin_2nd_total_proteome_F_07.raw	F1.7	2.52	1	1.084e-05	3.667e-08
D3Z041	Long-chain-fatty-acid--CoA ligase 1 OS=Mus musculus OX=10090 GN=Acsl1 PE=1 SV=1	Acsl1	150	212.7	134.8	161.5	190.9	151.5	141.3	139.5	219	177.3	233.8	154.5	168.5	-150	1617700	FALSE	High	Sequest HT (A3)	Unambiguous	[R].lmITGAAPVSATVLTFLR.[T]	N-Term(TMTpro);M2(Oxidation)	2	1091.14	2181.27	2181.26	0.7	0.00077	HCD	MS2	11.7765	140	2.671	111.438	47241	071521_Kevin_2nd_total_proteome_F_07.raw	F1.7	2.11	1	1.084e-05	1.938e-07
P17182	Alpha-enolase OS=Mus musculus OX=10090 GN=Eno1 PE=1 SV=3	Eno1	791.3	539.2	803.7	775.6	946.4	802.1	773.4	868.5	712.3	796.2	722	931.7	635.9	-150	1617673	FALSE	High	Sequest HT (A3)	Unambiguous	[K].aGYTDQVVIGMDVAASEFYR.[S]	N-Term(TMTpro)	2	1248.63	2496.25	2496.24	4.23	0.00529	HCD	MS2	10.4174	634	44.256	111.425	47234	071521_Kevin_2nd_total_proteome_F_07.raw	F1.7	3.25	1	1.084e-05	8.415e-09
Q9D3D9	ATP synthase subunit delta, mitochondrial OS=Mus musculus OX=10090 GN=Atp5f1d PE=1 SV=1	Atp5f1d	147.6	188.5	144.2	186.8	173.3	159.9	162.6	159.5	175.3	163.5	176.7	149.3	151.2	-150	3760646	FALSE	High	Sequest HT (A3)	Unambiguous	[K].yFVSSGSVTVNADSSVQLLAEEAVTLDMLDLGAAR.[A]	N-Term(TMTpro)	1	984.011	3933.02	3933.01	2.66	0.00262	HCD	MS2	16.5057	134.2	87.5	115.358	47820	071521_Kevin_2nd_total_proteome_F_16.raw	F1.16	3.22	1	1.084e-05	3.88e-07
Q9WUM5	Succinate--CoA ligase [ADP/GDP-forming] subunit alpha, mitochondrial OS=Mus musculus OX=10090 GN=Suclg1 PE=1 SV=4	Suclg1	315.9	354.5	298	368.3	399.5	329.9	305.8	318.2	361.3	338.2	395.6	359	344.3	-150	1617647	FALSE	High	Sequest HT (A3)	Unambiguous	[K].iSALQSAGVVVSMSPAQLGTTIYk.[E]	N-Term(TMTpro);K24(TMTpro)	1	1010.58	3029.72	3029.72	-0.47	-0.00047	HCD	MS2	23.0047	281.6	22.956	111.418	47230	071521_Kevin_2nd_total_proteome_F_07.raw	F1.7	3.1	1	1.084e-05	1.57e-10
D3Z041	Long-chain-fatty-acid--CoA ligase 1 OS=Mus musculus OX=10090 GN=Acsl1 PE=1 SV=1	Acsl1	55.9	72.8	60.7	67.9	73.9	67	49.4	54.7	67.8	67.7	74.3	66.6	54.4	-150	1617643	FALSE	High	Sequest HT (A3)	Unambiguous	[R].lmITGAAPVSATVLTFLR.[T]	N-Term(TMTpro);M2(Oxidation)	2	727.76	2181.26	2181.26	0.3	0.00022	HCD	MS2	3.51682	52.1	2.047	111.412	47228	071521_Kevin_2nd_total_proteome_F_07.raw	F1.7	3.55	1	1.084e-05	2.03e-08
Q02566	Myosin-6 OS=Mus musculus OX=10090 GN=Myh6 PE=1 SV=2	Myh6	662.8	714.5	684.1	723.3	878.8	703.4	694.3	716.3	844.6	821	802.7	703.3	734.1	-150	1617439	FALSE	High	Sequest HT (A3)	Unambiguous	[K].nLTEEMAGLDEIIAk.[L]	N-Term(TMTpro);K15(TMTpro)	1	752.421	2255.25	2255.24	1.01	0.00076	HCD	MS2	73.0055	606.9	74.918	111.323	47183	071521_Kevin_2nd_total_proteome_F_07.raw	F1.7	2.96	1	1.084e-05	1.011e-06
P63017	Heat shock cognate 71 kDa protein OS=Mus musculus OX=10090 GN=Hspa8 PE=1 SV=1	Hspa8	296.4	260.3	401.3	362.8	281.7	333.5	347.8	316.4	284.3	263.5	280.6	344.2	243.5	-150	3760726	FALSE	High	Sequest HT (A3)	Unambiguous	[R].gVPQIEVTFDIDANGILNVSAVDk.[S]	N-Term(TMTpro);K24(TMTpro)	2	1041.58	3122.72	3122.72	0.66	0.00069	HCD	MS2	4.49361	252	45.167	115.391	47837	071521_Kevin_2nd_total_proteome_F_16.raw	F1.16	4.34	1	1.084e-05	3.363e-09
Q8VBZ0	Dehydrogenase/reductase SDR family member on chromosome X homolog OS=Mus musculus OX=10090 GN=Dhrsx PE=1 SV=2	Dhrsx	443.7	637.7	443.8	480.5	518.7	465.5	402.7	462.7	475.1	479.9	485.8	449	430.4	-150	1617614	FALSE	High	Sequest HT (A3)	Unambiguous	[K].sPEEGAWTLVYAAAAPELEGVGGR.[Y]	N-Term(TMTpro)	1	912.139	2734.4	2734.4	0.87	0.00079	HCD	MS2	26.6285	387.4	39.876	111.398	47220	071521_Kevin_2nd_total_proteome_F_07.raw	F1.7	1.98	1	1.084e-05	1.699e-07
P01027	Complement C3 OS=Mus musculus OX=10090 GN=C3 PE=1 SV=3	C3	187.7	197.1	167.8	199.8	235	177.2	197.2	201.9	216.4	200.4	158.5	193.1	195.6	-150	1617610	FALSE	High	Sequest HT (A3)	Unambiguous	[R].lESEETIVLEAHDAQGDIPVTVTVQDFLk.[R]	N-Term(TMTpro);K29(TMTpro)	1	1269.02	3805.04	3805.04	0.19	0.00025	HCD	MS2	19.003	158.9	28.073	111.396	47219	071521_Kevin_2nd_total_proteome_F_07.raw	F1.7	3.98	1	1.084e-05	8.91e-08
A0A0R4J083	Long-chain-specific acyl-CoA dehydrogenase, mitochondrial OS=Mus musculus OX=10090 GN=Acadl PE=1 SV=1	Acadl	301.5	403.5	302.9	328.3	335	306.5	288.5	285	336.7	307.4	374.9	297.7	301.8	-150	3760738	FALSE	High	Sequest HT (A3)	Unambiguous	[R].lLIAELAISAcEFMFEETR.[N]	N-Term(TMTpro);C11(Carbamidomethyl)	2	849.777	2547.32	2547.32	0.72	0.00061	HCD	MS2	13.0212	261.6	87.5	115.397	47840	071521_Kevin_2nd_total_proteome_F_16.raw	F1.16	2.41	1	1.084e-05	2.893e-07
P19123	Troponin C, slow skeletal and cardiac muscles OS=Mus musculus OX=10090 GN=Tnnc1 PE=1 SV=1	Tnnc1	299.2	305.1	226.1	222.3	347.9	279.9	255.1	277.7	343.6	378	304.1	279.9	280.7	-150	1617576	FALSE	High	Sequest HT (A3)	Unambiguous	[K].mMLQATGETITEDDIEELMk.[D]	N-Term(TMTpro);K20(TMTpro)	1	1453.74	2906.47	2906.47	0.05	7e-05	HCD	MS2	0	238.4	87.5	111.381	47212	071521_Kevin_2nd_total_proteome_F_07.raw	F1.7	3.29	1	1.084e-05	8.121e-09
P62737;P68134	Actin, aortic smooth muscle OS=Mus musculus OX=10090 GN=Acta2 PE=1 SV=1;Actin, alpha skeletal muscle OS=Mus musculus OX=10090 GN=Acta1 PE=1 SV=1	Acta2	220	276.2	214.8	239.4	244	219.9	207	217.5	257.5	227	254.8	220.3	218.1	-150	3760786	FALSE	High	Sequest HT (A3)	Unambiguous	[K].lcYVALDFENEMATAASSSSLEk.[S]	N-Term(TMTpro);C2(Carbamidomethyl);K23(TMTpro)	5	786.9	3144.58	3144.57	1.69	0.00133	HCD	MS2	20.7377	189.5	87.5	115.409	47847	071521_Kevin_2nd_total_proteome_F_16.raw	F1.16	2.58	2	1.084e-05	4.101e-07
Z4YJF5;Q62234	Myomesin-1 OS=Mus musculus OX=10090 GN=Myom1 PE=1 SV=1;Myomesin-1 OS=Mus musculus OX=10090 GN=Myom1 PE=1 SV=2	Myom1	542.9	637.4	504.1	550	677.8	546.4	531	550	599.4	653.5	579.2	530	534.7	-150	1617514	FALSE	High	Sequest HT (A3)	Unambiguous	[K].tVDLSGQAFDEAFAEFQR.[L]	N-Term(TMTpro)	2	779.056	2335.15	2335.15	0.94	0.00073	HCD	MS2	17.0995	466.8	55.377	111.357	47199	071521_Kevin_2nd_total_proteome_F_07.raw	F1.7	3.66	2	1.084e-05	8.384e-08
Q08857	Platelet glycoprotein 4 OS=Mus musculus OX=10090 GN=Cd36 PE=1 SV=2	Cd36	279.7	271.1	185.6	303.6	323.5	262.6	240.5	279.4	288.3	306.2	311.1	253.2	262.8	-150	1617508	FALSE	High	Sequest HT (A3)	Unambiguous	[R].sIYAVFGSEIDLk.[G]	N-Term(TMTpro);K13(TMTpro)	1	684.062	2050.17	2050.17	0.38	0.00026	HCD	MS2	5.55733	223.9	7.54	111.353	47198	071521_Kevin_2nd_total_proteome_F_07.raw	F1.7	3.51	1	1.084e-05	7.829e-07
Q01853	Transitional endoplasmic reticulum ATPase OS=Mus musculus OX=10090 GN=Vcp PE=1 SV=4	Vcp	268.2	280.9	261.3	269	263	266.9	272	266.8	271	260.3	272	265.3	224.9	-150	3760792	FALSE	High	Sequest HT (A3)	Unambiguous	[R].aVANETGAFFFLINGPEIMSk.[L]	N-Term(TMTpro);K21(TMTpro)	1	955.521	2864.55	2864.55	-1.17	-0.00112	HCD	MS2	32.7181	216	87.5	115.411	47848	071521_Kevin_2nd_total_proteome_F_16.raw	F1.16	3.9	1	1.084e-05	1.718e-07
P17182;P21550;P17183	Alpha-enolase OS=Mus musculus OX=10090 GN=Eno1 PE=1 SV=3;Beta-enolase OS=Mus musculus OX=10090 GN=Eno3 PE=1 SV=3;Gamma-enolase OS=Mus musculus OX=10090 GN=Eno2 PE=1 SV=2	Eno1	213.6	244.9	216	212.5	226.4	213.6	211.1	187	246.2	253.8	280.8	197.5	220.7	-150	3760862	FALSE	High	Sequest HT (A3)	Unambiguous	[R].sGETEDTFIADLVVGLcTGQIk.[T]	N-Term(TMTpro);C17(Carbamidomethyl);K22(TMTpro)	7	741.149	2961.58	2961.57	0.69	0.00051	HCD	MS2	5.3761	183.3	46.385	115.44	47862	071521_Kevin_2nd_total_proteome_F_16.raw	F1.16	2.43	3	1.084e-05	1.026e-08
Q02566;Q91Z83	Myosin-6 OS=Mus musculus OX=10090 GN=Myh6 PE=1 SV=2;Myosin-7 OS=Mus musculus OX=10090 GN=Myh7 PE=2 SV=1	Myh6	292.8	256.4	300.5	295.7	313.9	295.5	255.3	270	287.4	297.5	301.4	314.6	273.9	-150	1617466	FALSE	High	Sequest HT (A3)	Unambiguous	[R].lEEAGGATSVQIEMNk.[K]	N-Term(TMTpro);K16(TMTpro)	2	1143.12	2285.23	2285.23	1.38	0.00157	HCD	MS2	13.3663	236.2	12.271	111.332	47188	071521_Kevin_2nd_total_proteome_F_07.raw	F1.7	4.91	2	1.084e-05	2.342e-08
Q91Z83	Myosin-7 OS=Mus musculus OX=10090 GN=Myh7 PE=2 SV=1	Myh7	2016.3	492.7	1804.2	1510.5	753.9	1455.3	904	1217.8	521.7	563.7	538.2	1802.9	534.5	-150	1617628	FALSE	High	Sequest HT (A3)	Unambiguous	[K].nLTEEMAGLDEIIVk.[L]	N-Term(TMTpro);K15(TMTpro)	1	1142.14	2283.28	2283.28	1.18	0.00134	HCD	MS2	52.3592	886.1	31.02	111.403	47223	071521_Kevin_2nd_total_proteome_F_07.raw	F1.7	3.66	1	1.084e-05	5.15e-10
P17182	Alpha-enolase OS=Mus musculus OX=10090 GN=Eno1 PE=1 SV=3	Eno1	104.8	111.9	99.2	103	126.1	97	93.1	100	98.5	104.7	112.2	108.7	97.1	-150	1617791	FALSE	High	Sequest HT (A3)	Unambiguous	[K].aGYTDQVVIGMDVAASEFYR.[S]	N-Term(TMTpro)	2	832.752	2496.24	2496.24	1.03	0.00086	HCD	MS2	16.4684	84.8	4.236	111.471	47258	071521_Kevin_2nd_total_proteome_F_07.raw	F1.7	3.93	1	1.084e-05	8.235e-09
Q8VDN2	Sodium/potassium-transporting ATPase subunit alpha-1 OS=Mus musculus OX=10090 GN=Atp1a1 PE=1 SV=1	Atp1a1	586.1	531.6	533.1	614.8	882	571.6	601.9	604.9	625	761.8	681.4	626.6	603.7	-150	1616972	FALSE	High	Sequest HT (A3)	Unambiguous	[K].mSINAEDVVVGDLVEVk.[G]	N-Term(TMTpro);K17(TMTpro)	1	1213.18	2425.35	2425.35	0.96	0.00116	HCD	MS2	28.8832	516.2	52.462	111.119	47078	071521_Kevin_2nd_total_proteome_F_07.raw	F1.7	3.08	1	1.084e-05	6.454e-09
P56480	ATP synthase subunit beta, mitochondrial OS=Mus musculus OX=10090 GN=Atp5f1b PE=1 SV=2	Atp5f1b	531.6	614	473.4	599	718.4	502	501.6	498.7	524.6	530.9	545.4	584	487	-150	1616959	FALSE	High	Sequest HT (A3)	Unambiguous	[R].lVLEVAQHLGESTVR.[T]	N-Term(TMTpro)	1	652.38	1955.13	1955.12	1.14	0.00074	HCD	MS2	20.9921	446.7	83.849	111.112	47074	071521_Kevin_2nd_total_proteome_F_07.raw	F1.7	2.69	1	1.084e-05	3.19e-07
Q9D0K2	Succinyl-CoA:3-ketoacid coenzyme A transferase 1, mitochondrial OS=Mus musculus OX=10090 GN=Oxct1 PE=1 SV=1	Oxct1	351.1	334.7	315.8	335.9	398.3	333.1	324.5	336.6	361.7	375.1	352.2	333.1	314.7	-150	1616385	FALSE	High	Sequest HT (A3)	Unambiguous	[R].qFLSGELEVELTPQGTLAER.[I]	N-Term(TMTpro)	2	841.12	2521.35	2521.35	-0.08	-7e-05	HCD	MS2	0	280.2	30.79	110.848	46946	071521_Kevin_2nd_total_proteome_F_07.raw	F1.7	2.98	1	1.084e-05	6.244e-09
O55143	Sarcoplasmic/endoplasmic reticulum calcium ATPase 2 OS=Mus musculus OX=10090 GN=Atp2a2 PE=1 SV=2	Atp2a2	95.5	81.8	106.4	99.9	110.1	94.2	91.3	87.5	115	116.5	112.4	101.4	84.9	-150	1616378	FALSE	High	Sequest HT (A3)	Unambiguous	[R].mFILDkVEGDTcSLNEFSITGSTYAPIGEVQk.[D]	N-Term(TMTpro);K6(TMTpro);C12(Carbamidomethyl);K32(TMTpro)	1	1116.34	4462.34	4462.33	1.19	0.00132	HCD	MS2	3.68583	81.1	1.337	110.844	46945	071521_Kevin_2nd_total_proteome_F_07.raw	F1.7	4.54	1	1.084e-05	7.084e-08
Q61941	NAD(P) transhydrogenase, mitochondrial OS=Mus musculus OX=10090 GN=Nnt PE=1 SV=2	Nnt	235.3	296.7	256.3	239.4	245.7	235.1	238.9	235.9	260.9	253.9	281.2	208	247.5	-150	3761619	FALSE	High	Sequest HT (A3)	Unambiguous	[K].iLIVGGGVAGLASAGAAk.[S]	N-Term(TMTpro);K18(TMTpro)	4	711.781	2133.33	2133.33	1.03	0.00073	HCD	MS2	29.5836	202.9	87.5	115.749	48018	071521_Kevin_2nd_total_proteome_F_16.raw	F1.16	2.43	1	1.084e-05	1.877e-08
O55143	Sarcoplasmic/endoplasmic reticulum calcium ATPase 2 OS=Mus musculus OX=10090 GN=Atp2a2 PE=1 SV=2	Atp2a2	384.4	366.9	403.2	384.7	425.4	379.6	364.6	370.1	443.8	443.4	455.2	395.3	383.5	-150	1616335	FALSE	High	Sequest HT (A3)	Unambiguous	[R].mFILDkVEGDTcSLNEFSITGSTYAPIGEVQk.[D]	N-Term(TMTpro);K6(TMTpro);C12(Carbamidomethyl);K32(TMTpro)	1	893.273	4462.34	4462.33	0.93	0.00083	HCD	MS2	47.1154	326.3	16.614	110.815	46932	071521_Kevin_2nd_total_proteome_F_07.raw	F1.7	3.61	1	1.084e-05	1.977e-07
A0A0R4IZY0	Thimet oligopeptidase OS=Mus musculus OX=10090 GN=Thop1 PE=1 SV=1	Thop1	362.4	291.2	379.8	346.3	319	337.4	321	350	285.9	313.8	288.2	336.9	272.4	-150	1616302	FALSE	High	Sequest HT (A3)	Unambiguous	[R].eELGGLPEDFLSSLEk.[A]	N-Term(TMTpro);K16(TMTpro)	2	1186.15	2371.29	2371.29	-0.02	-2e-05	HCD	MS2	26.4616	263.8	14.719	110.797	46925	071521_Kevin_2nd_total_proteome_F_07.raw	F1.7	4.1	1	1.084e-05	1.452e-11
P56480	ATP synthase subunit beta, mitochondrial OS=Mus musculus OX=10090 GN=Atp5f1b PE=1 SV=2	Atp5f1b	346.9	317.7	317	319.5	355.7	315.4	290.5	328.1	334.9	346.9	336.3	305.8	312	-150	1616282	FALSE	High	Sequest HT (A3)	Unambiguous	[R].dQEGQDVLLFIDNIFR.[F]	N-Term(TMTpro)	1	742.73	2226.18	2226.17	1.21	0.0009	HCD	MS2	0	265	17.869	110.788	46920	071521_Kevin_2nd_total_proteome_F_07.raw	F1.7	2.29	1	1.084e-05	7.117e-08
P56480	ATP synthase subunit beta, mitochondrial OS=Mus musculus OX=10090 GN=Atp5f1b PE=1 SV=2	Atp5f1b	923	995.3	845.1	891.5	979.9	895	855.2	888.4	934.8	958.1	998.8	883.1	899.4	-150	1616278	FALSE	High	Sequest HT (A3)	Unambiguous	[R].dQEGQDVLLFIDNIFR.[F]	N-Term(TMTpro)	1	1113.59	2226.17	2226.17	-2.59	-0.00289	HCD	MS2	6.92238	750.1	33.983	110.787	46919	071521_Kevin_2nd_total_proteome_F_07.raw	F1.7	2.44	1	1.084e-05	4.226e-09
P17182;P21550;P17183	Alpha-enolase OS=Mus musculus OX=10090 GN=Eno1 PE=1 SV=3;Beta-enolase OS=Mus musculus OX=10090 GN=Eno3 PE=1 SV=3;Gamma-enolase OS=Mus musculus OX=10090 GN=Eno2 PE=1 SV=2	Eno1	251.1	308.8	277.8	279.4	304.6	251.8	290.3	260.6	333.8	320	349.1	267.9	278.9	-150	3761733	FALSE	High	Sequest HT (A3)	Unambiguous	[R].sGETEDTFIADLVVGLcTGQIk.[T]	N-Term(TMTpro);C17(Carbamidomethyl);K22(TMTpro)	7	1481.29	2961.57	2961.57	-0.32	-0.00047	HCD	MS2	0	236.9	87.5	115.79	48038	071521_Kevin_2nd_total_proteome_F_16.raw	F1.16	3	3	1.084e-05	6.274e-10
Q60739	BAG family molecular chaperone regulator 1 OS=Mus musculus OX=10090 GN=Bag1 PE=1 SV=3	Bag1	258.8	285.7	241.6	277	334.1	250.9	242.9	282.6	264.9	310.6	267.1	273.4	251.2	-150	1616244	FALSE	High	Sequest HT (A3)	Unambiguous	[K].vQVFLAEcDTVEQYIcQETER.[L]	N-Term(TMTpro);C8(Carbamidomethyl);C16(Carbamidomethyl)	3	974.471	2921.4	2921.4	-0.1	-0.0001	HCD	MS2	37.8411	222.2	28.699	110.77	46911	071521_Kevin_2nd_total_proteome_F_07.raw	F1.7	2.67	1	1.084e-05	2.239e-08
P19123	Troponin C, slow skeletal and cardiac muscles OS=Mus musculus OX=10090 GN=Tnnc1 PE=1 SV=1	Tnnc1	458.2	457.9	382.1	364	536.9	451.1	394.1	443.8	529.3	582.9	483.5	449.3	441.5	-150	1616215	FALSE	High	Sequest HT (A3)	Unambiguous	[K].mMLQATGETITEDDIEELMk.[D]	N-Term(TMTpro);K20(TMTpro)	1	969.497	2906.48	2906.47	2.11	0.00205	HCD	MS2	15.6735	375.1	34.167	110.763	46907	071521_Kevin_2nd_total_proteome_F_07.raw	F1.7	3.11	1	1.084e-05	3.338e-10
A0A0R4J0I1	Serine protease inhibitor A3K OS=Mus musculus OX=10090 GN=Serpina3k PE=1 SV=1	Serpina3k	58.2	63.8	54.7	55.1	59.5	49.5	58.5	64.6	69.6	58.9	41	54.3	46.9	-150	1616489	FALSE	High	Sequest HT (A3)	Unambiguous	[K].aVLDVAETGTEAAAATGVIGGIR.[K]	N-Term(TMTpro)	2	816.121	2446.35	2446.35	0.97	0.00079	HCD	MS2	2.24443	46.1	2.751	110.896	46969	071521_Kevin_2nd_total_proteome_F_07.raw	F1.7	5.9	1	1.084e-05	7.935e-12
Q9DBL1	Short/branched chain specific acyl-CoA dehydrogenase, mitochondrial OS=Mus musculus OX=10090 GN=Acadsb PE=1 SV=1	Acadsb	229.3	266.3	211.5	243	262.4	238.7	225.2	224.2	256.8	253.7	257.5	215.5	223.2	-150	3761745	FALSE	High	Sequest HT (A3)	Unambiguous	[R].iGIAAQMLGLAQGcFDYTIPYIk.[E]	N-Term(TMTpro);C14(Carbamidomethyl);K23(TMTpro)	2	1051.24	3151.72	3151.72	-0.23	-0.00024	HCD	MS2	11.1939	195.1	100	115.794	48040	071521_Kevin_2nd_total_proteome_F_16.raw	F1.16	3.27	1	1.084e-05	3.573e-09
Q02566	Myosin-6 OS=Mus musculus OX=10090 GN=Myh6 PE=1 SV=2	Myh6	821.2	1076.8	798.4	827.1	1221.2	847	856.2	893.6	1056.4	1076.8	1076.9	808	989.7	-150	1616176	FALSE	High	Sequest HT (A3)	Unambiguous	[K].iEDEQALALQLQk.[K]	N-Term(TMTpro);K13(TMTpro)	1	1054.12	2107.23	2107.23	0.56	0.00059	HCD	MS2	30.4762	774.6	87.5	110.747	46900	071521_Kevin_2nd_total_proteome_F_07.raw	F1.7	2.41	1	1.084e-05	4.818e-08
P21550	Beta-enolase OS=Mus musculus OX=10090 GN=Eno3 PE=1 SV=3	Eno3	245.8	258.2	265	250.6	400.4	236.4	271.3	271.2	376.1	352.9	314.8	254.6	296	-150	3761795	FALSE	High	Sequest HT (A3)	Unambiguous	[K].vVIGMDVAASEFYR.[N]	N-Term(TMTpro)	2	930.997	1860.99	1860.98	0.72	0.00067	HCD	MS2	37.7333	237.7	11.041	115.824	48056	071521_Kevin_2nd_total_proteome_F_16.raw	F1.16	3.16	1	1.084e-05	3.435e-08
P19536	Cytochrome c oxidase subunit 5B, mitochondrial OS=Mus musculus OX=10090 GN=Cox5b PE=1 SV=1	Cox5b	473.2	455.9	408.4	438.8	446.5	500.5	467.3	471.2	545.3	621.5	543.5	433	484.3	-150	3761801	FALSE	High	Sequest HT (A3)	Unambiguous	[R].iVGcIcEEDNcTVIWFWLHk.[G]	N-Term(TMTpro);C4(Carbamidomethyl);C6(Carbamidomethyl);C11(Carbamidomethyl);K20(TMTpro)	2	1063.21	3187.61	3187.6	1.23	0.0013	HCD	MS2	1.47741	394.8	57.648	115.828	48057	071521_Kevin_2nd_total_proteome_F_16.raw	F1.16	3.51	1	1.084e-05	8.376e-11
Q03265;D3Z6F5	ATP synthase subunit alpha, mitochondrial OS=Mus musculus OX=10090 GN=Atp5f1a PE=1 SV=1;ATP synthase subunit alpha OS=Mus musculus OX=10090 GN=Atp5a1 PE=1 SV=1	Atp5f1a	438.1	413.4	387.9	443.1	456.4	404.8	382.7	346.6	433.2	450	468.4	407	413	-150	1616142	FALSE	High	Sequest HT (A3)	Unambiguous	[R].nVQAEEMVEFSSGLk.[G]	N-Term(TMTpro);K15(TMTpro)	2	1138.61	2276.21	2276.21	1.01	0.00115	HCD	MS2	0	341.3	5.205	110.734	46894	071521_Kevin_2nd_total_proteome_F_07.raw	F1.7	4.39	2	1.084e-05	1.027e-10
P17182	Alpha-enolase OS=Mus musculus OX=10090 GN=Eno1 PE=1 SV=3	Eno1	440.4	390.8	414.5	418.4	502.4	418.4	421.9	458.9	420.6	441.4	394.7	435.9	366.5	-150	1616123	FALSE	High	Sequest HT (A3)	Unambiguous	[K].aGYTDQVVIGMDVAASEFYR.[S]	N-Term(TMTpro)	2	1248.62	2496.23	2496.24	-2.48	-0.00309	HCD	MS2	0	346.6	87.5	110.728	46891	071521_Kevin_2nd_total_proteome_F_07.raw	F1.7	3.25	1	1.084e-05	1.247e-09
Q9DC61	Mitochondrial-processing peptidase subunit alpha OS=Mus musculus OX=10090 GN=Pmpca PE=1 SV=1	Pmpca	370.1	418.5	375.4	410.4	448.6	358.3	330.5	376.9	413.7	380	409.8	405.3	359.1	-150	1616103	FALSE	High	Sequest HT (A3)	Unambiguous	[R].mAVQFELEDLNmRPDPEPLLTEMIHEAAFR.[E]	N-Term(TMTpro);M12(Oxidation)	2	966.483	3862.91	3862.91	-0.94	-0.00091	HCD	MS2	27.0294	317.3	59.354	110.72	46886	071521_Kevin_2nd_total_proteome_F_07.raw	F1.7	3.23	1	1.084e-05	5.219e-09
Q8CHT0	Delta-1-pyrroline-5-carboxylate dehydrogenase, mitochondrial OS=Mus musculus OX=10090 GN=Aldh4a1 PE=1 SV=3	Aldh4a1	185	226.8	188.2	203.6	190.4	182.8	177.5	182.5	208.5	194.2	188.7	179.9	170.9	-150	3761866	FALSE	High	Sequest HT (A3)	Unambiguous	[K].tVIQAEIDAAAELIDFFR.[F]	N-Term(TMTpro)	1	776.093	2326.27	2326.26	1.81	0.00141	HCD	MS2	38.2581	155.7	87.5	115.849	48068	071521_Kevin_2nd_total_proteome_F_16.raw	F1.16	3.89	1	1.084e-05	4.436e-07
Q9DBL1	Short/branched chain specific acyl-CoA dehydrogenase, mitochondrial OS=Mus musculus OX=10090 GN=Acadsb PE=1 SV=1	Acadsb	175.8	198.6	164.5	176.3	179.3	154.7	175	165.4	173.6	174.6	191.4	143.5	155.3	-150	3761873	FALSE	High	Sequest HT (A3)	Unambiguous	[R].iGIAAQMLGLAQGcFDYTIPYIk.[E]	N-Term(TMTpro);C14(Carbamidomethyl);K23(TMTpro)	2	788.686	3151.72	3151.72	1.21	0.00095	HCD	MS2	25.6004	139.6	87.5	115.851	48069	071521_Kevin_2nd_total_proteome_F_16.raw	F1.16	2.8	1	1.084e-05	2.293e-07
Q02566	Myosin-6 OS=Mus musculus OX=10090 GN=Myh6 PE=1 SV=2	Myh6	396.4	520.4	393.8	397.9	606	445.2	430	447.5	548.2	562.5	539.4	370.9	507.2	-150	1616036	FALSE	High	Sequest HT (A3)	Unambiguous	[K].iEDEQALALQLQk.[K]	N-Term(TMTpro);K13(TMTpro)	1	703.08	2107.22	2107.23	-0.61	-0.00043	HCD	MS2	46.9293	386.7	37.168	110.696	46874	071521_Kevin_2nd_total_proteome_F_07.raw	F1.7	2.91	1	1.084e-05	1.031e-07
Q60675	Laminin subunit alpha-2 OS=Mus musculus OX=10090 GN=Lama2 PE=1 SV=2	Lama2	30.8	31.9	19.8	34	32.9	36.1	33.1	29.8	27.2	28.8	32	34.6	25.9	-150	1616030	FALSE	High	Sequest HT (A3)	Unambiguous	[R].gLPNDcQPcAcPLISPSNNFSPScVLEGLEDYR.[C]	N-Term(TMTpro);C6(Carbamidomethyl);C9(Carbamidomethyl);C11(Carbamidomethyl);C24(Carbamidomethyl)	1	1357.63	4070.87	4070.87	0.99	0.00135	HCD	MS2	17.8849	24.8	3.693	110.691	46873	071521_Kevin_2nd_total_proteome_F_07.raw	F1.7	4.01	1	1.084e-05	1.141e-06
P01027	Complement C3 OS=Mus musculus OX=10090 GN=C3 PE=1 SV=3	C3	403.8	269.4	307.9	356.8	508	365.3	420.9	407.3	448.7	355.9	259.7	363	393	-150	1616191	FALSE	High	Sequest HT (A3)	Unambiguous	[R].vEPTETFYYIDDPNGLEVSIIAk.[F]	N-Term(TMTpro);K23(TMTpro)	1	1611.36	3221.71	3221.71	0.12	0.00019	HCD	MS2	23.3638	304.7	97.904	110.751	46902	071521_Kevin_2nd_total_proteome_F_07.raw	F1.7	3.27	1	1.084e-05	1.257e-09
A0A0R4J083	Long-chain-specific acyl-CoA dehydrogenase, mitochondrial OS=Mus musculus OX=10090 GN=Acadl PE=1 SV=1	Acadl	134.3	172.7	144	158.5	178.7	148.1	149.8	136.4	167.8	154.2	144.3	138.1	134.1	-150	3761168	FALSE	High	Sequest HT (A3)	Unambiguous	[R].lLIAELAISAcEFMFEETR.[N]	N-Term(TMTpro);C11(Carbamidomethyl)	2	1274.17	2547.33	2547.32	5	0.00637	HCD	MS2	22.5485	123	87.5	115.572	47930	071521_Kevin_2nd_total_proteome_F_16.raw	F1.16	3.13	1	1.084e-05	3.029e-08
D3Z041	Long-chain-fatty-acid--CoA ligase 1 OS=Mus musculus OX=10090 GN=Acsl1 PE=1 SV=1	Acsl1	508	750.4	473.6	573.1	696.8	503.5	472	488.8	666.9	627.3	742.7	500.2	582.2	-150	1616507	FALSE	High	Sequest HT (A3)	Unambiguous	[R].lmITGAAPVSATVLTFLR.[T]	N-Term(TMTpro);M2(Oxidation)	2	1091.14	2181.27	2181.26	0.65	0.00071	HCD	MS2	0	476.4	34.571	110.905	46973	071521_Kevin_2nd_total_proteome_F_07.raw	F1.7	2.18	1	1.084e-05	4.835e-07
P48962;P51881	ADP/ATP translocase 1 OS=Mus musculus OX=10090 GN=Slc25a4 PE=1 SV=4;ADP/ATP translocase 2 OS=Mus musculus OX=10090 GN=Slc25a5 PE=1 SV=3	Slc25a4	140.3	181.4	148.6	172.9	167.2	154.4	172.7	152.1	150.5	162.4	160.6	142.6	142.3	-150	3761612	FALSE	High	Sequest HT (A3)	Unambiguous	[R].yFAGNLASGGAAGATSLcFVYPLDFAR.[T]	N-Term(TMTpro);C18(Carbamidomethyl)	2	1034.19	3100.55	3100.55	-1.06	-0.0011	HCD	MS2	10.3439	128.8	87.5	115.745	48016	071521_Kevin_2nd_total_proteome_F_16.raw	F1.16	2.7	2	1.084e-05	3.966e-11
P04247	Myoglobin OS=Mus musculus OX=10090 GN=Mb PE=1 SV=3	Mb	282.1	268.5	277.2	218.4	291.4	272.9	259.8	274.4	319.7	342.9	321.5	261.7	278.4	-150	3761198	FALSE	High	Sequest HT (A3)	Unambiguous	[-].mGLSDGEWQLVLNVWGk.[V]	N-Term(Prot)(Met-loss);N-Term(TMTpro);K17(TMTpro)	2	803.786	2409.34	2409.34	0.84	0.00068	HCD	MS2	4.83215	230.1	8.252	115.581	47935	071521_Kevin_2nd_total_proteome_F_16.raw	F1.16	3.15	1	1.084e-05	1.286e-08
P67984	60S ribosomal protein L22 OS=Mus musculus OX=10090 GN=Rpl22 PE=1 SV=2	Rpl22	202.7	137.9	210.5	187.2	172.1	191.8	179.7	171.8	137.5	161.8	141	198.7	136.6	-150	1616952	FALSE	High	Sequest HT (A3)	Unambiguous	[K].fTLDcTHPVEDGIMDAANFEQFLQER.[I]	N-Term(TMTpro);C5(Carbamidomethyl)	1	847.655	3387.6	3387.59	0.83	0.0007	HCD	MS2	1.63584	139.7	8.915	111.109	47072	071521_Kevin_2nd_total_proteome_F_07.raw	F1.7	3.69	1	1.084e-05	4.277e-07
Q03265;D3Z6F5	ATP synthase subunit alpha, mitochondrial OS=Mus musculus OX=10090 GN=Atp5f1a PE=1 SV=1;ATP synthase subunit alpha OS=Mus musculus OX=10090 GN=Atp5a1 PE=1 SV=1	Atp5f1a	224.7	221.4	224.4	223.1	241	213.8	212.8	204.3	230.2	243.6	240.1	229.9	214.1	-150	1616946	FALSE	High	Sequest HT (A3)	Unambiguous	[R].nVQAEEMVEFSSGLk.[G]	N-Term(TMTpro);K15(TMTpro)	2	759.408	2276.21	2276.21	0.71	0.00054	HCD	MS2	0.75172	183.3	1.607	111.104	47071	071521_Kevin_2nd_total_proteome_F_07.raw	F1.7	2.76	2	1.084e-05	9.892e-08
E9Q8K5;A0A5K1VVQ1	Titin OS=Mus musculus OX=10090 GN=Ttn PE=1 SV=1;Titin OS=Mus musculus OX=10090 GN=Ttn PE=4 SV=1	Ttn	179.1	141.9	175.1	173.3	185.7	156.9	147.5	167.4	159.7	173.9	171.8	158.7	151.9	-150	1616921	FALSE	High	Sequest HT (A3)	Unambiguous	[K].aSFTNVVETEFTVTGLVEDQR.[Y]	N-Term(TMTpro)	5	882.79	2646.36	2646.36	-0.53	-0.00047	HCD	MS2	73.4338	134.3	10.563	111.086	47062	071521_Kevin_2nd_total_proteome_F_07.raw	F1.7	3.73	2	1.084e-05	6.727e-08
A0A087WS16;E9PWQ3	Collagen, type VI, alpha 3 OS=Mus musculus OX=10090 GN=Col6a3 PE=1 SV=1;Collagen, type VI, alpha 3 OS=Mus musculus OX=10090 GN=Col6a3 PE=1 SV=2	Col6a3	113.7	41.6	101.1	108.1	116.2	100.2	88.3	125.6	56.5	60.5	47.4	120.5	54.5	-150	1616889	FALSE	High	Sequest HT (A3)	Unambiguous	[R].yPPSVVESDAADIVFLIDSSDAVkPDGIAHIR.[D]	N-Term(TMTpro);K24(TMTpro)	4	1002.04	4005.15	4005.15	0.31	0.00031	HCD	MS2	6.02771	71.1	4.073	111.067	47053	071521_Kevin_2nd_total_proteome_F_07.raw	F1.7	3.88	2	1.084e-05	2.928e-10
G3X8T9	Serine protease inhibitor A3N OS=Mus musculus OX=10090 GN=Serpina3n PE=1 SV=1	Serpina3n	826.3	785.6	663.6	832.9	926.2	744.9	793.9	771.4	753.6	812.6	782.6	748.7	767.5	-150	1616868	FALSE	High	Sequest HT (A3)	Unambiguous	[K].aVLDVAETGTEAAAATGVk.[F]	N-Term(TMTpro);K19(TMTpro)	2	794.785	2382.34	2382.34	1.47	0.00117	HCD	MS2	44.4729	640.6	87.5	111.059	47049	071521_Kevin_2nd_total_proteome_F_07.raw	F1.7	2.75	1	1.084e-05	2.835e-07
F2Z471;Q60932	Voltage-dependent anion-selective channel protein 1 OS=Mus musculus OX=10090 GN=Vdac1 PE=1 SV=1;Voltage-dependent anion-selective channel protein 1 OS=Mus musculus OX=10090 GN=Vdac1 PE=1 SV=3	Vdac1	343.3	407.4	336	371.8	422.8	341.2	320.7	332.9	325	361.7	342.7	332.6	316.5	-150	1616845	FALSE	High	Sequest HT (A3)	Unambiguous	[K].tDEFQLHTNVNDGTEFGGSIYQk.[V]	N-Term(TMTpro);K23(TMTpro)	2	1070.21	3208.61	3208.6	0.83	0.00088	HCD	MS2	68.865	285.6	49.804	111.052	47045	071521_Kevin_2nd_total_proteome_F_07.raw	F1.7	2.58	2	1.084e-05	1.142e-07
P62737;P68134	Actin, aortic smooth muscle OS=Mus musculus OX=10090 GN=Acta2 PE=1 SV=1;Actin, alpha skeletal muscle OS=Mus musculus OX=10090 GN=Acta1 PE=1 SV=1	Acta2	266.7	341.6	271.4	306.1	295.6	266.9	272.7	264.8	286	292.2	299.7	277.9	240	-150	3761239	FALSE	High	Sequest HT (A3)	Unambiguous	[K].lcYVALDFENEMATAASSSSLEk.[S]	N-Term(TMTpro);C2(Carbamidomethyl);K23(TMTpro)	5	1048.86	3144.57	3144.57	0.62	0.00065	HCD	MS2	42.8177	231.1	87.5	115.6	47944	071521_Kevin_2nd_total_proteome_F_16.raw	F1.16	2.93	2	1.084e-05	1.138e-08
P63038	60 kDa heat shock protein, mitochondrial OS=Mus musculus OX=10090 GN=Hspd1 PE=1 SV=1	Hspd1	170.6	157.8	177.7	162.7	202.2	182.8	177.4	169.5	189.5	198	184.4	158.9	167.2	-150	1616826	FALSE	High	Sequest HT (A3)	Unambiguous	[K].dMAIATGGAVFGEEGLNLNLEDVQAHDLGk.[V]	N-Term(TMTpro);K30(TMTpro)	1	1231.64	3692.91	3692.91	0.27	0.00033	HCD	MS2	0	144.2	4.099	111.043	47041	071521_Kevin_2nd_total_proteome_F_07.raw	F1.7	4.96	1	1.084e-05	1.456e-11
P05064	Fructose-bisphosphate aldolase A OS=Mus musculus OX=10090 GN=Aldoa PE=1 SV=2	Aldoa	151.6	165.4	141.3	160.2	163.9	142.5	143	133	170.8	159.7	160	138.7	145.7	-150	3761283	FALSE	High	Sequest HT (A3)	Unambiguous	[R].tVPPAVTGVTFLSGGQSEEEASINLNAINk.[C]	N-Term(TMTpro);K30(TMTpro)	3	1218	3651.99	3651.97	5.44	0.00662	HCD	MS2	0	123.8	87.5	115.611	47950	071521_Kevin_2nd_total_proteome_F_16.raw	F1.16	3.67	1	1.084e-05	6.078e-07
P11404	Fatty acid-binding protein, heart OS=Mus musculus OX=10090 GN=Fabp3 PE=1 SV=5	Fabp3	408.3	645.1	367.8	425.2	602.2	378.4	348.6	354.6	636.5	581.6	576.7	390	541.3	-150	1616520	FALSE	High	Sequest HT (A3)	Unambiguous	[K].nTEINFQLGIEFDEVTADDRk.[V]	N-Term(TMTpro);K21(TMTpro)	1	1531.8	3062.6	3062.59	2.19	0.00335	HCD	MS2	29.9509	392.4	87.5	110.909	46975	071521_Kevin_2nd_total_proteome_F_07.raw	F1.7	3.18	1	1.084e-05	3.567e-08
Q9DCL4	Probable methyltransferase-like protein 15 OS=Mus musculus OX=10090 GN=Mettl15 PE=1 SV=2	Mettl15	208.5	255.1	228.7	223.2	264.1	212.6	189.8	220.1	219.9	233	268.2	219	195.1	-150	1616807	FALSE	High	Sequest HT (A3)	Unambiguous	[K].ePDVMVYALDRDPVAYAIAEQLSR.[L]	N-Term(TMTpro)	2	1009.19	3025.56	3025.56	0.43	0.00044	HCD	MS2	66.7382	184.2	17.904	111.029	47035	071521_Kevin_2nd_total_proteome_F_07.raw	F1.7	3.21	1	1.084e-05	6.469e-07
Q03265;D3Z6F5	ATP synthase subunit alpha, mitochondrial OS=Mus musculus OX=10090 GN=Atp5f1a PE=1 SV=1;ATP synthase subunit alpha OS=Mus musculus OX=10090 GN=Atp5a1 PE=1 SV=1	Atp5f1a	554.8	611.2	557.3	598.9	641.3	526.2	502.1	522.3	555.8	589	557.1	544	525.8	-150	1616724	FALSE	High	Sequest HT (A3)	Unambiguous	[R].nVQAEEmVEFSSGLk.[G]	N-Term(TMTpro);M7(Oxidation);K15(TMTpro)	2	1146.61	2292.21	2292.2	1.95	0.00223	HCD	MS2	35.8317	456.9	64.035	110.999	47018	071521_Kevin_2nd_total_proteome_F_07.raw	F1.7	2.57	2	1.084e-05	1.112e-06
Q03265;D3Z6F5	ATP synthase subunit alpha, mitochondrial OS=Mus musculus OX=10090 GN=Atp5f1a PE=1 SV=1;ATP synthase subunit alpha OS=Mus musculus OX=10090 GN=Atp5a1 PE=1 SV=1	Atp5f1a	70.5	67.2	67.4	78.8	62.8	70.5	76.2	63.4	66.7	65.5	76.6	73.3	68.1	-150	3761321	FALSE	High	Sequest HT (A3)	Unambiguous	[R].eVAAFAQFGSDLDAATQQLLSR.[G]	N-Term(TMTpro)	2	881.464	2642.38	2642.37	0.85	0.00075	HCD	MS2	9.07802	56.8	1.796	115.63	47960	071521_Kevin_2nd_total_proteome_F_16.raw	F1.16	3.64	2	1.084e-05	1.476e-11
P50544	Very long-chain specific acyl-CoA dehydrogenase, mitochondrial OS=Mus musculus OX=10090 GN=Acadvl PE=1 SV=3	Acadvl	291.8	446.1	275.4	316.2	385.9	280.8	290.2	273.1	421.2	453.4	425.8	283.7	364.2	-150	3761356	FALSE	High	Sequest HT (A3)	Unambiguous	[K].iWISNGGLADIFTVFAk.[T]	N-Term(TMTpro);K17(TMTpro)	2	1230.71	2460.42	2460.41	1.74	0.00214	HCD	MS2	0	282.7	100	115.646	47967	071521_Kevin_2nd_total_proteome_F_16.raw	F1.16	3.8	1	1.084e-05	2.264e-09
Q99L13	3-hydroxyisobutyrate dehydrogenase, mitochondrial OS=Mus musculus OX=10090 GN=Hibadh PE=1 SV=1	Hibadh	444.9	617.1	442	523	516.2	462.3	450.9	504.6	543	508.9	512.7	475.8	471.8	-150	1616683	FALSE	High	Sequest HT (A3)	Unambiguous	[K].icNNmLLAISmIGTAEAMNLGIR.[S]	N-Term(TMTpro);C2(Carbamidomethyl);M5(Oxidation);M11(Oxidation)	1	948.158	2842.46	2842.46	-0.36	-0.00034	HCD	MS2	33.2676	406.1	85.039	110.98	47009	071521_Kevin_2nd_total_proteome_F_07.raw	F1.7	3.35	1	1.084e-05	3.722e-08
P19536	Cytochrome c oxidase subunit 5B, mitochondrial OS=Mus musculus OX=10090 GN=Cox5b PE=1 SV=1	Cox5b	415.4	408.7	353	360.4	365	414.1	424.1	389.5	436.1	492.1	455.4	377.8	397.9	-150	3761464	FALSE	High	Sequest HT (A3)	Unambiguous	[R].iVGcIcEEDNcTVIWFWLHk.[G]	N-Term(TMTpro);C4(Carbamidomethyl);C6(Carbamidomethyl);C11(Carbamidomethyl);K20(TMTpro)	2	797.657	3187.61	3187.6	1.5	0.0012	HCD	MS2	3.33262	331.9	87.5	115.69	47989	071521_Kevin_2nd_total_proteome_F_16.raw	F1.16	2.56	1	1.084e-05	1.062e-09
Q64737	Trifunctional purine biosynthetic protein adenosine-3 OS=Mus musculus OX=10090 GN=Gart PE=1 SV=3	Gart	371.7	323.7	376.5	411.6	429.1	341.2	337.9	376.6	344.7	335.4	339.6	392.5	317.7	-150	1616618	FALSE	High	Sequest HT (A3)	Unambiguous	[R].aVDGmQQEGAPYTGILYAGIMLTk.[D]	N-Term(TMTpro);M5(Oxidation);K24(TMTpro)	2	1051.23	3151.67	3151.67	-0.12	-0.00012	HCD	MS2	19.9876	294.9	32.48	110.958	46998	071521_Kevin_2nd_total_proteome_F_07.raw	F1.7	3.04	1	1.084e-05	3.668e-08
P63038	60 kDa heat shock protein, mitochondrial OS=Mus musculus OX=10090 GN=Hspd1 PE=1 SV=1	Hspd1	111.2	96.1	115.7	98.5	130.2	116	117.6	114.4	137.5	141.5	125.8	110.1	111.6	-150	1616607	FALSE	High	Sequest HT (A3)	Unambiguous	[K].dMAIATGGAVFGEEGLNLNLEDVQAHDLGk.[V]	N-Term(TMTpro);K30(TMTpro)	1	923.983	3692.91	3692.91	0.08	7e-05	HCD	MS2	8.97745	95.8	1.3	110.95	46995	071521_Kevin_2nd_total_proteome_F_07.raw	F1.7	4.69	1	1.084e-05	7.868e-11
Q9CZU6	Citrate synthase, mitochondrial OS=Mus musculus OX=10090 GN=Cs PE=1 SV=1	Cs	245.8	197.1	251.5	255.5	269.9	250.2	262.1	255	265.9	268.1	258.1	264.2	238	-150	3761513	FALSE	High	Sequest HT (A3)	Unambiguous	[K].yWELIYEDcMDLIAk.[L]	N-Term(TMTpro);C9(Carbamidomethyl);K15(TMTpro)	1	1285.66	2570.31	2570.32	-1.02	-0.00131	HCD	MS2	11.034	206.1	100	115.707	47998	071521_Kevin_2nd_total_proteome_F_16.raw	F1.16	3.67	1	1.084e-05	1.181e-06
Q9DCW4	Electron transfer flavoprotein subunit beta OS=Mus musculus OX=10090 GN=Etfb PE=1 SV=3	Etfb	206	207.4	200.4	206.1	249.3	187.7	201.5	195.1	242.6	243.7	264	183.7	221.5	-150	1616573	FALSE	High	Sequest HT (A3)	Unambiguous	[K].qAIDDDcNQTGQMTAGLLDWPQGTFASQVTLEGDk.[V]	N-Term(TMTpro);C7(Carbamidomethyl);K35(TMTpro)	4	1105.54	4419.14	4419.14	0.78	0.00086	HCD	MS2	13.1727	176.2	33.168	110.936	46987	071521_Kevin_2nd_total_proteome_F_07.raw	F1.7	3.65	1	1.084e-05	2.702e-08
P48962	ADP/ATP translocase 1 OS=Mus musculus OX=10090 GN=Slc25a4 PE=1 SV=4	Slc25a4	193.9	226.1	187.1	200.9	228.1	202.8	201.9	183.8	217.8	236.2	229.3	191.6	210.6	-150	3761575	FALSE	High	Sequest HT (A3)	Unambiguous	[K].dFLAGGIAAAVSk.[T]	N-Term(TMTpro);K13(TMTpro)	1	610.032	1828.08	1828.08	-0.39	-0.00024	HCD	MS2	6.97597	170	19.206	115.729	48009	071521_Kevin_2nd_total_proteome_F_16.raw	F1.16	4.33	1	1.084e-05	1.654e-08
Q9D0K2	Succinyl-CoA:3-ketoacid coenzyme A transferase 1, mitochondrial OS=Mus musculus OX=10090 GN=Oxct1 PE=1 SV=1	Oxct1	462.3	426.7	442.9	460.3	533.7	477.7	468.4	480.1	461.8	485.5	438.9	458.6	433.8	-150	1616726	FALSE	High	Sequest HT (A3)	Unambiguous	[R].qFLSGELEVELTPQGTLAER.[I]	N-Term(TMTpro)	2	1261.18	2521.35	2521.35	-0.5	-0.00064	HCD	MS2	0	378.6	82.266	111.002	47020	071521_Kevin_2nd_total_proteome_F_07.raw	F1.7	3.42	1	1.084e-05	6.292e-10
P04247	Myoglobin OS=Mus musculus OX=10090 GN=Mb PE=1 SV=3	Mb	191.2	210.5	185.6	141.9	253.1	176.8	184.8	179.8	224.7	237.3	220.1	170.3	189.2	-150	3753654	FALSE	High	Sequest HT (A3)	Unambiguous	[-].mGLSDGEWQLVLNVWGk.[V]	N-Term(Prot)(Met-loss);N-Term(TMTpro);K17(TMTpro)	2	803.786	2409.34	2409.34	-0.05	-4e-05	HCD	MS2	0	161	5.237	112.738	46472	071521_Kevin_2nd_total_proteome_F_16.raw	F1.16	3.11	1	1.084e-05	3.401e-08
A0A087WS16;E9PWQ3	Collagen, type VI, alpha 3 OS=Mus musculus OX=10090 GN=Col6a3 PE=1 SV=1;Collagen, type VI, alpha 3 OS=Mus musculus OX=10090 GN=Col6a3 PE=1 SV=2	Col6a3	570.7	157.7	553.1	608.1	290.7	500	452.1	560	254.5	238.9	195.1	569.3	201.3	-150	1617797	FALSE	High	Sequest HT (A3)	Unambiguous	[R].yPPSVVESDAADIVFLIDSSDAVkPDGIAHIR.[D]	N-Term(TMTpro);K24(TMTpro)	4	1335.72	4005.15	4005.15	1.34	0.00178	HCD	MS2	9.68597	323.8	19.747	111.475	47259	071521_Kevin_2nd_total_proteome_F_07.raw	F1.7	2.63	2	1.084e-05	2.657e-08
P62737;P68134	Actin, aortic smooth muscle OS=Mus musculus OX=10090 GN=Acta2 PE=1 SV=1;Actin, alpha skeletal muscle OS=Mus musculus OX=10090 GN=Acta1 PE=1 SV=1	Acta2	143.2	173	130.6	161.5	154.8	133.5	148.9	142.1	157.7	153.3	146.1	148.3	154.3	-150	3760493	FALSE	High	Sequest HT (A3)	Unambiguous	[K].mTQImFETFNVPAmYVAIQAVLSLYASGR.[T]	N-Term(TMTpro);M5(Oxidation);M14(Oxidation)	8	1196.61	3587.83	3587.83	-0.33	-0.0004	HCD	MS2	28.3387	122.2	87.5	115.299	47790	071521_Kevin_2nd_total_proteome_F_16.raw	F1.16	3.49	2	1.084e-05	9.902e-07
F2Z471;Q60932	Voltage-dependent anion-selective channel protein 1 OS=Mus musculus OX=10090 GN=Vdac1 PE=1 SV=1;Voltage-dependent anion-selective channel protein 1 OS=Mus musculus OX=10090 GN=Vdac1 PE=1 SV=3	Vdac1	454.7	483.1	446.6	507.2	519.8	489.1	446.6	441	483.4	503.1	532.7	456.1	435.1	-150	3759125	FALSE	High	Sequest HT (A3)	Unambiguous	[R].gALVLGYEGWLAGYQMNFETSk.[S]	N-Term(TMTpro);K22(TMTpro)	2	761.402	3042.59	3042.59	-1.27	-0.00097	HCD	MS2	33.302	388.9	86.927	114.725	47495	071521_Kevin_2nd_total_proteome_F_16.raw	F1.16	2.91	2	1.084e-05	4.977e-07
P48962;P51881	ADP/ATP translocase 1 OS=Mus musculus OX=10090 GN=Slc25a4 PE=1 SV=4;ADP/ATP translocase 2 OS=Mus musculus OX=10090 GN=Slc25a5 PE=1 SV=3	Slc25a4	275.7	207.5	252	295.1	346.3	286.4	276	285.4	290.3	339	314.1	312.3	270.5	-150	1619269	FALSE	High	Sequest HT (A3)	Unambiguous	[R].yFAGNLASGGAAGATSLcFVYPLDFAR.[T]	N-Term(TMTpro);C18(Carbamidomethyl)	2	1550.78	3100.56	3100.55	1.66	0.00257	HCD	MS2	0	235.2	42.122	112.048	47558	071521_Kevin_2nd_total_proteome_F_07.raw	F1.7	3.24	2	1.084e-05	1.932e-14
Q9JM76	Actin-related protein 2/3 complex subunit 3 OS=Mus musculus OX=10090 GN=Arpc3 PE=1 SV=3	Arpc3	2368.6	1212.1	2562	2148.3	1714.2	2207	2066.4	2309.7	1520.2	1640.4	1512.1	2321.6	1380.4	-150	1619262	FALSE	High	Sequest HT (A3)	Unambiguous	[K].dTDIVDEAIYYFk.[A]	N-Term(TMTpro);K13(TMTpro)	5	1100.59	2200.16	2200.17	-1.03	-0.00114	HCD	MS2	18.0158	1568.9	29.319	112.046	47557	071521_Kevin_2nd_total_proteome_F_07.raw	F1.7	2.8	1	1.084e-05	1.453e-06
E9Q8K5;A0A5K1VVQ1	Titin OS=Mus musculus OX=10090 GN=Ttn PE=1 SV=1;Titin OS=Mus musculus OX=10090 GN=Ttn PE=4 SV=1	Ttn	741.9	663.7	714.9	693.3	782.9	717.6	654.6	756.2	733.7	830	696.4	751.7	608.5	-150	1619255	FALSE	High	Sequest HT (A3)	Unambiguous	[R].lAWALIEDNcEALSYTAIk.[L]	N-Term(TMTpro);C10(Carbamidomethyl);K19(TMTpro)	5	930.507	2789.51	2789.5	0.88	0.00081	HCD	MS2	13.1195	586	22.602	112.044	47556	071521_Kevin_2nd_total_proteome_F_07.raw	F1.7	2.45	2	1.084e-05	6.244e-08
P48962;P51881	ADP/ATP translocase 1 OS=Mus musculus OX=10090 GN=Slc25a4 PE=1 SV=4;ADP/ATP translocase 2 OS=Mus musculus OX=10090 GN=Slc25a5 PE=1 SV=3	Slc25a4	145.2	141.1	128.3	172.7	184	160.5	140.7	151.3	152.5	169.7	178	168.8	158.2	-150	1619243	FALSE	High	Sequest HT (A3)	Unambiguous	[R].yFAGNLASGGAAGATSLcFVYPLDFAR.[T]	N-Term(TMTpro);C18(Carbamidomethyl)	2	1034.19	3100.56	3100.55	1.16	0.0012	HCD	MS2	15.4376	128.7	14.002	112.041	47554	071521_Kevin_2nd_total_proteome_F_07.raw	F1.7	2.77	2	1.084e-05	2.72e-15
Q9Z2Z6	Mitochondrial carnitine/acylcarnitine carrier protein OS=Mus musculus OX=10090 GN=Slc25a20 PE=1 SV=1	Slc25a20	639.8	498.8	566.3	548	881	596.8	558.1	567.7	713.7	981	946	596.5	751.5	-150	1619237	FALSE	High	Sequest HT (A3)	Unambiguous	[R].dVPASGMYFMTYEWLk.[N]	N-Term(TMTpro);K16(TMTpro)	1	849.437	2546.3	2546.3	-0.05	-4e-05	HCD	MS2	2.84098	555.1	5.517	112.037	47552	071521_Kevin_2nd_total_proteome_F_07.raw	F1.7	2.25	1	1.084e-05	4.604e-09
Q91WD5	NADH dehydrogenase [ubiquinone] iron-sulfur protein 2, mitochondrial OS=Mus musculus OX=10090 GN=Ndufs2 PE=1 SV=1	Ndufs2	520.6	359.1	570.7	520.9	458.4	500.2	445.2	485.9	407.5	457.8	359.6	536.8	384.7	-150	3759150	FALSE	High	Sequest HT (A3)	Unambiguous	[R].tVDIGVVTAEDALNYGFSGVMLR.[G]	N-Term(TMTpro)	2	1366.22	2731.43	2731.43	0.02	3e-05	HCD	MS2	47.0569	376.8	87.5	114.732	47499	071521_Kevin_2nd_total_proteome_F_16.raw	F1.16	2.48	1	1.084e-05	1.28e-09
P99024	Tubulin beta-5 chain OS=Mus musculus OX=10090 GN=Tubb5 PE=1 SV=1	Tubb5	267.8	121	282.4	206.6	142.3	226.4	217	212.6	130.9	135.7	120.7	229.9	125.3	-150	1619224	FALSE	High	Sequest HT (A3)	Unambiguous	[K].mAVTFIGNSTAIQELFk.[R]	N-Term(TMTpro);K17(TMTpro)	1	1239.7	2478.39	2478.39	0.16	0.0002	HCD	MS2	0	152.1	2.816	112.034	47550	071521_Kevin_2nd_total_proteome_F_07.raw	F1.7	4.49	1	1.084e-05	6.943e-08
P99024	Tubulin beta-5 chain OS=Mus musculus OX=10090 GN=Tubb5 PE=1 SV=1	Tubb5	77.9	36.3	84	55.2	47.3	69.6	54.1	69.8	39.5	37.1	37.9	65.3	44.2	-150	1619217	FALSE	High	Sequest HT (A3)	Unambiguous	[K].mAVTFIGNSTAIQELFk.[R]	N-Term(TMTpro);K17(TMTpro)	1	826.802	2478.39	2478.39	0.28	0.00023	HCD	MS2	0.251634	45.2	0.413	112.029	47549	071521_Kevin_2nd_total_proteome_F_07.raw	F1.7	4.18	1	1.084e-05	9.134e-09
Q9D0K2	Succinyl-CoA:3-ketoacid coenzyme A transferase 1, mitochondrial OS=Mus musculus OX=10090 GN=Oxct1 PE=1 SV=1	Oxct1	198.6	199.5	199.4	213.8	244.2	216.7	192.3	214.3	243.5	218.3	235.4	229.2	199.5	-150	3759190	FALSE	High	Sequest HT (A3)	Unambiguous	[K].eTVTVLPGASFFSSDESFAMIR.[G]	N-Term(TMTpro)	2	1348.18	2695.36	2695.36	-0.73	-0.00098	HCD	MS2	0	175.9	87.5	114.745	47506	071521_Kevin_2nd_total_proteome_F_16.raw	F1.16	2.5	1	1.084e-05	9.299e-08
Q8QZT1	Acetyl-CoA acetyltransferase, mitochondrial OS=Mus musculus OX=10090 GN=Acat1 PE=1 SV=1	Acat1	510.8	742.4	526.4	550.3	559.3	496.4	495.6	454.5	640.3	583.5	717.9	496.9	543.2	-150	1619346	FALSE	High	Sequest HT (A3)	Unambiguous	[K].kEDIAmWEVNEAFSVVVLANIk.[M]	N-Term(TMTpro);K1(TMTpro);M6(Oxidation);K22(TMTpro)	1	1145.31	3433.92	3433.92	0.5	0.00057	HCD	MS2	29.8413	459.1	42.499	112.067	47569	071521_Kevin_2nd_total_proteome_F_07.raw	F1.7	3.85	1	1.084e-05	2.79e-08
P07724	Serum albumin OS=Mus musculus OX=10090 GN=Alb PE=1 SV=3	Alb	588.2	412.3	567.3	513.7	528.3	567.8	451.1	533.4	387.2	442.4	471.1	614.2	432	-150	1619114	FALSE	High	Sequest HT (A3)	Unambiguous	[K].dVFLGTFLYEYSR.[R]	N-Term(TMTpro)	1	957.5	1913.99	1914	-1.68	-0.00161	HCD	MS2	18.349	408.3	26.633	111.994	47529	071521_Kevin_2nd_total_proteome_F_07.raw	F1.7	2.18	1	1.084e-05	2.863e-07
P62737;P68134	Actin, aortic smooth muscle OS=Mus musculus OX=10090 GN=Acta2 PE=1 SV=1;Actin, alpha skeletal muscle OS=Mus musculus OX=10090 GN=Acta1 PE=1 SV=1	Acta2	348.7	395	338.3	374.2	342	342	302.6	335.4	359.7	364.3	396.8	333.9	318.1	-150	3759280	FALSE	High	Sequest HT (A3)	Unambiguous	[K].lcYVALDFENEMATAASSSSLEk.[S]	N-Term(TMTpro);C2(Carbamidomethyl);K23(TMTpro)	5	786.898	3144.57	3144.57	-0.43	-0.00034	HCD	MS2	25.3332	285.6	87.5	114.778	47523	071521_Kevin_2nd_total_proteome_F_16.raw	F1.16	2.28	2	1.084e-05	1.101e-06
E9Q8K5;A0A5K1VVQ1	Titin OS=Mus musculus OX=10090 GN=Ttn PE=1 SV=1;Titin OS=Mus musculus OX=10090 GN=Ttn PE=4 SV=1	Ttn	249.8	289	251.4	287	285.6	259.6	250	268.4	293.7	272.9	286.1	258.3	262	-150	3759315	FALSE	High	Sequest HT (A3)	Unambiguous	[R].aQIEVTSSYTMLVIDNVTR.[F]	N-Term(TMTpro)	5	1222.66	2444.31	2444.3	1.85	0.00226	HCD	MS2	0	220.7	87.5	114.789	47529	071521_Kevin_2nd_total_proteome_F_16.raw	F1.16	3.28	2	1.084e-05	1.144e-07
G3UZY2	Thioredoxin, mitochondrial (Fragment) OS=Mus musculus OX=10090 GN=Txn2 PE=1 SV=1	Txn2	356.8	304.3	349.7	365.3	366.9	338	324.5	321.9	337.6	330.5	302	344.6	284.6	-150	1618998	FALSE	High	Sequest HT (A3)	Unambiguous	[K].vDIDDHTDLAIEYEVSAVPTVLAIk.[N]	N-Term(TMTpro);K25(TMTpro)	2	1112.28	3334.83	3334.83	-0.56	-0.00063	HCD	MS2	22.3521	271.3	28.534	111.951	47506	071521_Kevin_2nd_total_proteome_F_07.raw	F1.7	3.67	1	1.084e-05	3.882e-09
P14685	26S proteasome non-ATPase regulatory subunit 3 OS=Mus musculus OX=10090 GN=Psmd3 PE=1 SV=3	Psmd3	364.1	365	380.5	401.9	332.1	370.8	385.1	355.3	367	307.6	367	357.7	340.8	-150	3759337	FALSE	High	Sequest HT (A3)	Unambiguous	[K].lLIVVELLLGEIPDR.[L]	N-Term(TMTpro)	2	998.624	1996.24	1996.24	1.1	0.00109	HCD	MS2	3.22606	294.7	87.5	114.801	47534	071521_Kevin_2nd_total_proteome_F_16.raw	F1.16	2.21	1	1.084e-05	1.15e-06
P63017	Heat shock cognate 71 kDa protein OS=Mus musculus OX=10090 GN=Hspa8 PE=1 SV=1	Hspa8	435.1	397.4	562.7	547.9	427.2	494.4	493.1	474.8	417.9	365.3	411.8	509	345	-150	3759347	FALSE	High	Sequest HT (A3)	Unambiguous	[R].gVPQIEVTFDIDANGILNVSAVDk.[S]	N-Term(TMTpro);K24(TMTpro)	2	1041.58	3122.73	3122.72	1.03	0.00107	HCD	MS2	5.99319	368.9	66.94	114.803	47535	071521_Kevin_2nd_total_proteome_F_16.raw	F1.16	4.06	1	1.084e-05	8.847e-10
Q9Z266	SNARE-associated protein Snapin OS=Mus musculus OX=10090 GN=Snapin PE=1 SV=1	Snapin	152	94.3	151	140.3	137.8	125.7	127	126.1	103.3	111.1	105.8	137.4	100.7	-150	1618947	FALSE	High	Sequest HT (A3)	Unambiguous	[R].dLFAEGLLEFLRPAVQQLDSHVHAVR.[ET]	N-Term(TMTpro)	2	653.762	3264.78	3264.78	-0.67	-0.00044	HCD	MS2	3.29041	101.1	21.387	111.936	47498	071521_Kevin_2nd_total_proteome_F_07.raw	F1.7	4.47	1	1.084e-05	1.793e-09
Q9JHK4	Geranylgeranyl transferase type-2 subunit alpha OS=Mus musculus OX=10090 GN=Rabggta PE=1 SV=1	Rabggta	232.9	596.4	215.1	244.7	261.5	226.9	204.6	227	246.5	303.3	406.3	251.3	194.8	-150	1618941	FALSE	High	Sequest HT (A3)	Unambiguous	[R].cLEVLQASDNVLENLDGVANLPR.[L]	N-Term(TMTpro);C1(Carbamidomethyl)	2	948.502	2843.49	2843.49	0.51	0.00048	HCD	MS2	4.95601	226.5	21.074	111.935	47497	071521_Kevin_2nd_total_proteome_F_07.raw	F1.7	3.62	1	1.084e-05	1.147e-10
A0A0R4J083	Long-chain-specific acyl-CoA dehydrogenase, mitochondrial OS=Mus musculus OX=10090 GN=Acadl PE=1 SV=1	Acadl	436.4	508.6	395.2	471	442.1	431.4	419.4	413.5	478	407.7	490.4	398.5	377	-150	3759361	FALSE	High	Sequest HT (A3)	Unambiguous	[R].lLIAELAISAcEFMFEETR.[N]	N-Term(TMTpro);C11(Carbamidomethyl)	2	849.778	2547.32	2547.32	1.06	0.0009	HCD	MS2	4.31161	355.5	87.5	114.81	47539	071521_Kevin_2nd_total_proteome_F_16.raw	F1.16	2.61	1	1.084e-05	4.255e-08
P02463	Collagen alpha-1(IV) chain OS=Mus musculus OX=10090 GN=Col4a1 PE=1 SV=4	Col4a1	943.6	501.3	758.5	1064.9	777.9	845.5	839.1	962.5	589.2	703.9	593.6	1032.3	535.9	-150	1618864	FALSE	High	Sequest HT (A3)	Unambiguous	[R].gTcNYYANAYSFWLATIER.[S]	N-Term(TMTpro);C3(Carbamidomethyl)	1	1302.63	2604.26	2604.25	2.04	0.00266	HCD	MS2	0	637.5	87.5	111.904	47481	071521_Kevin_2nd_total_proteome_F_07.raw	F1.7	2.98	1	1.084e-05	2.837e-08
Q9DBG5	Perilipin-3 OS=Mus musculus OX=10090 GN=Plin3 PE=1 SV=1	Plin3	111.7	140	105.5	113.5	242.9	107.6	112.7	103.8	142.6	135.4	133.8	114	127.1	-150	1618824	FALSE	High	Sequest HT (A3)	Unambiguous	[R].lPLTEAELALIATPPEDSDMASLQQQR.[Q]	N-Term(TMTpro)	1	1081.24	3241.7	3241.69	1.26	0.00136	HCD	MS2	5.18606	105.7	10.81	111.891	47474	071521_Kevin_2nd_total_proteome_F_07.raw	F1.7	3.35	1	1.084e-05	1.221e-09
F2Z471;Q60932	Voltage-dependent anion-selective channel protein 1 OS=Mus musculus OX=10090 GN=Vdac1 PE=1 SV=1;Voltage-dependent anion-selective channel protein 1 OS=Mus musculus OX=10090 GN=Vdac1 PE=1 SV=3	Vdac1	393	294.7	394.7	369.6	419.4	406.7	385.2	390.7	364.9	411.7	416.4	385	325.5	-150	3759202	FALSE	High	Sequest HT (A3)	Unambiguous	[R].gALVLGYEGWLAGYQMNFETSk.[S]	N-Term(TMTpro);K22(TMTpro)	2	1014.87	3042.59	3042.59	1.79	0.00182	HCD	MS2	1.56783	311	35.764	114.753	47509	071521_Kevin_2nd_total_proteome_F_16.raw	F1.16	3.84	2	1.084e-05	2.422e-10
Q91WD5	NADH dehydrogenase [ubiquinone] iron-sulfur protein 2, mitochondrial OS=Mus musculus OX=10090 GN=Ndufs2 PE=1 SV=1	Ndufs2	278	389	278.6	276.2	262.7	300.9	274.2	247.2	324.6	300.9	333.2	236.3	279.5	-150	3759419	FALSE	High	Sequest HT (A3)	Unambiguous	[R].tVDIGVVTAEDALNYGFSGVMLR.[G]	N-Term(TMTpro)	2	683.614	2731.43	2731.43	1.2	0.00082	HCD	MS2	42.4835	237	87.5	114.828	47549	071521_Kevin_2nd_total_proteome_F_16.raw	F1.16	1.69	1	1.084e-05	1.327e-06
Q9CZM2	60S ribosomal protein L15 OS=Mus musculus OX=10090 GN=Rpl15 PE=1 SV=4	Rpl15	118.3	72.5	112.7	107.9	81.6	102	104.2	90.3	75.2	74.8	73.6	102.1	71.5	-150	1619387	FALSE	High	Sequest HT (A3)	Unambiguous	[K].fFEVILIDPFHk.[A]	N-Term(TMTpro);K12(TMTpro)	1	705.083	2113.24	2113.23	0.67	0.00047	HCD	MS2	0	74.5	0.377	112.079	47576	071521_Kevin_2nd_total_proteome_F_07.raw	F1.7	3.62	1	1.084e-05	8.583e-10
P17182;P21550;P17183	Alpha-enolase OS=Mus musculus OX=10090 GN=Eno1 PE=1 SV=3;Beta-enolase OS=Mus musculus OX=10090 GN=Eno3 PE=1 SV=3;Gamma-enolase OS=Mus musculus OX=10090 GN=Eno2 PE=1 SV=2	Eno1	400.2	488	452.1	437.1	509.8	419.9	442.4	414.3	546.4	529.5	539	433.8	443.6	-150	3758902	FALSE	High	Sequest HT (A3)	Unambiguous	[R].sGETEDTFIADLVVGLcTGQIk.[T]	N-Term(TMTpro);C17(Carbamidomethyl);K22(TMTpro)	7	1481.29	2961.57	2961.57	-1.63	-0.00241	HCD	MS2	0	380.2	87.5	114.634	47447	071521_Kevin_2nd_total_proteome_F_16.raw	F1.16	3.21	3	1.084e-05	2.682e-10
E9PUD2;Q8K1M6	Dynamin-1-like protein OS=Mus musculus OX=10090 GN=Dnm1l PE=1 SV=1;Dynamin-1-like protein OS=Mus musculus OX=10090 GN=Dnm1l PE=1 SV=2	Dnm1l	1345.8	1026.5	1306.5	1313.7	1171.4	1335.3	1229.2	1308.5	1107.2	1125.3	1093.2	1313.4	1015.5	-150	1619932	FALSE	High	Sequest HT (A3)	Unambiguous	[K].vFSPNVVNLTLVDLPGMTk.[V]	N-Term(TMTpro);K19(TMTpro)	2	884.849	2652.53	2652.53	1.71	0.00151	HCD	MS2	0	984.9	80.186	112.255	47670	071521_Kevin_2nd_total_proteome_F_07.raw	F1.7	1.89	2	1.084e-05	1.318e-08
Q03265;D3Z6F5	ATP synthase subunit alpha, mitochondrial OS=Mus musculus OX=10090 GN=Atp5f1a PE=1 SV=1;ATP synthase subunit alpha OS=Mus musculus OX=10090 GN=Atp5a1 PE=1 SV=1	Atp5f1a	869.1	843.2	790.7	870.7	897	817.9	773.4	767	818.3	873.2	914.9	838.8	796.7	-150	1619864	FALSE	High	Sequest HT (A3)	Unambiguous	[R].nVQAEEMVEFSSGLk.[G]	N-Term(TMTpro);K15(TMTpro)	2	1138.61	2276.21	2276.21	0.82	0.00094	HCD	MS2	0	681.5	30.544	112.236	47659	071521_Kevin_2nd_total_proteome_F_07.raw	F1.7	2.76	2	1.084e-05	8.754e-11
P08074	Carbonyl reductase [NADPH] 2 OS=Mus musculus OX=10090 GN=Cbr2 PE=1 SV=1	Cbr2	75.6	60.1	68.5	78.4	73.4	64.5	82.1	64.1	64.8	71.2	52.6	69.7	61.7	-150	3758434	FALSE	High	Sequest HT (A3)	Unambiguous	[K].aLGGIGPVDLLVNNAALVIMQPFLEVTk.[E]	N-Term(TMTpro);K28(TMTpro)	1	1751.02	3501.03	3501.04	-1.85	-0.00324	HCD	MS2	0	55.7	85.355	114.478	47364	071521_Kevin_2nd_total_proteome_F_16.raw	F1.16	2.75	1	1.084e-05	9.859e-07
P85094	Isochorismatase domain-containing protein 2A OS=Mus musculus OX=10090 GN=Isoc2a PE=1 SV=1	Isoc2a	420.8	680.8	419.3	435	732	423	471.9	426.2	779.8	810.7	866.1	439.9	785.8	-150	1619833	FALSE	High	Sequest HT (A3)	Unambiguous	[R].iLPESSILFLcDLQEk.[F]	N-Term(TMTpro);C11(Carbamidomethyl);K16(TMTpro)	1	1257.21	2513.42	2513.42	0.44	0.00055	HCD	MS2	0.844301	482.7	4.19	112.229	47655	071521_Kevin_2nd_total_proteome_F_07.raw	F1.7	3.01	1	1.084e-05	1.486e-07
Q99LX0	Protein/nucleic acid deglycase DJ-1 OS=Mus musculus OX=10090 GN=Park7 PE=1 SV=1	Park7	421.5	418.6	421.3	389.8	403.5	399.9	384	400.4	461.3	417	428.7	395.6	392.8	-150	3758511	FALSE	High	Sequest HT (A3)	Unambiguous	[R].gPGTSFEFALAIVEALVGk.[D]	N-Term(TMTpro);K19(TMTpro)	1	838.819	2514.44	2514.45	-1.24	-0.00104	HCD	MS2	15.4278	334.8	21.127	114.508	47379	071521_Kevin_2nd_total_proteome_F_16.raw	F1.16	2.71	1	1.084e-05	4.934e-07
Q9DBL1	Short/branched chain specific acyl-CoA dehydrogenase, mitochondrial OS=Mus musculus OX=10090 GN=Acadsb PE=1 SV=1	Acadsb	261.3	282.8	241.5	275	280.3	246.8	251.1	255.9	254	245.7	259	268	233	-150	3758559	FALSE	High	Sequest HT (A3)	Unambiguous	[R].iGIAAQMLGLAQGcFDYTIPYIk.[E]	N-Term(TMTpro);C14(Carbamidomethyl);K23(TMTpro)	2	1051.24	3151.72	3151.72	-0.54	-0.00056	HCD	MS2	34.3774	210.4	50.636	114.522	47387	071521_Kevin_2nd_total_proteome_F_16.raw	F1.16	2.56	1	1.084e-05	3.519e-08
P63038	60 kDa heat shock protein, mitochondrial OS=Mus musculus OX=10090 GN=Hspd1 PE=1 SV=1	Hspd1	314	265.9	309.2	311.2	372.1	316.1	304.1	318.2	344.6	340.1	324.1	313.1	322.6	-150	1619763	FALSE	High	Sequest HT (A3)	Unambiguous	[K].dMAIATGGAVFGEEGLNLNLEDVQAHDLGk.[V]	N-Term(TMTpro);K30(TMTpro)	1	1231.64	3692.9	3692.91	-1.71	-0.0021	HCD	MS2	0	260.4	44.436	112.202	47641	071521_Kevin_2nd_total_proteome_F_07.raw	F1.7	4.69	1	1.084e-05	6.992e-12
P62737;P68134	Actin, aortic smooth muscle OS=Mus musculus OX=10090 GN=Acta2 PE=1 SV=1;Actin, alpha skeletal muscle OS=Mus musculus OX=10090 GN=Acta1 PE=1 SV=1	Acta2	112.6	102.5	128.8	106.2	146.7	133.3	118	120.1	141.2	140	139.7	124.1	123.3	-150	1619751	FALSE	High	Sequest HT (A3)	Unambiguous	[K].lcYVALDFENEMATAASSSSLEk.[S]	N-Term(TMTpro);C2(Carbamidomethyl);K23(TMTpro)	5	1572.79	3144.57	3144.57	-1.65	-0.0026	HCD	MS2	26.2083	102.7	87.5	112.198	47639	071521_Kevin_2nd_total_proteome_F_07.raw	F1.7	4.11	2	1.084e-05	2.061e-07
Q9CZU6	Citrate synthase, mitochondrial OS=Mus musculus OX=10090 GN=Cs PE=1 SV=1	Cs	375.8	361.4	369.8	390.6	449.8	418.7	399	383.5	404.6	439.2	437.7	433.8	386.9	-150	3758595	FALSE	High	Sequest HT (A3)	Unambiguous	[K].yWELIYEDcMDLIAk.[L]	N-Term(TMTpro);C9(Carbamidomethyl);K15(TMTpro)	1	1285.66	2570.31	2570.32	-3.33	-0.00427	HCD	MS2	0	329.6	87.5	114.536	47395	071521_Kevin_2nd_total_proteome_F_16.raw	F1.16	3.4	1	1.084e-05	2.682e-07
Q99JB2	Stomatin-like protein 2, mitochondrial OS=Mus musculus OX=10090 GN=Stoml2 PE=1 SV=1	Stoml2	163.1	108.2	154.2	142.3	139.6	148.9	146	143.4	121.7	119.1	101.4	141.3	99.9	-150	1619673	FALSE	High	Sequest HT (A3)	Unambiguous	[R].eSLNANIVDAINQAADcWGIR.[C]	N-Term(TMTpro);C17(Carbamidomethyl)	4	1317.67	2634.33	2634.33	0.32	0.00042	HCD	MS2	0	108.6	21.244	112.179	47628	071521_Kevin_2nd_total_proteome_F_07.raw	F1.7	3.83	1	1.084e-05	2.435e-07
P16125	L-lactate dehydrogenase B chain OS=Mus musculus OX=10090 GN=Ldhb PE=1 SV=2	Ldhb	389.6	564.1	372.5	474.1	463.5	424.6	388.4	422.5	481.3	467.8	505.7	404	404.1	-150	3759043	FALSE	High	Sequest HT (A3)	Unambiguous	[K].iTVVGVGQVGMAcAISILGk.[S]	N-Term(TMTpro);C13(Carbamidomethyl);K20(TMTpro)	2	861.173	2581.51	2581.51	-0.34	-0.0003	HCD	MS2	43.9517	361.8	60.89	114.686	47475	071521_Kevin_2nd_total_proteome_F_16.raw	F1.16	2.78	1	1.084e-05	2.157e-08
Q99JB2	Stomatin-like protein 2, mitochondrial OS=Mus musculus OX=10090 GN=Stoml2 PE=1 SV=1	Stoml2	68.9	66.1	81.6	64.3	74.4	70.9	71.1	65.3	76.7	66.9	67.2	64	68.4	-150	1619658	FALSE	High	Sequest HT (A3)	Unambiguous	[R].eSLNANIVDAINQAADcWGIR.[C]	N-Term(TMTpro);C17(Carbamidomethyl)	4	878.781	2634.33	2634.33	0.89	0.00079	HCD	MS2	5.95196	56.8	3.89	112.173	47626	071521_Kevin_2nd_total_proteome_F_07.raw	F1.7	4.79	1	1.084e-05	7.637e-07
O55143;Q8R429	Sarcoplasmic/endoplasmic reticulum calcium ATPase 2 OS=Mus musculus OX=10090 GN=Atp2a2 PE=1 SV=2;Sarcoplasmic/endoplasmic reticulum calcium ATPase 1 OS=Mus musculus OX=10090 GN=Atp2a1 PE=1 SV=1	Atp2a2	80.1	93.8	86.7	97.7	95.8	86.7	89.2	95.5	86.3	94.9	87.5	83.6	81.3	-150	1619607	FALSE	High	Sequest HT (A3)	Unambiguous	[K].tASEMVLADDNFSTIVAAVEEGR.[A]	N-Term(TMTpro)	2	1365.18	2729.36	2729.36	-1.25	-0.0017	HCD	MS2	0	72.4	37.492	112.155	47616	071521_Kevin_2nd_total_proteome_F_07.raw	F1.7	3.31	2	1.084e-05	2.194e-08
Q8BGH2	Sorting and assembly machinery component 50 homolog OS=Mus musculus OX=10090 GN=Samm50 PE=1 SV=1	Samm50	398.4	403.6	401.2	416.9	395.2	420.5	368.7	386.5	413.2	405.9	408.6	413.4	356.4	-150	1619594	FALSE	High	Sequest HT (A3)	Unambiguous	[K].dDIIIcEIGEVFk.[A]	N-Term(TMTpro);C6(Carbamidomethyl);K13(TMTpro)	1	720.402	2159.19	2159.19	-0.46	-0.00033	HCD	MS2	5.39933	326	71.356	112.15	47613	071521_Kevin_2nd_total_proteome_F_07.raw	F1.7	2.88	1	1.084e-05	1.531e-06
P62737;P68134	Actin, aortic smooth muscle OS=Mus musculus OX=10090 GN=Acta2 PE=1 SV=1;Actin, alpha skeletal muscle OS=Mus musculus OX=10090 GN=Acta1 PE=1 SV=1	Acta2	222.1	265.8	197.1	252.8	228.5	204.3	229.7	209.9	252.8	218.4	221.5	223.7	209.5	-150	3758620	FALSE	High	Sequest HT (A3)	Unambiguous	[K].mTQImFETFNVPAmYVAIQAVLSLYASGR.[T]	N-Term(TMTpro);M5(Oxidation);M14(Oxidation)	8	1196.61	3587.82	3587.83	-0.88	-0.00105	HCD	MS2	43.5152	184.2	84.853	114.543	47399	071521_Kevin_2nd_total_proteome_F_16.raw	F1.16	3.27	2	1.084e-05	1.074e-07
Q01853	Transitional endoplasmic reticulum ATPase OS=Mus musculus OX=10090 GN=Vcp PE=1 SV=4	Vcp	243.6	257.2	234.4	268.5	282.1	251.3	259.8	245.1	250.5	223.3	238.8	249.6	216.8	-150	3758626	FALSE	High	Sequest HT (A3)	Unambiguous	[R].aVANETGAFFFLINGPEIMSk.[L]	N-Term(TMTpro);K21(TMTpro)	1	955.521	2864.55	2864.55	-0.92	-0.00088	HCD	MS2	75.8736	202.1	43.337	114.545	47400	071521_Kevin_2nd_total_proteome_F_16.raw	F1.16	4.34	1	1.084e-05	5.422e-08
A0A0R4J0I1	Serine protease inhibitor A3K OS=Mus musculus OX=10090 GN=Serpina3k PE=1 SV=1	Serpina3k	309.8	341.8	270.2	347.6	367.6	293.2	365.5	416.9	432.6	382.7	259.7	340.7	287.5	-150	1619563	FALSE	High	Sequest HT (A3)	Unambiguous	[K].aVLDVAETGTEAAAATGVIGGIR.[K]	N-Term(TMTpro)	2	1223.68	2446.35	2446.35	1.51	0.00185	HCD	MS2	14.5651	277.5	46.483	112.141	47608	071521_Kevin_2nd_total_proteome_F_07.raw	F1.7	3.89	1	1.084e-05	5.862e-09
A0A0R4J0I1	Serine protease inhibitor A3K OS=Mus musculus OX=10090 GN=Serpina3k PE=1 SV=1	Serpina3k	122.6	134.3	103.9	124.3	139.8	107.8	125.2	142.6	137.1	122.5	110.9	118.2	119.8	-150	1619541	FALSE	High	Sequest HT (A3)	Unambiguous	[K].aVLDVAETGTEAAAATGVIGGIR.[K]	N-Term(TMTpro)	2	816.121	2446.35	2446.35	0.71	0.00058	HCD	MS2	4.31581	100.9	18.923	112.134	47604	071521_Kevin_2nd_total_proteome_F_07.raw	F1.7	5.06	1	1.084e-05	2.502e-11
Q91VD9	NADH-ubiquinone oxidoreductase 75 kDa subunit, mitochondrial OS=Mus musculus OX=10090 GN=Ndufs1 PE=1 SV=2	Ndufs1	412.3	495.9	520.1	510.5	572.8	489	494.5	426.8	564.4	549.8	524.3	460	475.4	-150	3758681	FALSE	High	Sequest HT (A3)	Unambiguous	[R].vAGMLQNFEGNAVAAIAGGLVDAEALVALk.[D]	N-Term(TMTpro);K30(TMTpro)	1	1174.33	3520.97	3520.97	-0.42	-0.00049	HCD	MS2	2.71552	407.7	87.5	114.564	47409	071521_Kevin_2nd_total_proteome_F_16.raw	F1.16	2.57	1	1.084e-05	8.616e-12
P50544	Very long-chain specific acyl-CoA dehydrogenase, mitochondrial OS=Mus musculus OX=10090 GN=Acadvl PE=1 SV=3	Acadvl	613.5	904.6	604.6	624.7	815.6	620.6	585.7	574.8	837.1	872.2	887.8	569.8	753.6	-150	3758839	FALSE	High	Sequest HT (A3)	Unambiguous	[K].iWISNGGLADIFTVFAk.[T]	N-Term(TMTpro);K17(TMTpro)	2	820.808	2460.41	2460.41	-1.56	-0.00128	HCD	MS2	3.70315	580.6	44.019	114.616	47437	071521_Kevin_2nd_total_proteome_F_16.raw	F1.16	2.53	1	1.084e-05	4.648e-07
P20029	Endoplasmic reticulum chaperone BiP OS=Mus musculus OX=10090 GN=Hspa5 PE=1 SV=3	Hspa5	231.2	195	215.2	247.6	216.4	213.1	211.9	225.9	206.3	193.1	203	237.3	184	-150	1619480	FALSE	High	Sequest HT (A3)	Unambiguous	[R].iEIESFFEGEDFSETLTR.[A]	N-Term(TMTpro)	1	1227.11	2453.21	2453.2	3.03	0.00371	HCD	MS2	0	174.6	43.103	112.112	47593	071521_Kevin_2nd_total_proteome_F_07.raw	F1.7	2.93	1	1.084e-05	4.07e-08
P19536	Cytochrome c oxidase subunit 5B, mitochondrial OS=Mus musculus OX=10090 GN=Cox5b PE=1 SV=1	Cox5b	404.1	387.2	334.5	353.2	359.5	390.8	392	392.7	439.2	500.2	440	398.7	406.3	-150	3758846	FALSE	High	Sequest HT (A3)	Unambiguous	[R].iVGcIcEEDNcTVIWFWLHk.[G]	N-Term(TMTpro);C4(Carbamidomethyl);C6(Carbamidomethyl);C11(Carbamidomethyl);K20(TMTpro)	2	1063.2	3187.6	3187.6	-0.81	-0.00086	HCD	MS2	2.13576	325.9	27.036	114.618	47438	071521_Kevin_2nd_total_proteome_F_16.raw	F1.16	3.77	1	1.084e-05	3.38e-12
Q8BFQ1	Prosaposin OS=Mus musculus OX=10090 GN=Psap PE=1 SV=1	Psap	824.1	658.4	801.6	819.8	893.8	759.8	784.7	997.5	783.6	855.1	764.6	822.1	696.1	-150	1619653	FALSE	High	Sequest HT (A3)	Unambiguous	[K].eVVDSYLPVILDmIk.[G]	N-Term(TMTpro);M13(Oxidation);K15(TMTpro)	5	1179.68	2358.36	2358.35	3.55	0.00419	HCD	MS2	20.9006	655.9	39.74	112.169	47624	071521_Kevin_2nd_total_proteome_F_07.raw	F1.7	2.9	1	1.084e-05	7.324e-08
A0A0R3P9C8	NADH dehydrogenase [ubiquinone] 1 alpha subcomplex subunit 9, mitochondrial OS=Mus musculus OX=10090 GN=Ndufa9 PE=1 SV=1	Ndufa9	334.2	362.3	346.7	367.7	417.4	325.7	319.7	352.4	387.8	398.9	377.1	341.5	377.6	-150	1617805	FALSE	High	Sequest HT (A3)	Unambiguous	[R].iHISDVMPTDLPGLEDLGVQPTPLELk.[S]	N-Term(TMTpro);K27(TMTpro)	2	1179.32	3535.96	3535.96	0.56	0.00066	HCD	MS2	71.46	295.3	30.913	111.477	47260	071521_Kevin_2nd_total_proteome_F_07.raw	F1.7	3.22	1	1.084e-05	3.15e-10
Q03265;D3Z6F5	ATP synthase subunit alpha, mitochondrial OS=Mus musculus OX=10090 GN=Atp5f1a PE=1 SV=1;ATP synthase subunit alpha OS=Mus musculus OX=10090 GN=Atp5a1 PE=1 SV=1	Atp5f1a	565.9	614.9	562.8	598.9	643	589.2	578.6	547.3	629.7	630.5	699.3	591	582.8	-150	3759484	FALSE	High	Sequest HT (A3)	Unambiguous	[R].eVAAFAQFGSDLDAATQQLLSR.[G]	N-Term(TMTpro)	2	1321.69	2642.37	2642.37	-0.2	-0.00026	HCD	MS2	3.49719	492.1	65.603	114.855	47562	071521_Kevin_2nd_total_proteome_F_16.raw	F1.16	2.63	2	1.084e-05	1.1e-09
Q8VDJ3	Vigilin OS=Mus musculus OX=10090 GN=Hdlbp PE=1 SV=1	Hdlbp	237.4	306.1	248.2	274.2	313.1	270	244.3	253	261.7	271.5	286.9	264	262.8	-150	1618725	FALSE	High	Sequest HT (A3)	Unambiguous	[K].mMDEFEVNIHVPAPELQSDTIAITGLAANLDR.[A]	N-Term(TMTpro)	2	954.489	3814.93	3814.93	0.79	0.00076	HCD	MS2	34.1071	219.2	33.952	111.855	47455	071521_Kevin_2nd_total_proteome_F_07.raw	F1.7	3.6	1	1.084e-05	3.91e-08
Q9QYR9	Acyl-coenzyme A thioesterase 2, mitochondrial OS=Mus musculus OX=10090 GN=Acot2 PE=1 SV=2	Acot2	63.9	149.5	61.6	81.2	107.4	72	56.8	64.2	116.6	111.8	140.7	61.6	112.2	-150	1618155	FALSE	High	Sequest HT (A3)	Unambiguous	[R].aPALGGSFSGLEPmGLLWAMEPERPLWR.[L]	N-Term(TMTpro);M14(Oxidation)	1	1130.26	3388.75	3388.75	0.88	0.001	HCD	MS2	3.23789	75.1	2.733	111.631	47339	071521_Kevin_2nd_total_proteome_F_07.raw	F1.7	2.59	1	1.084e-05	3.684e-08
P63038	60 kDa heat shock protein, mitochondrial OS=Mus musculus OX=10090 GN=Hspd1 PE=1 SV=1	Hspd1	358.9	300.4	335.6	320.3	390.2	334.1	333.8	327.5	361.8	359	356.1	319.8	335	-150	1618117	FALSE	High	Sequest HT (A3)	Unambiguous	[K].dMAIATGGAVFGEEGLNLNLEDVQAHDLGk.[V]	N-Term(TMTpro);K30(TMTpro)	1	1231.64	3692.92	3692.91	1.91	0.00235	HCD	MS2	21.6063	278	20.184	111.615	47330	071521_Kevin_2nd_total_proteome_F_07.raw	F1.7	4.21	1	1.084e-05	8.951e-12
E9Q8K5;A0A5K1VVQ1	Titin OS=Mus musculus OX=10090 GN=Ttn PE=1 SV=1;Titin OS=Mus musculus OX=10090 GN=Ttn PE=4 SV=1	Ttn	227.2	237.5	202	216.2	273.1	202.9	198.3	229	242	252.4	222.5	218.7	204.5	-150	1618112	FALSE	High	Sequest HT (A3)	Unambiguous	[K].aSFTNVVETEFTVTGLVEDQR.[Y]	N-Term(TMTpro)	5	882.792	2646.36	2646.36	0.9	0.00079	HCD	MS2	0	183.4	14.75	111.611	47328	071521_Kevin_2nd_total_proteome_F_07.raw	F1.7	3.84	2	1.084e-05	2.688e-09
Q8R050	Eukaryotic peptide chain release factor GTP-binding subunit ERF3A OS=Mus musculus OX=10090 GN=Gspt1 PE=1 SV=2	Gspt1	78.9	55.6	78.5	72.9	61	70.3	64.3	77.4	65.2	57.7	62.6	74.8	62.3	-150	1618107	FALSE	High	Sequest HT (A3)	Unambiguous	[K].gIEEEEILPGFILcDLNNLcHSGR.[T]	N-Term(TMTpro);C14(Carbamidomethyl);C20(Carbamidomethyl)	1	1030.52	3089.54	3089.54	0.4	0.00041	HCD	MS2	3.32864	55.2	1.489	111.607	47327	071521_Kevin_2nd_total_proteome_F_07.raw	F1.7	4.3	1	1.084e-05	7.034e-09
Z4YJF5;Q62234	Myomesin-1 OS=Mus musculus OX=10090 GN=Myom1 PE=1 SV=1;Myomesin-1 OS=Mus musculus OX=10090 GN=Myom1 PE=1 SV=2	Myom1	286.6	232.7	253.7	222.6	290	254.1	218.9	239.6	289.9	292.1	278.1	264.4	239	-150	1618088	FALSE	High	Sequest HT (A3)	Unambiguous	[K].eVVVSVDDDGVISLNFEcDQMTPk.[S]	N-Term(TMTpro);C18(Carbamidomethyl);K24(TMTpro)	2	1652.83	3304.66	3304.66	0.61	0.00101	HCD	MS2	0	210.9	63.038	111.6	47323	071521_Kevin_2nd_total_proteome_F_07.raw	F1.7	4.65	2	1.084e-05	9.811e-09
P19536	Cytochrome c oxidase subunit 5B, mitochondrial OS=Mus musculus OX=10090 GN=Cox5b PE=1 SV=1	Cox5b	681.6	667.5	575.6	627	641.8	690.1	693.9	719.7	781.6	910.1	791.7	655	711.5	-150	3760259	FALSE	High	Sequest HT (A3)	Unambiguous	[R].iVGcIcEEDNcTVIWFWLHk.[G]	N-Term(TMTpro);C4(Carbamidomethyl);C6(Carbamidomethyl);C11(Carbamidomethyl);K20(TMTpro)	2	1063.21	3187.61	3187.6	2.05	0.00218	HCD	MS2	0	573.9	68.573	115.196	47737	071521_Kevin_2nd_total_proteome_F_16.raw	F1.16	2.67	1	1.084e-05	5.306e-11
E9Q8K5;A0A5K1VVQ1	Titin OS=Mus musculus OX=10090 GN=Ttn PE=1 SV=1;Titin OS=Mus musculus OX=10090 GN=Ttn PE=4 SV=1	Ttn	300.9	349.3	308.8	310.7	349.5	318.1	275.1	335.7	344.7	370.8	339.2	325.6	306.9	-150	1618066	FALSE	High	Sequest HT (A3)	Unambiguous	[K].aSFTNVVETEFTVTGLVEDQR.[Y]	N-Term(TMTpro)	5	1323.68	2646.36	2646.36	0.55	0.00073	HCD	MS2	0	266	16.613	111.593	47319	071521_Kevin_2nd_total_proteome_F_07.raw	F1.7	3.9	2	1.084e-05	2.778e-09
P17182;P21550;P17183	Alpha-enolase OS=Mus musculus OX=10090 GN=Eno1 PE=1 SV=3;Beta-enolase OS=Mus musculus OX=10090 GN=Eno3 PE=1 SV=3;Gamma-enolase OS=Mus musculus OX=10090 GN=Eno2 PE=1 SV=2	Eno1	368	470.3	397.1	385.5	470.9	388.7	407.6	356.3	503.6	503.2	520.2	400.6	434.4	-150	3760276	FALSE	High	Sequest HT (A3)	Unambiguous	[R].sGETEDTFIADLVVGLcTGQIk.[T]	N-Term(TMTpro);C17(Carbamidomethyl);K22(TMTpro)	7	1481.29	2961.58	2961.57	2.53	0.00374	HCD	MS2	0	351.8	100	115.205	47742	071521_Kevin_2nd_total_proteome_F_16.raw	F1.16	3.76	3	1.084e-05	6.305e-11
A0A0R4J0I1	Serine protease inhibitor A3K OS=Mus musculus OX=10090 GN=Serpina3k PE=1 SV=1	Serpina3k	242.6	226.2	218	237.3	244	203.8	226.2	250.6	262.7	236.7	198.2	234.8	191.4	-150	1617999	FALSE	High	Sequest HT (A3)	Unambiguous	[K].aVLDVAETGTEAAAATGVIGGIR.[K]	N-Term(TMTpro)	2	816.121	2446.35	2446.35	0.95	0.00078	HCD	MS2	0	186.4	16.212	111.563	47304	071521_Kevin_2nd_total_proteome_F_07.raw	F1.7	4.1	1	1.084e-05	4.987e-13
P04247	Myoglobin OS=Mus musculus OX=10090 GN=Mb PE=1 SV=3	Mb	290.7	368.2	313.7	280.9	316.6	247.8	332.8	236.5	410.8	304.9	361.3	245.9	321.5	-150	3760352	FALSE	High	Sequest HT (A3)	Unambiguous	[K].yLEFISEIIIEVLk.[K]	N-Term(TMTpro);K14(TMTpro)	2	1159.2	2317.4	2317.39	3.48	0.00404	HCD	MS2	3.66172	252.9	42.52	115.243	47761	071521_Kevin_2nd_total_proteome_F_16.raw	F1.16	2.85	1	1.084e-05	1.039e-06
Q03265;D3Z6F5	ATP synthase subunit alpha, mitochondrial OS=Mus musculus OX=10090 GN=Atp5f1a PE=1 SV=1;ATP synthase subunit alpha OS=Mus musculus OX=10090 GN=Atp5a1 PE=1 SV=1	Atp5f1a	1062.8	1094.5	1063.2	1183.1	1243.7	1099.9	1032.5	1076.8	1170.3	1270.3	1271.3	1178.3	1115.2	-150	1618162	FALSE	High	Sequest HT (A3)	Unambiguous	[R].nVQAEEMVEFSSGLk.[G]	N-Term(TMTpro);K15(TMTpro)	2	1138.61	2276.21	2276.21	0.77	0.00087	HCD	MS2	16.1329	933.8	29.573	111.635	47340	071521_Kevin_2nd_total_proteome_F_07.raw	F1.7	2.63	2	1.084e-05	4.618e-09
A0A5K1VVQ1	Titin OS=Mus musculus OX=10090 GN=Ttn PE=4 SV=1	Ttn	609.4	545.3	565.2	636.9	694.6	601.2	539.5	604.7	586.3	604.8	606.6	657.6	567.4	-150	1617987	FALSE	High	Sequest HT (A3)	Unambiguous	[K].aALIAEETLQLSYER.[S]	N-Term(TMTpro)	3	1006.05	2011.1	2011.1	-0.74	-0.00074	HCD	MS2	40.0871	490.5	27.966	111.554	47300	071521_Kevin_2nd_total_proteome_F_07.raw	F1.7	2.54	1	1.084e-05	9.784e-07
A0A0R4J0I1	Serine protease inhibitor A3K OS=Mus musculus OX=10090 GN=Serpina3k PE=1 SV=1	Serpina3k	439.7	450.5	356.7	401	463	337.5	422.1	509.1	529.2	491.3	293.4	390.6	367	-150	1617923	FALSE	High	Sequest HT (A3)	Unambiguous	[K].aVLDVAETGTEAAAATGVIGGIR.[K]	N-Term(TMTpro)	2	1223.68	2446.35	2446.35	0.56	0.00068	HCD	MS2	9.93383	342	23.494	111.536	47290	071521_Kevin_2nd_total_proteome_F_07.raw	F1.7	4.22	1	1.084e-05	6.451e-11
Q61081	Hsp90 co-chaperone Cdc37 OS=Mus musculus OX=10090 GN=Cdc37 PE=1 SV=1	Cdc37	605.8	441.4	635.2	601.2	481	608.7	594.7	594.2	468.9	477.1	439.7	609.7	449.6	-150	1617916	FALSE	High	Sequest HT (A3)	Unambiguous	[R].lGPGGLDPVEVYESLPEELQk.[C]	N-Term(TMTpro);K21(TMTpro)	1	720.149	2877.58	2877.57	0.59	0.00042	HCD	MS2	0	439.7	29.314	111.534	47289	071521_Kevin_2nd_total_proteome_F_07.raw	F1.7	2.47	1	1.084e-05	4.71e-07
P11404	Fatty acid-binding protein, heart OS=Mus musculus OX=10090 GN=Fabp3 PE=1 SV=5	Fabp3	297	464.4	287	309.6	446.4	274.1	269.2	268.3	467.6	451.9	411	308.3	385.5	-150	1617911	FALSE	High	Sequest HT (A3)	Unambiguous	[K].nTEINFQLGIEFDEVTADDRk.[V]	N-Term(TMTpro);K21(TMTpro)	1	766.404	3062.6	3062.59	0.84	0.00064	HCD	MS2	2.30844	291.4	7.275	111.531	47287	071521_Kevin_2nd_total_proteome_F_07.raw	F1.7	3.16	1	1.084e-05	2.712e-09
Q61081	Hsp90 co-chaperone Cdc37 OS=Mus musculus OX=10090 GN=Cdc37 PE=1 SV=1	Cdc37	153.2	84.1	142.4	142.4	114	140.3	144.6	135.5	113.3	106.6	115.6	146.2	111.3	-150	1617906	FALSE	High	Sequest HT (A3)	Unambiguous	[R].lGPGGLDPVEVYESLPEELQk.[C]	N-Term(TMTpro);K21(TMTpro)	1	959.863	2877.58	2877.57	0.32	0.0003	HCD	MS2	3.73	103.6	0.932	111.526	47286	071521_Kevin_2nd_total_proteome_F_07.raw	F1.7	3.04	1	1.084e-05	3.467e-08
P04247	Myoglobin OS=Mus musculus OX=10090 GN=Mb PE=1 SV=3	Mb	990.7	1022.8	998.3	805.7	1128.2	980.5	916.9	991.1	1111.9	1227.4	1141.3	904.2	1036.4	-150	3760374	FALSE	High	Sequest HT (A3)	Unambiguous	[-].mGLSDGEWQLVLNVWGk.[V]	N-Term(Prot)(Met-loss);N-Term(TMTpro);K17(TMTpro)	2	1205.18	2409.35	2409.34	2.57	0.00309	HCD	MS2	10.4132	831.1	86.072	115.248	47764	071521_Kevin_2nd_total_proteome_F_16.raw	F1.16	2.99	1	1.084e-05	5.323e-10
Q02566	Myosin-6 OS=Mus musculus OX=10090 GN=Myh6 PE=1 SV=2	Myh6	432.3	531.4	435.5	465.8	600.9	426.4	438.4	452.5	537.2	565.3	523.9	493.6	489.4	-150	1617870	FALSE	High	Sequest HT (A3)	Unambiguous	[K].nLTEEMAGLDEIIAk.[L]	N-Term(TMTpro);K15(TMTpro)	1	1128.13	2255.24	2255.24	-0.26	-0.0003	HCD	MS2	25.2006	401.2	34.774	111.508	47276	071521_Kevin_2nd_total_proteome_F_07.raw	F1.7	3.98	1	1.084e-05	2.388e-07
Q61081	Hsp90 co-chaperone Cdc37 OS=Mus musculus OX=10090 GN=Cdc37 PE=1 SV=1	Cdc37	985	593.7	1012.4	893.1	799.8	933.5	981.1	979.7	703.6	771.7	665.8	950.6	693.5	-150	1617866	FALSE	High	Sequest HT (A3)	Unambiguous	[R].lGPGGLDPVEVYESLPEELQk.[C]	N-Term(TMTpro);K21(TMTpro)	1	1439.29	2877.57	2877.57	0.04	6e-05	HCD	MS2	0	689	34.289	111.506	47275	071521_Kevin_2nd_total_proteome_F_07.raw	F1.7	2.83	1	1.084e-05	1.135e-09
P17182;P21550;P17183	Alpha-enolase OS=Mus musculus OX=10090 GN=Eno1 PE=1 SV=3;Beta-enolase OS=Mus musculus OX=10090 GN=Eno3 PE=1 SV=3;Gamma-enolase OS=Mus musculus OX=10090 GN=Eno2 PE=1 SV=2	Eno1	80.5	110	98.1	99.7	111.4	94	100.8	87.8	129.2	126.5	127.8	88.1	103.1	-150	3760463	FALSE	High	Sequest HT (A3)	Unambiguous	[R].sGETEDTFIADLVVGLcTGQIk.[T]	N-Term(TMTpro);C17(Carbamidomethyl);K22(TMTpro)	7	987.862	2961.57	2961.57	-0.22	-0.00021	HCD	MS2	3.65889	85	3.607	115.287	47785	071521_Kevin_2nd_total_proteome_F_16.raw	F1.16	3.56	3	1.084e-05	1.329e-09
P63038	60 kDa heat shock protein, mitochondrial OS=Mus musculus OX=10090 GN=Hspd1 PE=1 SV=1	Hspd1	119.4	122.1	115.9	108.3	148.3	108.8	107.3	111	131.3	122.7	117.4	115.5	113.2	-150	1617852	FALSE	High	Sequest HT (A3)	Unambiguous	[K].dMAIATGGAVFGEEGLNLNLEDVQAHDLGk.[V]	N-Term(TMTpro);K30(TMTpro)	1	923.984	3692.91	3692.91	1.65	0.00152	HCD	MS2	0	96.7	3.824	111.5	47273	071521_Kevin_2nd_total_proteome_F_07.raw	F1.7	4.63	1	1.084e-05	1.119e-12
Q9CWJ9	Bifunctional purine biosynthesis protein PURH OS=Mus musculus OX=10090 GN=Atic PE=1 SV=2	Atic	550	584.4	576.6	583.9	610.1	539.2	514.4	579.7	553.2	544	535.5	559.7	528.6	-150	1617820	FALSE	High	Sequest HT (A3)	Unambiguous	[K].vVIEAcDELGIVLAHTDLR.[L]	N-Term(TMTpro);C6(Carbamidomethyl)	1	809.779	2427.32	2427.32	-0.31	-0.00025	HCD	MS2	23.4625	455.8	43.652	111.481	47262	071521_Kevin_2nd_total_proteome_F_07.raw	F1.7	3.6	1	1.084e-05	7.398e-11
Q91WD5	NADH dehydrogenase [ubiquinone] iron-sulfur protein 2, mitochondrial OS=Mus musculus OX=10090 GN=Ndufs2 PE=1 SV=1	Ndufs2	458.4	305.4	511	431.9	303.4	442.6	391.6	426.1	318.7	334.6	316.9	402.8	284.8	-150	3760361	FALSE	High	Sequest HT (A3)	Unambiguous	[R].tVDIGVVTAEDALNYGFSGVMLR.[G]	N-Term(TMTpro)	2	911.151	2731.44	2731.43	2.98	0.00272	HCD	MS2	43.6165	309.2	31.405	115.245	47762	071521_Kevin_2nd_total_proteome_F_16.raw	F1.16	2.23	1	1.084e-05	1.064e-08
P11404	Fatty acid-binding protein, heart OS=Mus musculus OX=10090 GN=Fabp3 PE=1 SV=5	Fabp3	371.1	552	361.2	394.5	502.7	360.9	337.9	342.6	524.3	461.2	492.9	363	428.1	-150	1618732	FALSE	High	Sequest HT (A3)	Unambiguous	[K].nTEINFQLGIEFDEVTADDR.[K]	N-Term(TMTpro)	1	1315.65	2630.29	2630.29	-0.41	-0.00053	HCD	MS2	0	344.4	36.485	111.859	47457	071521_Kevin_2nd_total_proteome_F_07.raw	F1.7	3.08	1	1.084e-05	1.067e-09
Q99KW9	T-cell immunomodulatory protein OS=Mus musculus OX=10090 GN=Itfg1 PE=1 SV=2	Itfg1	1288.6	837.8	1148.8	1161.8	996.7	1173.6	1105.6	1257.6	932.4	1011.1	888.9	1233.3	904.3	-150	1618176	FALSE	High	Sequest HT (A3)	Unambiguous	[K].vYWDLAGLNLIk.[D]	N-Term(TMTpro);K12(TMTpro)	1	1007.11	2013.21	2013.2	1.07	0.00108	HCD	MS2	14.0163	874.6	73.67	111.641	47343	071521_Kevin_2nd_total_proteome_F_07.raw	F1.7	3.15	1	1.084e-05	3.426e-08
Q03265;D3Z6F5	ATP synthase subunit alpha, mitochondrial OS=Mus musculus OX=10090 GN=Atp5f1a PE=1 SV=1;ATP synthase subunit alpha OS=Mus musculus OX=10090 GN=Atp5a1 PE=1 SV=1	Atp5f1a	246.3	209.2	229.4	238.4	271.8	224.1	211.7	231.6	243.7	256.8	245.9	236.7	234.5	-150	1618238	FALSE	High	Sequest HT (A3)	Unambiguous	[R].nVQAEEMVEFSSGLk.[G]	N-Term(TMTpro);K15(TMTpro)	2	759.408	2276.21	2276.21	0.52	0.0004	HCD	MS2	3.46445	193.3	5.752	111.662	47355	071521_Kevin_2nd_total_proteome_F_07.raw	F1.7	2.82	2	1.084e-05	6.424e-08
Q08857	Platelet glycoprotein 4 OS=Mus musculus OX=10090 GN=Cd36 PE=1 SV=2	Cd36	505.2	586.1	463.6	596.6	687.6	531.3	504.2	540.9	615	635.1	661.7	570.7	596.6	-150	1618719	FALSE	High	Sequest HT (A3)	Unambiguous	[R].sIYAVFGSEIDLk.[G]	N-Term(TMTpro);K13(TMTpro)	1	1025.59	2050.18	2050.17	2.57	0.00264	HCD	MS2	43.9943	470.1	22.1	111.853	47454	071521_Kevin_2nd_total_proteome_F_07.raw	F1.7	3.23	1	1.084e-05	1.133e-07
P48962	ADP/ATP translocase 1 OS=Mus musculus OX=10090 GN=Slc25a4 PE=1 SV=4	Slc25a4	415.8	477.4	370.7	393.1	421.5	410.1	374.1	395.2	432.2	475.2	461.9	390.5	384.9	-150	3759580	FALSE	High	Sequest HT (A3)	Unambiguous	[K].dFLAGGIAAAVSk.[T]	N-Term(TMTpro);K13(TMTpro)	1	610.032	1828.08	1828.08	-0.81	-0.00049	HCD	MS2	7.02322	338.9	41.445	114.9	47585	071521_Kevin_2nd_total_proteome_F_16.raw	F1.16	4.16	1	1.084e-05	1.867e-07
P62737;P68134	Actin, aortic smooth muscle OS=Mus musculus OX=10090 GN=Acta2 PE=1 SV=1;Actin, alpha skeletal muscle OS=Mus musculus OX=10090 GN=Acta1 PE=1 SV=1	Acta2	243.4	259.1	246.3	257.2	258.8	237.9	221.6	229.3	255.2	249.5	268.7	250.1	211.3	-150	3759625	FALSE	High	Sequest HT (A3)	Unambiguous	[K].lcYVALDFENEMATAASSSSLEk.[S]	N-Term(TMTpro);C2(Carbamidomethyl);K23(TMTpro)	5	1048.86	3144.57	3144.57	-2.03	-0.00212	HCD	MS2	15.6925	200.3	64.996	114.917	47595	071521_Kevin_2nd_total_proteome_F_16.raw	F1.16	3.14	2	1.084e-05	3.228e-07
E9Q8K5;A0A5K1VVQ1	Titin OS=Mus musculus OX=10090 GN=Ttn PE=1 SV=1;Titin OS=Mus musculus OX=10090 GN=Ttn PE=4 SV=1	Ttn	297.7	408	324.7	405.8	371.1	361.4	309.7	318.6	365.7	320.8	371.1	361	318.2	-150	3759729	FALSE	High	Sequest HT (A3)	Unambiguous	[R].aQIEVTSSYTMLVIDNVTR.[F]	N-Term(TMTpro)	5	815.439	2444.3	2444.3	-0.05	-4e-05	HCD	MS2	28.6871	284.7	66.884	114.957	47615	071521_Kevin_2nd_total_proteome_F_16.raw	F1.16	2.28	2	1.084e-05	1.064e-08
P24472	Glutathione S-transferase A4 OS=Mus musculus OX=10090 GN=Gsta4 PE=1 SV=3	Gsta4	224.4	272.9	210	235	232.8	213.3	216.6	223.6	227.9	219.9	237.3	193	211.9	-150	3759763	FALSE	High	Sequest HT (A3)	Unambiguous	[R].iDMYADGTQDLMMMIAVAPFk.[T]	N-Term(TMTpro);K21(TMTpro)	1	990.513	2969.53	2969.51	3.85	0.00382	HCD	MS2	28.0869	182.9	87.5	114.973	47624	071521_Kevin_2nd_total_proteome_F_16.raw	F1.16	2.51	1	1.084e-05	2.437e-07
P56480	ATP synthase subunit beta, mitochondrial OS=Mus musculus OX=10090 GN=Atp5f1b PE=1 SV=2	Atp5f1b	390.1	472.7	385.9	412	531.7	377	420.7	417.2	447.3	466.7	495.5	402.1	426.2	-150	1618571	FALSE	High	Sequest HT (A3)	Unambiguous	[K].qFAPIHAEAPEFIEMSVEQEILVTGIk.[V]	N-Term(TMTpro);K27(TMTpro)	1	1212.33	3634.97	3634.97	0.64	0.00077	HCD	MS2	60.7322	354.2	39.578	111.81	47431	071521_Kevin_2nd_total_proteome_F_07.raw	F1.7	3.98	1	1.084e-05	7.091e-07
A0A0R4J083	Long-chain-specific acyl-CoA dehydrogenase, mitochondrial OS=Mus musculus OX=10090 GN=Acadl PE=1 SV=1	Acadl	174.4	210.9	177.5	182	194.1	168	192.9	160.7	209.8	207.9	198.3	184.2	184.7	-150	3759770	FALSE	High	Sequest HT (A3)	Unambiguous	[R].lLIAELAISAcEFMFEETR.[N]	N-Term(TMTpro);C11(Carbamidomethyl)	2	1274.16	2547.32	2547.32	-0.05	-6e-05	HCD	MS2	0	153.6	87.5	114.975	47625	071521_Kevin_2nd_total_proteome_F_16.raw	F1.16	3.25	1	1.084e-05	1.574e-08
P20029	Endoplasmic reticulum chaperone BiP OS=Mus musculus OX=10090 GN=Hspa5 PE=1 SV=3	Hspa5	279.6	301.4	273.5	315.7	296.6	295.3	278.9	263.6	326.9	255.8	291.8	285.5	278.3	-150	3759788	FALSE	High	Sequest HT (A3)	Unambiguous	[R].gVPQIEVTFEIDVNGILR.[V]	N-Term(TMTpro)	1	1152.15	2303.3	2303.29	1.05	0.00121	HCD	MS2	35.6813	234.6	87.5	114.98	47628	071521_Kevin_2nd_total_proteome_F_16.raw	F1.16	1.85	1	1.084e-05	1.419e-06
P54071	Isocitrate dehydrogenase [NADP], mitochondrial OS=Mus musculus OX=10090 GN=Idh2 PE=1 SV=3	Idh2	134.5	132.3	116.8	156.6	143.4	135.7	119.6	127.9	139.7	123.6	142.3	134.3	108.8	-150	3759805	FALSE	High	Sequest HT (A3)	Unambiguous	[K].nYDGDVQSDILAQGFGSLGLMTSVLVcPDGk.[T]	N-Term(TMTpro);C27(Carbamidomethyl);K31(TMTpro)	1	1288.99	3864.97	3864.96	1.07	0.00138	HCD	MS2	54.925	107.7	87.5	114.984	47630	071521_Kevin_2nd_total_proteome_F_16.raw	F1.16	3.66	1	1.084e-05	4.528e-09
P05064	Fructose-bisphosphate aldolase A OS=Mus musculus OX=10090 GN=Aldoa PE=1 SV=2	Aldoa	200.2	232	176.6	216.2	221.4	187.9	179.1	204.1	234.8	195.7	220.6	200	201.8	-150	3759877	FALSE	High	Sequest HT (A3)	Unambiguous	[R].tVPPAVTGVTFLSGGQSEEEASINLNAINk.[C]	N-Term(TMTpro);K30(TMTpro)	3	1218	3651.97	3651.97	0.35	0.00043	HCD	MS2	9.04087	167.5	100	115.02	47648	071521_Kevin_2nd_total_proteome_F_16.raw	F1.16	3.68	1	1.084e-05	8.495e-08
Q99JY0	Trifunctional enzyme subunit beta, mitochondrial OS=Mus musculus OX=10090 GN=Hadhb PE=1 SV=1	Hadhb	335.5	437.5	371.2	399.9	578.8	364.3	335.5	345.4	456	469.5	510.7	407.6	426.7	-150	1618208	FALSE	High	Sequest HT (A3)	Unambiguous	[K].aGLTMNDIDAFEFHEAFSGQILANFk.[A]	N-Term(TMTpro);K26(TMTpro)	1	1165.6	3494.79	3494.79	1.09	0.00127	HCD	MS2	0	341.4	46.297	111.649	47348	071521_Kevin_2nd_total_proteome_F_07.raw	F1.7	4.32	1	1.084e-05	2.233e-10
Q91YX5	Acyl-CoA:lysophosphatidylglycerol acyltransferase 1 OS=Mus musculus OX=10090 GN=Lpgat1 PE=1 SV=1	Lpgat1	648.9	612.7	644	648.4	864.5	639.5	657.6	650.2	662.8	709.5	635.2	642.7	657.1	-150	1618468	FALSE	High	Sequest HT (A3)	Unambiguous	[R].gLQWIIDTTIAYPk.[A]	N-Term(TMTpro);K14(TMTpro)	2	743.105	2227.3	2227.3	0.84	0.00062	HCD	MS2	69.3565	544	74.075	111.765	47407	071521_Kevin_2nd_total_proteome_F_07.raw	F1.7	2.3	1	1.084e-05	3.59e-07
Q03265;D3Z6F5	ATP synthase subunit alpha, mitochondrial OS=Mus musculus OX=10090 GN=Atp5f1a PE=1 SV=1;ATP synthase subunit alpha OS=Mus musculus OX=10090 GN=Atp5a1 PE=1 SV=1	Atp5f1a	376.8	587.2	305.1	744.6	525.5	578.9	284.8	522.4	450.2	540.9	589.6	643.7	380.3	-150	3759940	FALSE	High	Sequest HT (A3)	Unambiguous	[R].eVAAFAQFGSDLDAATQQLLSR.[G]	N-Term(TMTpro)	2	881.466	2642.38	2642.37	3.61	0.00318	HCD	MS2	16.9816	411.2	11.629	115.047	47661	071521_Kevin_2nd_total_proteome_F_16.raw	F1.16	2.01	2	1.084e-05	8.296e-09
P50544	Very long-chain specific acyl-CoA dehydrogenase, mitochondrial OS=Mus musculus OX=10090 GN=Acadvl PE=1 SV=3	Acadvl	317.3	508.2	335.4	359.4	481	346.4	352	313.6	500.8	509.3	544.7	328.7	445.3	-150	3759973	FALSE	High	Sequest HT (A3)	Unambiguous	[K].iWISNGGLADIFTVFAk.[T]	N-Term(TMTpro);K17(TMTpro)	2	1230.71	2460.42	2460.41	1.37	0.00169	HCD	MS2	13.6577	335.4	87.5	115.059	47667	071521_Kevin_2nd_total_proteome_F_16.raw	F1.16	3.31	1	1.084e-05	4.025e-08
P48962;P51881	ADP/ATP translocase 1 OS=Mus musculus OX=10090 GN=Slc25a4 PE=1 SV=4;ADP/ATP translocase 2 OS=Mus musculus OX=10090 GN=Slc25a5 PE=1 SV=3	Slc25a4	195.1	243	192.4	218.7	226.2	213.1	206.7	215.5	247.2	214.3	213.3	202.3	209.7	-150	3759991	FALSE	High	Sequest HT (A3)	Unambiguous	[R].yFAGNLASGGAAGATSLcFVYPLDFAR.[T]	N-Term(TMTpro);C18(Carbamidomethyl)	2	1034.19	3100.55	3100.55	-1.74	-0.0018	HCD	MS2	26.7492	175.8	87.5	115.073	47675	071521_Kevin_2nd_total_proteome_F_16.raw	F1.16	3.04	2	1.084e-05	1.735e-11
Q80ZX0	Sec24-related gene family, member B (S. cerevisiae) OS=Mus musculus OX=10090 GN=Sec24b PE=1 SV=1	Sec24b	712.5	566.5	705.6	728.7	859.4	776.6	716	735.5	661.6	706.6	667.1	748.8	654.8	-150	1618437	FALSE	High	Sequest HT (A3)	Unambiguous	[R].dALVNAVVDPLSAYSSAVASVPR.[S]	N-Term(TMTpro)	1	869.144	2605.42	2605.42	0.39	0.00034	HCD	MS2	16.5155	580.8	28.78	111.756	47402	071521_Kevin_2nd_total_proteome_F_07.raw	F1.7	3.95	1	1.084e-05	9.791e-09
F2Z471;Q60932	Voltage-dependent anion-selective channel protein 1 OS=Mus musculus OX=10090 GN=Vdac1 PE=1 SV=1;Voltage-dependent anion-selective channel protein 1 OS=Mus musculus OX=10090 GN=Vdac1 PE=1 SV=3	Vdac1	154.7	118.9	152.8	148.5	161.7	151.3	139.5	153.7	147.2	163.7	144.6	148.3	111.8	-150	3760020	FALSE	High	Sequest HT (A3)	Unambiguous	[R].gALVLGYEGWLAGYQMNFETSk.[S]	N-Term(TMTpro);K22(TMTpro)	2	1521.81	3042.61	3042.59	5.52	0.0084	HCD	MS2	22.4091	119.1	100	115.083	47680	071521_Kevin_2nd_total_proteome_F_16.raw	F1.16	4.2	2	1.084e-05	1.206e-06
Q9Z1E4	Glycogen [starch] synthase, muscle OS=Mus musculus OX=10090 GN=Gys1 PE=1 SV=2	Gys1	105.4	125.3	91.2	167.9	243.7	143.4	120.3	139.8	134.2	163.8	142.9	167.9	138.6	-150	1618358	FALSE	High	Sequest HT (A3)	Unambiguous	[K].vIFHPEFLSSTSPLLPVDYEEFVR.[G]	N-Term(TMTpro)	2	1042.56	3125.66	3125.65	1.12	0.00117	HCD	MS2	0	118	1.457	111.712	47380	071521_Kevin_2nd_total_proteome_F_07.raw	F1.7	3.86	1	1.084e-05	4.594e-08
Q9CQR6	Serine/threonine-protein phosphatase 6 catalytic subunit OS=Mus musculus OX=10090 GN=Ppp6c PE=1 SV=1	Ppp6c	397.5	295.4	406.1	326.1	359.1	391.5	366.8	355.7	294.9	346.8	291.6	367.4	289.3	-150	1618341	FALSE	High	Sequest HT (A3)	Unambiguous	[K].gAFcDLVWSDPEDVDTWAISPR.[G]	N-Term(TMTpro);C4(Carbamidomethyl)	2	1420.68	2840.36	2840.35	1.51	0.00214	HCD	MS2	0	281.4	56.792	111.703	47375	071521_Kevin_2nd_total_proteome_F_07.raw	F1.7	3.91	1	1.084e-05	3.017e-07
F7DBB3	AHNAK nucleoprotein 2 (Fragment) OS=Mus musculus OX=10090 GN=Ahnak2 PE=1 SV=1	Ahnak2	728.8	145.3	711.8	633.2	229.4	541.1	505.9	553.4	185.1	186.6	147.5	717.4	138	-150	1618319	FALSE	High	Sequest HT (A3)	Unambiguous	[R].fSFPAPSSEADVFFPVVR.[E]	N-Term(TMTpro)	2	1152.11	2303.2	2303.2	0.76	0.00088	HCD	MS2	0	340	11.842	111.693	47371	071521_Kevin_2nd_total_proteome_F_07.raw	F1.7	3.67	1	1.084e-05	4.038e-10
Q9DBL1	Short/branched chain specific acyl-CoA dehydrogenase, mitochondrial OS=Mus musculus OX=10090 GN=Acadsb PE=1 SV=1	Acadsb	217.9	266.7	222.7	263	254	247.2	234.5	224.7	263.4	275.4	284.9	229.4	219.1	-150	3760174	FALSE	High	Sequest HT (A3)	Unambiguous	[R].iGIAAQMLGLAQGcFDYTIPYIk.[E]	N-Term(TMTpro);C14(Carbamidomethyl);K23(TMTpro)	2	1051.25	3151.74	3151.72	7.34	0.00771	HCD	MS2	5.47084	200.8	87.5	115.157	47717	071521_Kevin_2nd_total_proteome_F_16.raw	F1.16	3.25	1	1.084e-05	1.564e-07
Q9JHI5	Isovaleryl-CoA dehydrogenase, mitochondrial OS=Mus musculus OX=10090 GN=Ivd PE=1 SV=1	Ivd	327.6	395.8	341.1	331.2	450.3	309.4	325.5	302.2	364.5	372.1	415	332.9	380.3	-150	1618245	FALSE	High	Sequest HT (A3)	Unambiguous	[K].lISGEFIGALAMSEPNAGSDVVSMk.[L]	N-Term(TMTpro);K25(TMTpro)	1	1044.56	3131.66	3131.66	0.1	0.00011	HCD	MS2	11.6781	291.8	27.205	111.666	47356	071521_Kevin_2nd_total_proteome_F_07.raw	F1.7	4.19	1	1.084e-05	1.002e-09
P54071	Isocitrate dehydrogenase [NADP], mitochondrial OS=Mus musculus OX=10090 GN=Idh2 PE=1 SV=3	Idh2	174.1	208.9	167.8	209.5	187.9	176.5	171.7	172.1	192	190.3	197.4	190.2	176.8	-150	3759916	FALSE	High	Sequest HT (A3)	Unambiguous	[K].nYDGDVQSDILAQGFGSLGLMTSVLVcPDGk.[T]	N-Term(TMTpro);C27(Carbamidomethyl);K31(TMTpro)	1	966.999	3864.98	3864.96	3	0.0029	HCD	MS2	56.3542	151.3	87.5	115.035	47656	071521_Kevin_2nd_total_proteome_F_16.raw	F1.16	3.34	1	1.084e-05	4.528e-08
A0A0R4J0I1	Serine protease inhibitor A3K OS=Mus musculus OX=10090 GN=Serpina3k PE=1 SV=1	Serpina3k	45.4	48.7	32.8	36.4	46.6	35.2	42.3	41.9	51.6	45.5	29.3	43.5	38.2	-150	1625942	FALSE	High	Sequest HT (A3)	Unambiguous	[K].aVLDVAETGTEAAAATGVIGGIR.[K]	N-Term(TMTpro)	2	816.121	2446.35	2446.35	0.83	0.00068	HCD	MS2	0.352341	33.7	3.708	114.526	48850	071521_Kevin_2nd_total_proteome_F_07.raw	F1.7	5.53	1	1.084e-05	2.961e-12
Z4YJF5;Q62234	Myomesin-1 OS=Mus musculus OX=10090 GN=Myom1 PE=1 SV=1;Myomesin-1 OS=Mus musculus OX=10090 GN=Myom1 PE=1 SV=2	Myom1	398.6	560	391.6	387.8	468.8	398.8	375.9	395.3	440.8	447.9	502.1	380.8	373.4	-150	1625999	FALSE	High	Sequest HT (A3)	Unambiguous	[K].tVDLSGQAFDEAFAEFQR.[L]	N-Term(TMTpro)	2	779.055	2335.15	2335.15	-0.28	-0.00022	HCD	MS2	40.6076	346.4	87.5	114.549	48861	071521_Kevin_2nd_total_proteome_F_07.raw	F1.7	2.82	2	1.084e-05	5.548e-07
P04247	Myoglobin OS=Mus musculus OX=10090 GN=Mb PE=1 SV=3	Mb	367.3	504.2	372.7	386.8	495.7	424.5	362.3	375.1	476.2	459.2	494.3	394.7	435.1	-150	1626007	FALSE	High	Sequest HT (A3)	Unambiguous	[R].hSGDFGADAQGAMSk.[A]	N-Term(TMTpro);K15(TMTpro)	2	696.353	2087.04	2087.05	-1.04	-0.00073	HCD	MS2	42.5451	348	87.5	114.55	48862	071521_Kevin_2nd_total_proteome_F_07.raw	F1.7	2.56	1	1.084e-05	6.331e-09
P56480	ATP synthase subunit beta, mitochondrial OS=Mus musculus OX=10090 GN=Atp5f1b PE=1 SV=2	Atp5f1b	79.3	92.3	71.5	91.6	145.6	83.6	65.4	84.2	78.8	93.2	94.3	98.2	69.8	-150	1632480	FALSE	High	Sequest HT (A3)	Unambiguous	[R].lVLEVAQHLGESTVR.[T]	N-Term(TMTpro)	1	652.38	1955.13	1955.12	0.88	0.00058	HCD	MS2	23.9647	71.9	100	117.508	50301	071521_Kevin_2nd_total_proteome_F_07.raw	F1.7	3.53	1	1.084e-05	2e-08
P11404	Fatty acid-binding protein, heart OS=Mus musculus OX=10090 GN=Fabp3 PE=1 SV=5	Fabp3	179.8	159.6	142.7	141.2	140.8	151.5	124	126.3	127.8	154.4	161.2	121.4	108.4	-150	1632473	FALSE	High	Sequest HT (A3)	Unambiguous	[K].nTEINFQLGIEFDEVTADDR.[K]	N-Term(TMTpro)	1	877.436	2630.29	2630.29	1.65	0.00144	HCD	MS2	29.7903	115.4	100	117.504	50300	071521_Kevin_2nd_total_proteome_F_07.raw	F1.7	2.59	1	1.084e-05	2.507e-07
Q8BUV3	Gephyrin OS=Mus musculus OX=10090 GN=Gphn PE=1 SV=2	Gphn	578.4	577.3	569	602	556.8	559.9	530.8	577.3	586.7	534.1	550.5	571.7	490.4	-150	3749206	FALSE	High	Sequest HT (A3)	Unambiguous	[K].gSQEcFQFILPALPHAIDLLR.[D]	N-Term(TMTpro);C5(Carbamidomethyl)	2	910.496	2729.47	2729.48	-1.19	-0.00109	HCD	MS2	37.2928	456.8	45.732	110.941	45575	071521_Kevin_2nd_total_proteome_F_16.raw	F1.16	2.03	1	1.084e-05	1.435e-08
P61164;Q8R5C5	Alpha-centractin OS=Mus musculus OX=10090 GN=Actr1a PE=1 SV=1;Beta-centractin OS=Mus musculus OX=10090 GN=Actr1b PE=1 SV=1	Actr1a	1004	821.6	946.3	987.3	885	923.3	922.8	979.6	815.3	821.3	738	990.4	753.1	-150	3749214	FALSE	High	Sequest HT (A3)	Unambiguous	[R].tLFSNIVLSGGSTLFk.[GD]	N-Term(TMTpro);K16(TMTpro)	3	1146.67	2292.34	2292.35	-1.75	-0.00201	HCD	MS2	16.2545	727.7	87.5	110.943	45576	071521_Kevin_2nd_total_proteome_F_16.raw	F1.16	2.81	2	1.084e-05	3.364e-09
P19536	Cytochrome c oxidase subunit 5B, mitochondrial OS=Mus musculus OX=10090 GN=Cox5b PE=1 SV=1	Cox5b	181.1	174.2	174.8	153.8	160.5	177.6	183.5	163.7	209.5	238.5	201.8	164.6	186.7	-150	3749295	FALSE	High	Sequest HT (A3)	Unambiguous	[R].iVGcIcEEDNcTVIWFWLHk.[G]	N-Term(TMTpro);C4(Carbamidomethyl);C6(Carbamidomethyl);C11(Carbamidomethyl);K20(TMTpro)	2	1063.21	3187.6	3187.6	-0.14	-0.00015	HCD	MS2	3.40433	148.6	4.05	110.978	45593	071521_Kevin_2nd_total_proteome_F_16.raw	F1.16	3.9	1	1.084e-05	7.402e-11
P21981	Protein-glutamine gamma-glutamyltransferase 2 OS=Mus musculus OX=10090 GN=Tgm2 PE=1 SV=4	Tgm2	167.5	118.6	142.9	179.7	144.7	152.7	148.9	155.9	122.9	125.6	104.3	177.9	109.1	-150	3749349	FALSE	High	Sequest HT (A3)	Unambiguous	[K].nPLSDPLYDcIFTVEGAGLTk.[E]	N-Term(TMTpro);C10(Carbamidomethyl);K21(TMTpro)	1	730.392	2918.55	2918.55	-0.04	-3e-05	HCD	MS2	11.5472	116	7.226	111.003	45606	071521_Kevin_2nd_total_proteome_F_16.raw	F1.16	4.33	1	1.084e-05	3.037e-07
P21981	Protein-glutamine gamma-glutamyltransferase 2 OS=Mus musculus OX=10090 GN=Tgm2 PE=1 SV=4	Tgm2	877.2	366.9	693.9	891.4	559.4	707.4	696.1	717.5	504.2	583.5	423.3	819.7	431.4	-150	3749363	FALSE	High	Sequest HT (A3)	Unambiguous	[K].nPLSDPLYDcIFTVEGAGLTk.[E]	N-Term(TMTpro);C10(Carbamidomethyl);K21(TMTpro)	1	1459.78	2918.54	2918.55	-0.83	-0.00121	HCD	MS2	9.75702	518.8	46.517	111.01	45608	071521_Kevin_2nd_total_proteome_F_16.raw	F1.16	4.19	1	1.084e-05	6.161e-10
E9Q8K5;A0A5K1VVQ1	Titin OS=Mus musculus OX=10090 GN=Ttn PE=1 SV=1;Titin OS=Mus musculus OX=10090 GN=Ttn PE=4 SV=1	Ttn	94.3	81.1	84.8	78.1	86.9	96.4	73.4	86.3	90.9	81.3	83.6	88	90.7	-150	1632278	FALSE	High	Sequest HT (A3)	Unambiguous	[K].aSFTNVVETEFTVTGLVEDQR.[Y]	N-Term(TMTpro)	5	882.793	2646.36	2646.36	1.89	0.00167	HCD	MS2	8.64713	69.9	100	117.407	50256	071521_Kevin_2nd_total_proteome_F_07.raw	F1.7	4.54	2	1.084e-05	8.243e-10
A0A0R4J0I1	Serine protease inhibitor A3K OS=Mus musculus OX=10090 GN=Serpina3k PE=1 SV=1	Serpina3k	52.3	50	36.1	51.5	46.2	34.4	47.5	60.6	64.4	48.1	43.6	46.5	45.3	-150	1632271	FALSE	High	Sequest HT (A3)	Unambiguous	[K].aVLDVAETGTEAAAATGVIGGIR.[K]	N-Term(TMTpro)	2	816.121	2446.35	2446.35	1	0.00081	HCD	MS2	0.491533	39.2	31.19	117.398	50253	071521_Kevin_2nd_total_proteome_F_07.raw	F1.7	4.99	1	1.084e-05	3.693e-13
P62737;P68134	Actin, aortic smooth muscle OS=Mus musculus OX=10090 GN=Acta2 PE=1 SV=1;Actin, alpha skeletal muscle OS=Mus musculus OX=10090 GN=Acta1 PE=1 SV=1	Acta2	409.9	525	376.2	472.3	523.8	439.1	377.1	445	462.2	465.2	441.9	435.8	418.1	-150	3749377	FALSE	High	Sequest HT (A3)	Unambiguous	[K].ekLcYVALDFENEMATAASSSSLEk.[S]	N-Term(TMTpro);K2(TMTpro);C4(Carbamidomethyl);K25(TMTpro)	5	927.236	3705.92	3705.92	0.89	0.00083	HCD	MS2	51.8426	363.3	54.597	111.013	45610	071521_Kevin_2nd_total_proteome_F_16.raw	F1.16	3.29	2	1.084e-05	1.688e-07
Q03265;D3Z6F5	ATP synthase subunit alpha, mitochondrial OS=Mus musculus OX=10090 GN=Atp5f1a PE=1 SV=1;ATP synthase subunit alpha OS=Mus musculus OX=10090 GN=Atp5a1 PE=1 SV=1	Atp5f1a	308.7	288.1	288.5	322	317.6	312.4	271.1	268.5	301.2	317.9	334.7	320.4	299.1	-150	1632545	FALSE	High	Sequest HT (A3)	Unambiguous	[R].nVQAEEMVEFSSGLk.[G]	N-Term(TMTpro);K15(TMTpro)	2	1138.61	2276.21	2276.21	0.86	0.00098	HCD	MS2	0	248.3	86.671	117.535	50314	071521_Kevin_2nd_total_proteome_F_07.raw	F1.7	3.93	2	1.084e-05	2.493e-09
Q9DCW4	Electron transfer flavoprotein subunit beta OS=Mus musculus OX=10090 GN=Etfb PE=1 SV=3	Etfb	74.1	68.5	66.8	58.5	72	72.6	63.1	61.9	79.5	80.4	83.6	62.7	70.2	-150	1632213	FALSE	High	Sequest HT (A3)	Unambiguous	[K].qAIDDDcNQTGQMTAGLLDWPQGTFASQVTLEGDk.[V]	N-Term(TMTpro);C7(Carbamidomethyl);K35(TMTpro)	4	1105.54	4419.13	4419.14	-0.43	-0.00048	HCD	MS2	22.1408	57.3	100	117.372	50240	071521_Kevin_2nd_total_proteome_F_07.raw	F1.7	3.72	1	1.084e-05	6.904e-08
Q8VDN2	Sodium/potassium-transporting ATPase subunit alpha-1 OS=Mus musculus OX=10090 GN=Atp1a1 PE=1 SV=1	Atp1a1	108.3	123.9	110.9	106.2	132.2	110.7	114	107.8	132.5	143.2	131.9	99.3	129.7	-150	1632198	FALSE	High	Sequest HT (A3)	Unambiguous	[K].mSINAEDVVVGDLVEVk.[G]	N-Term(TMTpro);K17(TMTpro)	1	809.122	2425.35	2425.35	-0.06	-4e-05	HCD	MS2	22.7813	97.1	100	117.368	50238	071521_Kevin_2nd_total_proteome_F_07.raw	F1.7	2.77	1	1.084e-05	2.557e-07
Q9D051	Pyruvate dehydrogenase E1 component subunit beta, mitochondrial OS=Mus musculus OX=10090 GN=Pdhb PE=1 SV=1	Pdhb	92.3	100	87.4	110.5	103.8	102.9	94.2	85.6	91.3	91.8	113.2	85.9	93.2	-150	1632190	FALSE	High	Sequest HT (A3)	Unambiguous	[R].dNNPVVMLENELmYGVAFELPAEAQSk.[D]	N-Term(TMTpro);M13(Oxidation);K27(TMTpro)	1	908.966	3632.84	3632.85	-1.65	-0.0015	HCD	MS2	17.5785	78.5	100	117.366	50237	071521_Kevin_2nd_total_proteome_F_07.raw	F1.7	3.49	1	1.084e-05	2.191e-07
P21550	Beta-enolase OS=Mus musculus OX=10090 GN=Eno3 PE=1 SV=3	Eno3	993.6	1076.1	1009.1	1044	1343.6	1053.8	1046.1	1031.7	1288.4	1353.7	1277.4	1089	1149.3	-150	3749394	FALSE	High	Sequest HT (A3)	Unambiguous	[K].vVIGMDVAASEFYR.[N]	N-Term(TMTpro)	2	930.997	1860.99	1860.98	1.3	0.00121	HCD	MS2	21.95	926.9	30.277	111.023	45614	071521_Kevin_2nd_total_proteome_F_16.raw	F1.16	2.74	1	1.084e-05	2.74e-07
A0A0R4J0I1	Serine protease inhibitor A3K OS=Mus musculus OX=10090 GN=Serpina3k PE=1 SV=1	Serpina3k	136.5	145.1	106.8	140	143.1	109.6	151.2	180.6	181.4	145.4	96.4	142.4	109.1	-150	1632154	FALSE	High	Sequest HT (A3)	Unambiguous	[K].aVLDVAETGTEAAAATGVIGGIR.[K]	N-Term(TMTpro)	2	1223.68	2446.35	2446.35	0.47	0.00057	HCD	MS2	4.41696	112.3	100	117.347	50229	071521_Kevin_2nd_total_proteome_F_07.raw	F1.7	4.52	1	1.084e-05	2.149e-10
Z4YJF5;Q62234	Myomesin-1 OS=Mus musculus OX=10090 GN=Myom1 PE=1 SV=1;Myomesin-1 OS=Mus musculus OX=10090 GN=Myom1 PE=1 SV=2	Myom1	83	95.5	74.4	69.8	87.6	76.7	74.6	82.2	76.9	83.5	80.6	68.8	59.2	-150	1632146	FALSE	High	Sequest HT (A3)	Unambiguous	[K].tVDLSGQAFDEAFAEFQR.[L]	N-Term(TMTpro)	2	779.055	2335.15	2335.15	-1.16	-0.0009	HCD	MS2	33.1641	63.5	100	117.345	50228	071521_Kevin_2nd_total_proteome_F_07.raw	F1.7	3.65	2	1.084e-05	4.901e-07
P21981	Protein-glutamine gamma-glutamyltransferase 2 OS=Mus musculus OX=10090 GN=Tgm2 PE=1 SV=4	Tgm2	178.2	118	149.3	192.2	143.3	148.4	147.1	160.6	119.8	130.3	111.4	185.2	104.2	-150	3749497	FALSE	High	Sequest HT (A3)	Unambiguous	[K].nPLSDPLYDcIFTVEGAGLTk.[E]	N-Term(TMTpro);C10(Carbamidomethyl);K21(TMTpro)	1	973.52	2918.54	2918.55	-0.83	-0.00081	HCD	MS2	5.43199	118.4	4.878	111.074	45639	071521_Kevin_2nd_total_proteome_F_16.raw	F1.16	4.43	1	1.084e-05	1.746e-08
A0A0R3P9C8	NADH dehydrogenase [ubiquinone] 1 alpha subcomplex subunit 9, mitochondrial OS=Mus musculus OX=10090 GN=Ndufa9 PE=1 SV=1	Ndufa9	557.6	779.3	527.2	615.9	905.6	582.1	568.7	556	657.7	631.6	629	530.3	586.7	-150	3749662	FALSE	High	Sequest HT (A3)	Unambiguous	[R].iHISDVMPTDLPGLEDLGVQPTPLELk.[S]	N-Term(TMTpro);K27(TMTpro)	2	884.744	3535.96	3535.96	-0.61	-0.00054	HCD	MS2	57.6144	509.7	55.744	111.155	45677	071521_Kevin_2nd_total_proteome_F_16.raw	F1.16	2.24	1	1.084e-05	4.686e-07
E9Q8K5;A0A5K1VVQ1	Titin OS=Mus musculus OX=10090 GN=Ttn PE=1 SV=1;Titin OS=Mus musculus OX=10090 GN=Ttn PE=4 SV=1	Ttn	80.3	83.7	73.7	87	78.1	78	75.6	76.5	81.1	79.6	76.2	72.4	75.5	-150	1632073	FALSE	High	Sequest HT (A3)	Unambiguous	[R].nLTVTETQDAVFSVELTHPDVk.[G]	N-Term(TMTpro);K22(TMTpro)	5	1017.89	3051.65	3051.65	-0.99	-0.00101	HCD	MS2	43.1858	63.8	100	117.313	50213	071521_Kevin_2nd_total_proteome_F_07.raw	F1.7	3.46	2	1.084e-05	9.56e-09
Q8R4N0	Citramalyl-CoA lyase, mitochondrial OS=Mus musculus OX=10090 GN=Clybl PE=1 SV=2	Clybl	496.4	698	482.9	587.3	557.5	537.3	511.7	539.3	590.7	549.5	548.2	536	509	-150	3749713	FALSE	High	Sequest HT (A3)	Unambiguous	[R].iNSVSSGLAEVDLETFLQAR.[V]	N-Term(TMTpro)	1	818.447	2453.33	2453.32	2.8	0.00229	HCD	MS2	0	448.4	53.825	111.176	45687	071521_Kevin_2nd_total_proteome_F_16.raw	F1.16	2.95	1	1.084e-05	2.436e-08
Q9CZU6;Q80X68	Citrate synthase, mitochondrial OS=Mus musculus OX=10090 GN=Cs PE=1 SV=1;Citrate synthase OS=Mus musculus OX=10090 GN=Csl PE=1 SV=1	Cs	48.8	44.8	53.5	46.8	50.6	49.8	47.7	40.6	45.3	50.8	43.7	50.9	49.3	-150	1632046	FALSE	High	Sequest HT (A3)	Unambiguous	[K].tVVGQITVDMMYGGMR.[G]	N-Term(TMTpro)	2	688.02	2062.04	2062.05	-0.24	-0.00017	HCD	MS2	0	38.9	90.297	117.305	50209	071521_Kevin_2nd_total_proteome_F_07.raw	F1.7	2.59	2	1.084e-05	3.025e-07
P56480	ATP synthase subunit beta, mitochondrial OS=Mus musculus OX=10090 GN=Atp5f1b PE=1 SV=2	Atp5f1b	108.1	95.1	110	110.8	114.1	113	109.7	114.3	104.5	118.9	124.8	103.5	109	-150	1632206	FALSE	High	Sequest HT (A3)	Unambiguous	[K].sLQDIIAILGmDELSEEDkLTVSR.[A]	N-Term(TMTpro);M11(Oxidation);K19(TMTpro)	1	825.704	3299.8	3299.79	1.53	0.00126	HCD	MS2	14.4381	89.7	87.5	117.37	50239	071521_Kevin_2nd_total_proteome_F_07.raw	F1.7	3.08	1	1.084e-05	2.292e-09
A2AAJ9;E9QQ96	Obscurin OS=Mus musculus OX=10090 GN=Obscn PE=1 SV=3;Obscurin OS=Mus musculus OX=10090 GN=Obscn PE=1 SV=2	Obscn	62.8	38.6	57.9	61.6	59.9	64.1	56.2	62.4	59.2	58.7	41.6	63.1	43.8	-150	3749728	FALSE	High	Sequest HT (A3)	Unambiguous	[R].lTILDLALGDSGQYVcR.[A]	N-Term(TMTpro);C16(Carbamidomethyl)	5	733.399	2198.18	2198.18	0.29	0.00021	HCD	MS2	2.54602	45.6	1.106	111.186	45691	071521_Kevin_2nd_total_proteome_F_16.raw	F1.16	3.47	2	1.084e-05	4.202e-09
P19123	Troponin C, slow skeletal and cardiac muscles OS=Mus musculus OX=10090 GN=Tnnc1 PE=1 SV=1	Tnnc1	64.8	63.8	58.7	58.6	81.9	60.6	53.7	59.7	69.5	81.8	69.7	63.7	66.3	-150	1632550	FALSE	High	Sequest HT (A3)	Unambiguous	[K].mMLQATGETITEDDIEELMk.[D]	N-Term(TMTpro);K20(TMTpro)	1	969.495	2906.47	2906.47	0.72	0.0007	HCD	MS2	16.5997	53.3	100	117.539	50315	071521_Kevin_2nd_total_proteome_F_07.raw	F1.7	3.3	1	1.084e-05	4.946e-08
E9Q8K5	Titin OS=Mus musculus OX=10090 GN=Ttn PE=1 SV=1	Ttn	959.5	570.6	813	893.8	653.4	829.2	755	927.5	587.5	572.9	509.6	898.8	493.9	-150	3749073	FALSE	High	Sequest HT (A3)	Unambiguous	[K].gSDVILQcEISGTPPFEVVWVk.[D]	N-Term(TMTpro);C8(Carbamidomethyl);K22(TMTpro)	6	1023.56	3068.66	3068.66	0.45	0.00046	HCD	MS2	70.5844	593.9	81.681	110.878	45543	071521_Kevin_2nd_total_proteome_F_16.raw	F1.16	2.17	1	1.084e-05	1.372e-06
P14602	Heat shock protein beta-1 OS=Mus musculus OX=10090 GN=Hspb1 PE=1 SV=3	Hspb1	444.1	231.6	341.7	432	318.6	395.1	410	447.2	282.5	287.7	211	421.2	272.6	-150	3748585	FALSE	High	Sequest HT (A3)	Unambiguous	[K].yTLPPGVDPTLVSSSLSPEGTLTVEAPLPk.[A]	N-Term(TMTpro);K30(TMTpro)	1	1225.35	3674.04	3674.04	-1.98	-0.00242	HCD	MS2	6.94276	281.9	36.161	110.67	45444	071521_Kevin_2nd_total_proteome_F_16.raw	F1.16	2.02	1	1.084e-05	7.717e-07
A2AAJ9;E9QQ96	Obscurin OS=Mus musculus OX=10090 GN=Obscn PE=1 SV=3;Obscurin OS=Mus musculus OX=10090 GN=Obscn PE=1 SV=2	Obscn	569.8	635.4	565.4	606.1	559.1	581.2	535.4	587.1	554.2	563.6	535.8	533	501.6	-150	3748598	FALSE	High	Sequest HT (A3)	Unambiguous	[R].lTILDLALGDSGQYVcR.[A]	N-Term(TMTpro);C16(Carbamidomethyl)	5	733.398	2198.18	2198.18	-0.68	-0.0005	HCD	MS2	29.5256	459.7	64.809	110.676	45447	071521_Kevin_2nd_total_proteome_F_16.raw	F1.16	1.92	2	1.084e-05	5.99e-09
P06745	Glucose-6-phosphate isomerase OS=Mus musculus OX=10090 GN=Gpi PE=1 SV=4	Gpi	47	41.6	50.8	45.1	48.8	48.9	43.7	53.4	42.2	50.3	46.8	42.6	35.4	-150	1632886	FALSE	High	Sequest HT (A3)	Unambiguous	[K].sITDIINIGIGGSDLGPLMVTEALkPYSk.[G]	N-Term(TMTpro);K25(TMTpro);K29(TMTpro)	1	979.564	3915.24	3915.23	0.57	0.00056	HCD	MS2	26.9726	37.3	100	117.703	50389	071521_Kevin_2nd_total_proteome_F_07.raw	F1.7	2.81	1	1.084e-05	3.295e-07
P63038	60 kDa heat shock protein, mitochondrial OS=Mus musculus OX=10090 GN=Hspd1 PE=1 SV=1	Hspd1	68.9	72.3	68.5	66.4	78.9	64.9	77.1	71.1	62.4	67.5	72.8	61.6	65.8	-150	1632881	FALSE	High	Sequest HT (A3)	Unambiguous	[K].dMAIATGGAVFGEEGLNLNLEDVQAHDLGk.[V]	N-Term(TMTpro);K30(TMTpro)	1	739.389	3692.91	3692.91	1.67	0.00123	HCD	MS2	82.205	56.3	100	117.701	50388	071521_Kevin_2nd_total_proteome_F_07.raw	F1.7	3.27	1	1.084e-05	9.467e-07
Q8BWT1	3-ketoacyl-CoA thiolase, mitochondrial OS=Mus musculus OX=10090 GN=Acaa2 PE=1 SV=3	Acaa2	45.7	82.9	42.6	57.5	69.7	46.5	46.7	46.9	59.3	65.4	74.5	45.4	59.2	-150	1632876	FALSE	High	Sequest HT (A3)	Unambiguous	[K].dGTVTAGNASGVSDGAGAVIIASEDAVkk.[H]	N-Term(TMTpro);K28(TMTpro);K29(TMTpro)	1	893.995	3572.96	3572.96	0.17	0.00015	HCD	MS2	25.6999	46.6	100	117.699	50387	071521_Kevin_2nd_total_proteome_F_07.raw	F1.7	3.69	1	1.084e-05	2.33e-10
P11798	Calcium/calmodulin-dependent protein kinase type II subunit alpha OS=Mus musculus OX=10090 GN=Camk2a PE=1 SV=2	Camk2a	414	497.4	408.1	497.1	503.4	432.5	402.4	403	451.9	439	475.9	452	437.8	-150	3748627	FALSE	High	Sequest HT (A3)	Unambiguous	[K].vTEQLIEAISNGDFESYTk.[M]	N-Term(TMTpro);K19(TMTpro)	3	688.869	2752.45	2752.45	-0.29	-0.0002	HCD	MS2	0	364.7	84.061	110.687	45452	071521_Kevin_2nd_total_proteome_F_16.raw	F1.16	2.23	1	1.084e-05	8.926e-07
P63038	60 kDa heat shock protein, mitochondrial OS=Mus musculus OX=10090 GN=Hspd1 PE=1 SV=1	Hspd1	92.9	83	92.2	90.6	109.1	95.1	90	89.1	114.3	102.6	91.9	87.5	100.5	-150	1632853	FALSE	High	Sequest HT (A3)	Unambiguous	[K].dMAIATGGAVFGEEGLNLNLEDVQAHDLGk.[V]	N-Term(TMTpro);K30(TMTpro)	1	1231.64	3692.92	3692.91	2.27	0.00279	HCD	MS2	3.98774	77.6	100	117.688	50383	071521_Kevin_2nd_total_proteome_F_07.raw	F1.7	4.63	1	1.084e-05	7.465e-13
P48962	ADP/ATP translocase 1 OS=Mus musculus OX=10090 GN=Slc25a4 PE=1 SV=4	Slc25a4	293.9	359.4	267.8	299.8	344.4	297.9	284.1	299.8	339.8	346.3	348.5	297.6	289.5	-150	3748698	FALSE	High	Sequest HT (A3)	Unambiguous	[K].dFLAGGIAAAVSk.[T]	N-Term(TMTpro);K13(TMTpro)	1	914.545	1828.08	1828.08	-0.07	-6e-05	HCD	MS2	0	255.6	8.814	110.722	45468	071521_Kevin_2nd_total_proteome_F_16.raw	F1.16	4.9	1	1.084e-05	1.158e-07
P07310;A0A0J9YKD4	Creatine kinase M-type OS=Mus musculus OX=10090 GN=Ckm PE=1 SV=1;Creatine kinase M-type OS=Mus musculus OX=10090 GN=Ckm PE=1 SV=1	Ckm	85.2	96.4	80.7	80.4	95.5	87.4	82.9	78.1	105.4	101.9	103.2	80	91.1	-150	1632820	FALSE	High	Sequest HT (A3)	Unambiguous	[R].gTGGVDTAAVGAVFDISNADR.[L]	N-Term(TMTpro)	2	1149.09	2297.17	2297.17	-0.85	-0.00098	HCD	MS2	0	73.2	100	117.672	50375	071521_Kevin_2nd_total_proteome_F_07.raw	F1.7	2.91	2	1.084e-05	7.1e-08
Q9D892	Inosine triphosphate pyrophosphatase OS=Mus musculus OX=10090 GN=Itpa PE=1 SV=2	Itpa	264.9	292	241.8	295.6	315.8	264.1	241.3	277.8	295.9	278.4	291.6	269.4	269.8	-150	3748705	FALSE	High	Sequest HT (A3)	Unambiguous	[K].sAYALcTFALSTGDPSQPVLLFR.[G]	N-Term(TMTpro);C6(Carbamidomethyl)	1	940.164	2818.48	2818.48	-0.15	-0.00014	HCD	MS2	0	225.8	31.655	110.726	45469	071521_Kevin_2nd_total_proteome_F_16.raw	F1.16	3.14	1	1.084e-05	5.315e-08
Q02566	Myosin-6 OS=Mus musculus OX=10090 GN=Myh6 PE=1 SV=2	Myh6	101.8	133.4	93	97.5	147.5	103.6	115.7	111.6	151.5	149.2	148.1	91.1	151	-150	1632593	FALSE	High	Sequest HT (A3)	Unambiguous	[K].iEDEQALALQLQk.[K]	N-Term(TMTpro);K13(TMTpro)	1	703.08	2107.23	2107.23	0.03	2e-05	HCD	MS2	1.37249	100.1	38.456	117.564	50327	071521_Kevin_2nd_total_proteome_F_07.raw	F1.7	3.72	1	1.084e-05	5.23e-09
Q6P8J7	Creatine kinase S-type, mitochondrial OS=Mus musculus OX=10090 GN=Ckmt2 PE=1 SV=1	Ckmt2	105.4	179.7	101.4	147.6	151.2	129.6	119.6	116.2	174.9	153.4	169	115.3	149.4	-150	1632786	FALSE	High	Sequest HT (A3)	Unambiguous	[K].tVGmVAGDEESYEVFADLFDPVIk.[L]	N-Term(TMTpro);M4(Oxidation);K24(TMTpro)	1	1085.89	3255.67	3255.66	1.49	0.00161	HCD	MS2	6.63129	113.4	100	117.659	50370	071521_Kevin_2nd_total_proteome_F_07.raw	F1.7	3.13	1	1.084e-05	2.493e-10
A2AAJ9;E9QQ96	Obscurin OS=Mus musculus OX=10090 GN=Obscn PE=1 SV=3;Obscurin OS=Mus musculus OX=10090 GN=Obscn PE=1 SV=2	Obscn	756.8	689.8	785.1	772.4	683.3	716	670.1	731.9	676.5	686.7	648.5	705	931.6	-150	3748712	FALSE	High	Sequest HT (A3)	Unambiguous	[R].lTILDLALGDSGQYVcR.[A]	N-Term(TMTpro);C16(Carbamidomethyl)	5	1099.59	2198.18	2198.18	0.14	0.00016	HCD	MS2	49.5174	593.5	52.196	110.728	45470	071521_Kevin_2nd_total_proteome_F_16.raw	F1.16	1.68	2	1.084e-05	3.945e-07
Q9D0K2	Succinyl-CoA:3-ketoacid coenzyme A transferase 1, mitochondrial OS=Mus musculus OX=10090 GN=Oxct1 PE=1 SV=1	Oxct1	84	70.6	73.1	76.1	87.5	87.4	72	82.9	79.3	71.5	80.8	83.2	63.7	-150	3748866	FALSE	High	Sequest HT (A3)	Unambiguous	[K].eTVTVLPGASFFSSDESFAMIR.[G]	N-Term(TMTpro)	2	899.126	2695.36	2695.36	0.43	0.00039	HCD	MS2	0	63.3	2.57	110.795	45503	071521_Kevin_2nd_total_proteome_F_16.raw	F1.16	3.41	1	1.084e-05	1.988e-07
Q9D0K2	Succinyl-CoA:3-ketoacid coenzyme A transferase 1, mitochondrial OS=Mus musculus OX=10090 GN=Oxct1 PE=1 SV=1	Oxct1	1305.5	1007.8	1218.2	1242.1	1474.6	1513.5	1285.1	1388.5	1307.8	1353.1	1305.6	1348	1117.3	-150	3748879	FALSE	High	Sequest HT (A3)	Unambiguous	[K].eTVTVLPGASFFSSDESFAMIR.[G]	N-Term(TMTpro)	2	1348.18	2695.36	2695.36	0.39	0.00052	HCD	MS2	0	1058.1	65.408	110.802	45505	071521_Kevin_2nd_total_proteome_F_16.raw	F1.16	2.32	1	1.084e-05	8.971e-07
P38647	Stress-70 protein, mitochondrial OS=Mus musculus OX=10090 GN=Hspa9 PE=1 SV=3	Hspa9	673.7	778	627.2	754.3	701.7	698.5	620	670.9	757.5	733.7	728.5	670.4	653.9	-150	3748952	FALSE	High	Sequest HT (A3)	Unambiguous	[K].gAVVGIDLGTTNScVAVMEGk.[Q]	N-Term(TMTpro);C14(Carbamidomethyl);K21(TMTpro)	1	896.152	2686.44	2686.44	0.56	0.0005	HCD	MS2	40.8406	568.9	62.742	110.831	45520	071521_Kevin_2nd_total_proteome_F_16.raw	F1.16	2.94	1	1.084e-05	1.409e-09
A0A5K1VVQ1	Titin OS=Mus musculus OX=10090 GN=Ttn PE=4 SV=1	Ttn	245	194.2	258.5	210	260.8	226.8	220.8	239.3	237.5	274.5	248.3	245.7	216.7	-150	3749019	FALSE	High	Sequest HT (A3)	Unambiguous	[R].aLLLSQSLAEGcVESLEVPDVAVSNMR.[S]	N-Term(TMTpro);C12(Carbamidomethyl)	3	1596.33	3191.65	3191.66	-2.76	-0.00441	HCD	MS2	18.2105	193.3	87.5	110.857	45533	071521_Kevin_2nd_total_proteome_F_16.raw	F1.16	3.97	1	1.084e-05	6.231e-10
P48962;P51881	ADP/ATP translocase 1 OS=Mus musculus OX=10090 GN=Slc25a4 PE=1 SV=4;ADP/ATP translocase 2 OS=Mus musculus OX=10090 GN=Slc25a5 PE=1 SV=3	Slc25a4	41.1	50.8	42.8	46.3	64	44	45.7	48.9	56.7	58.6	50.2	51.2	42.3	-150	1632655	FALSE	High	Sequest HT (A3)	Unambiguous	[R].yFAGNLASGGAAGATSLcFVYPLDFAR.[T]	N-Term(TMTpro);C18(Carbamidomethyl)	2	1034.19	3100.55	3100.55	0.8	0.00083	HCD	MS2	36.5586	40.2	100	117.593	50340	071521_Kevin_2nd_total_proteome_F_07.raw	F1.7	4.17	2	1.084e-05	1.37e-10
O35459	Delta(3,5)-Delta(2,4)-dienoyl-CoA isomerase, mitochondrial OS=Mus musculus OX=10090 GN=Ech1 PE=1 SV=1	Ech1	87.1	91.8	71.1	97.2	90.3	79	74.3	76.8	105.5	107.2	106.1	81.3	79.1	-150	1632649	FALSE	High	Sequest HT (A3)	Unambiguous	[R].vFQDkDAMLNAAFALAADISSk.[S]	N-Term(TMTpro);K5(TMTpro);K22(TMTpro)	2	1080.27	3238.8	3238.8	0.44	0.00047	HCD	MS2	51.9618	71.8	100	117.589	50338	071521_Kevin_2nd_total_proteome_F_07.raw	F1.7	2.43	1	1.084e-05	1.344e-07
O55143	Sarcoplasmic/endoplasmic reticulum calcium ATPase 2 OS=Mus musculus OX=10090 GN=Atp2a2 PE=1 SV=2	Atp2a2	59.3	52.1	67.5	52.8	74.9	63.6	53.6	58.7	63.3	70.9	65.7	56.2	56.4	-150	1632632	FALSE	High	Sequest HT (A3)	Unambiguous	[R].mFILDkVEGDTcSLNEFSITGSTYAPIGEVQk.[D]	N-Term(TMTpro);K6(TMTpro);C12(Carbamidomethyl);K32(TMTpro)	1	1116.34	4462.35	4462.33	2.54	0.00283	HCD	MS2	49.4006	49.8	100	117.582	50335	071521_Kevin_2nd_total_proteome_F_07.raw	F1.7	3.38	1	1.084e-05	4.134e-09
P04247	Myoglobin OS=Mus musculus OX=10090 GN=Mb PE=1 SV=3	Mb	92.2	97.9	88.9	83.2	108.2	88.7	87.8	87.6	101	109.9	101.8	80.4	92.3	-150	1632618	FALSE	High	Sequest HT (A3)	Unambiguous	[R].hSGDFGADAQGAMSk.[A]	N-Term(TMTpro);K15(TMTpro)	2	696.354	2087.05	2087.05	-0.01	-1e-05	HCD	MS2	45.2748	76.4	100	117.576	50332	071521_Kevin_2nd_total_proteome_F_07.raw	F1.7	3.04	1	1.084e-05	8.825e-08
Q9D0K2	Succinyl-CoA:3-ketoacid coenzyme A transferase 1, mitochondrial OS=Mus musculus OX=10090 GN=Oxct1 PE=1 SV=1	Oxct1	71.7	64.1	58.9	66.8	65.5	60.7	61.9	67.4	60.7	69.1	67	56.3	60	-150	1632606	FALSE	High	Sequest HT (A3)	Unambiguous	[R].qFLSGELEVELTPQGTLAER.[I]	N-Term(TMTpro)	2	841.121	2521.35	2521.35	0.36	0.0003	HCD	MS2	2.21762	52	100	117.572	50330	071521_Kevin_2nd_total_proteome_F_07.raw	F1.7	3.38	1	1.084e-05	2.241e-09
F2Z471;Q60932	Voltage-dependent anion-selective channel protein 1 OS=Mus musculus OX=10090 GN=Vdac1 PE=1 SV=1;Voltage-dependent anion-selective channel protein 1 OS=Mus musculus OX=10090 GN=Vdac1 PE=1 SV=3	Vdac1	56.1	59.6	51.9	59.8	69.9	49	48.9	59.1	53.9	53	63.8	56.3	56.6	-150	1632758	FALSE	High	Sequest HT (A3)	Unambiguous	[K].tDEFQLHTNVNDGTEFGGSIYQk.[V]	N-Term(TMTpro);K23(TMTpro)	2	1070.21	3208.61	3208.6	1.85	0.00198	HCD	MS2	61.5527	46.1	100	117.649	50365	071521_Kevin_2nd_total_proteome_F_07.raw	F1.7	3.13	2	1.084e-05	8.792e-07
P48962	ADP/ATP translocase 1 OS=Mus musculus OX=10090 GN=Slc25a4 PE=1 SV=4	Slc25a4	212.4	285.2	218.6	241	235	221.7	211.6	179.9	269.2	232.4	228.1	200	216.1	-150	3748530	FALSE	High	Sequest HT (A3)	Unambiguous	[K].dFLAGGIAAAVSk.[T]	N-Term(TMTpro);K13(TMTpro)	1	610.033	1828.08	1828.08	0.61	0.00037	HCD	MS2	0	185	9.966	110.645	45433	071521_Kevin_2nd_total_proteome_F_16.raw	F1.16	4.58	1	1.084e-05	1.219e-06
Q03265;D3Z6F5	ATP synthase subunit alpha, mitochondrial OS=Mus musculus OX=10090 GN=Atp5f1a PE=1 SV=1;ATP synthase subunit alpha OS=Mus musculus OX=10090 GN=Atp5a1 PE=1 SV=1	Atp5f1a	184.7	178.2	170.5	196.2	204.1	162.8	165.4	158.2	181.6	196.6	208.6	167.8	181.7	-150	1632019	FALSE	High	Sequest HT (A3)	Unambiguous	[R].nVQAEEMVEFSSGLk.[G]	N-Term(TMTpro);K15(TMTpro)	2	759.408	2276.21	2276.21	0.66	0.0005	HCD	MS2	1.20213	147.8	15.564	117.29	50203	071521_Kevin_2nd_total_proteome_F_07.raw	F1.7	2.72	2	1.084e-05	3.483e-09
Q02566;Q91Z83	Myosin-6 OS=Mus musculus OX=10090 GN=Myh6 PE=1 SV=2;Myosin-7 OS=Mus musculus OX=10090 GN=Myh7 PE=2 SV=1	Myh6	183.8	149.9	189	171.2	193.8	179	158.1	178.1	185.2	176.6	186.4	189.9	162.2	-150	1631955	FALSE	High	Sequest HT (A3)	Unambiguous	[R].lEEAGGATSVQIEMNk.[K]	N-Term(TMTpro);K16(TMTpro)	2	1143.12	2285.22	2285.23	-3.24	-0.00371	HCD	MS2	10.502	144.7	100	117.266	50191	071521_Kevin_2nd_total_proteome_F_07.raw	F1.7	4.44	2	1.084e-05	6.119e-09
P26443	Glutamate dehydrogenase 1, mitochondrial OS=Mus musculus OX=10090 GN=Glud1 PE=1 SV=1	Glud1	163.9	205.2	142.5	173.8	187.6	151	161.2	157.9	191.1	160.7	221.7	175.1	178.1	-150	3750114	FALSE	High	Sequest HT (A3)	Unambiguous	[R].gVFHGIENFINEASYmSILGmTPGFGDk.[T]	N-Term(TMTpro);M16(Oxidation);M21(Oxidation);K28(TMTpro)	2	1224.62	3671.84	3671.84	1.02	0.00124	HCD	MS2	49.2774	142.4	28.1	111.396	45788	071521_Kevin_2nd_total_proteome_F_16.raw	F1.16	5.5	1	1.084e-05	4.018e-11
E9PUM4	Talin-2 OS=Mus musculus OX=10090 GN=Tln2 PE=1 SV=1	Tln2	78.4	72.2	60.8	83.5	76.7	75.2	70	69.8	75	69.1	79.7	76.4	76.7	-150	1631592	FALSE	High	Sequest HT (A3)	Unambiguous	[K].fSDDFDEFLDAGIEMAGQAQTk.[E]	N-Term(TMTpro);K22(TMTpro)	5	1015.17	3043.49	3043.49	1.71	0.00173	HCD	MS2	16.4642	60.2	100	117.089	50110	071521_Kevin_2nd_total_proteome_F_07.raw	F1.7	2.47	1	1.084e-05	2.299e-09
E9Q8K5;A0A5K1VVQ1	Titin OS=Mus musculus OX=10090 GN=Ttn PE=1 SV=1;Titin OS=Mus musculus OX=10090 GN=Ttn PE=4 SV=1	Ttn	237.9	257.8	252.5	247.5	268	248.7	219.6	251.9	266.3	280.2	250.2	265.1	234.1	-150	3750148	FALSE	High	Sequest HT (A3)	Unambiguous	[R].aQIEVTSSYTMLVIDNVTR.[F]	N-Term(TMTpro)	5	1222.66	2444.3	2444.3	0.98	0.00119	HCD	MS2	29.0925	205.5	54.673	111.415	45797	071521_Kevin_2nd_total_proteome_F_16.raw	F1.16	3.72	2	1.084e-05	3.231e-10
P63038	60 kDa heat shock protein, mitochondrial OS=Mus musculus OX=10090 GN=Hspd1 PE=1 SV=1	Hspd1	79.5	88.7	80.6	82.7	99.8	85.2	80.6	82.1	81.3	71.7	80.5	74	69.2	-150	1631563	FALSE	High	Sequest HT (A3)	Unambiguous	[K].dMAIATGGAVFGEEGLNLNLEDVQAHDLGk.[V]	N-Term(TMTpro);K30(TMTpro)	1	739.391	3692.92	3692.91	4.22	0.00312	HCD	MS2	31.9748	66.2	87.5	117.079	50105	071521_Kevin_2nd_total_proteome_F_07.raw	F1.7	4	1	1.084e-05	9.502e-08
E9Q8K5;A0A5K1VVQ1	Titin OS=Mus musculus OX=10090 GN=Ttn PE=1 SV=1;Titin OS=Mus musculus OX=10090 GN=Ttn PE=4 SV=1	Ttn	64.1	62.6	60.4	44.5	63.9	55.8	52.6	65	58.5	61	56.5	65	53.3	-150	1631518	FALSE	High	Sequest HT (A3)	Unambiguous	[K].aSFTNVVETEFTVTGLVEDQR.[Y]	N-Term(TMTpro)	5	1323.68	2646.36	2646.36	0.85	0.00112	HCD	MS2	23.4792	47.8	100	117.059	50096	071521_Kevin_2nd_total_proteome_F_07.raw	F1.7	3.21	2	1.084e-05	2.101e-07
P48962	ADP/ATP translocase 1 OS=Mus musculus OX=10090 GN=Slc25a4 PE=1 SV=4	Slc25a4	1089.2	1540.3	1018.6	1261.2	1322.7	1131.1	1073	1101.9	1267.5	1354	1269.1	1199.9	1162.4	-150	3750212	FALSE	High	Sequest HT (A3)	Unambiguous	[K].dFLAGGIAAAVSk.[T]	N-Term(TMTpro);K13(TMTpro)	1	914.546	1828.08	1828.08	0.98	0.0009	HCD	MS2	0	990.9	57.738	111.44	45808	071521_Kevin_2nd_total_proteome_F_16.raw	F1.16	4.06	1	1.084e-05	8.046e-10
Q9D0K2	Succinyl-CoA:3-ketoacid coenzyme A transferase 1, mitochondrial OS=Mus musculus OX=10090 GN=Oxct1 PE=1 SV=1	Oxct1	100	99.2	86.5	86.3	87.6	85.3	85.7	89.8	90.7	90.7	88.3	78.7	79.1	-150	1631432	FALSE	High	Sequest HT (A3)	Unambiguous	[R].qFLSGELEVELTPQGTLAER.[I]	N-Term(TMTpro)	2	841.121	2521.35	2521.35	0.28	0.00023	HCD	MS2	18.5088	72.1	100	117.029	50081	071521_Kevin_2nd_total_proteome_F_07.raw	F1.7	3.27	1	1.084e-05	7.445e-10
P48962;P51881	ADP/ATP translocase 1 OS=Mus musculus OX=10090 GN=Slc25a4 PE=1 SV=4;ADP/ATP translocase 2 OS=Mus musculus OX=10090 GN=Slc25a5 PE=1 SV=3	Slc25a4	59.6	69.7	57.8	81	73.2	65.7	55.7	64.3	59.7	61.5	62.2	67.1	59	-150	1631395	FALSE	High	Sequest HT (A3)	Unambiguous	[R].yFAGNLASGGAAGATSLcFVYPLDFAR.[T]	N-Term(TMTpro);C18(Carbamidomethyl)	2	1034.19	3100.55	3100.55	0.24	0.00025	HCD	MS2	54.8094	52.3	100	117.012	50074	071521_Kevin_2nd_total_proteome_F_07.raw	F1.7	3.57	2	1.084e-05	2.21e-10
Q60932	Voltage-dependent anion-selective channel protein 1 OS=Mus musculus OX=10090 GN=Vdac1 PE=1 SV=3	Vdac1	88.3	74.3	80	83.7	100.4	83.8	76.7	82.5	85.8	88	90	82.6	78.2	-150	1631372	FALSE	High	Sequest HT (A3)	Unambiguous	[K].vNNSSLIGLGYTQTLkPGIk.[L]	N-Term(TMTpro);K16(TMTpro);K20(TMTpro)	1	754.706	3015.8	3015.8	-0.05	-4e-05	HCD	MS2	49.1161	68.6	100	117.002	50069	071521_Kevin_2nd_total_proteome_F_07.raw	F1.7	2.89	1	1.084e-05	1.202e-07
P19123	Troponin C, slow skeletal and cardiac muscles OS=Mus musculus OX=10090 GN=Tnnc1 PE=1 SV=1	Tnnc1	81.3	70.3	67.3	75.8	95.5	80.9	70.5	73.4	77.1	90.9	85.6	79.8	72	-150	1631354	FALSE	High	Sequest HT (A3)	Unambiguous	[K].mMLQATGETITEDDIEELMk.[D]	N-Term(TMTpro);K20(TMTpro)	1	969.499	2906.48	2906.47	4.48	0.00434	HCD	MS2	15.3132	63.8	87.5	116.994	50065	071521_Kevin_2nd_total_proteome_F_07.raw	F1.7	3.24	1	1.084e-05	6.895e-07
Q9DB77	Cytochrome b-c1 complex subunit 2, mitochondrial OS=Mus musculus OX=10090 GN=Uqcrc2 PE=1 SV=1	Uqcrc2	65.6	80.9	65.9	67.4	76.3	70.8	65.2	66.7	74.1	70	77.3	72.5	73.5	-150	1631646	FALSE	High	Sequest HT (A3)	Unambiguous	[R].sDIEILmEFLLNVTTAPEFR.[R]	N-Term(TMTpro);M7(Oxidation)	2	886.806	2658.4	2658.4	0.38	0.00034	HCD	MS2	27.5591	57.9	100	117.116	50122	071521_Kevin_2nd_total_proteome_F_07.raw	F1.7	3	1	1.084e-05	6.218e-08
Q03265;D3Z6F5	ATP synthase subunit alpha, mitochondrial OS=Mus musculus OX=10090 GN=Atp5f1a PE=1 SV=1;ATP synthase subunit alpha OS=Mus musculus OX=10090 GN=Atp5a1 PE=1 SV=1	Atp5f1a	452.7	449	435	474	521.5	455.4	414.5	394.7	458.6	476.9	492.9	444	449	-150	1631317	FALSE	High	Sequest HT (A3)	Unambiguous	[R].nVQAEEMVEFSSGLk.[G]	N-Term(TMTpro);K15(TMTpro)	2	1138.61	2276.21	2276.21	1.2	0.00137	HCD	MS2	1.8956	371.5	87.5	116.979	50058	071521_Kevin_2nd_total_proteome_F_07.raw	F1.7	3.79	2	1.084e-05	4.218e-09
O35459	Delta(3,5)-Delta(2,4)-dienoyl-CoA isomerase, mitochondrial OS=Mus musculus OX=10090 GN=Ech1 PE=1 SV=1	Ech1	110.3	137.3	115.1	110.5	130.1	107	98.5	110.4	142.4	142	133	103.9	113.5	-150	1631286	FALSE	High	Sequest HT (A3)	Unambiguous	[R].vFQDkDAMLNAAFALAADISSk.[S]	N-Term(TMTpro);K5(TMTpro);K22(TMTpro)	2	1080.27	3238.8	3238.8	0.46	0.0005	HCD	MS2	23.4766	97.5	100	116.961	50050	071521_Kevin_2nd_total_proteome_F_07.raw	F1.7	2.71	1	1.084e-05	4.28e-07
P11404	Fatty acid-binding protein, heart OS=Mus musculus OX=10090 GN=Fabp3 PE=1 SV=5	Fabp3	71.2	97.1	84.8	80.8	104.8	68.5	74.4	63.3	113.7	101.3	101.3	72.3	90.4	-150	1631246	FALSE	High	Sequest HT (A3)	Unambiguous	[K].nTEINFQLGIEFDEVTADDR.[K]	N-Term(TMTpro)	1	1315.65	2630.29	2630.29	-0.71	-0.00093	HCD	MS2	0	70.2	100	116.947	50043	071521_Kevin_2nd_total_proteome_F_07.raw	F1.7	3.04	1	1.084e-05	3.133e-09
P56480	ATP synthase subunit beta, mitochondrial OS=Mus musculus OX=10090 GN=Atp5f1b PE=1 SV=2	Atp5f1b	90.3	104.1	84.2	112.1	149.1	90.2	76	94.8	94.1	105.8	104.1	111.9	87.5	-150	1631241	FALSE	High	Sequest HT (A3)	Unambiguous	[R].lVLEVAQHLGESTVR.[T]	N-Term(TMTpro)	1	652.379	1955.12	1955.12	-1.73	-0.00113	HCD	MS2	20.38	81.8	100	116.941	50040	071521_Kevin_2nd_total_proteome_F_07.raw	F1.7	3.07	1	1.084e-05	1.19e-07
P04247	Myoglobin OS=Mus musculus OX=10090 GN=Mb PE=1 SV=3	Mb	136.3	140.3	128.4	138.7	169.2	135.2	135.7	129.8	147.4	158	148.7	125.9	130.5	-150	1631177	FALSE	High	Sequest HT (A3)	Unambiguous	[R].hSGDFGADAQGAMSk.[A]	N-Term(TMTpro);K15(TMTpro)	2	696.353	2087.04	2087.05	-1.6	-0.00111	HCD	MS2	40.2697	114.4	100	116.898	50020	071521_Kevin_2nd_total_proteome_F_07.raw	F1.7	3.23	1	1.084e-05	1.215e-07
Q02566	Myosin-6 OS=Mus musculus OX=10090 GN=Myh6 PE=1 SV=2	Myh6	211.8	305.8	210.5	214.8	328.2	232.2	234.3	251.2	322	339.7	328.9	193.4	300.2	-150	1631154	FALSE	High	Sequest HT (A3)	Unambiguous	[K].iEDEQALALQLQk.[K]	N-Term(TMTpro);K13(TMTpro)	1	703.08	2107.22	2107.23	-0.59	-0.00041	HCD	MS2	0.860912	217.8	87.5	116.888	50015	071521_Kevin_2nd_total_proteome_F_07.raw	F1.7	3.62	1	1.084e-05	3.178e-09
P28665	Murinoglobulin-1 OS=Mus musculus OX=10090 GN=Mug1 PE=1 SV=3	Mug1	309.3	264.2	169.7	248.9	241.1	306.3	280.7	399.8	427	331.4	272.8	412.2	280.3	-150	3750326	FALSE	High	Sequest HT (A3)	Unambiguous	[R].aVDQSVLLLkPESELSPSWIYNLPGMQQNk.[F]	N-Term(TMTpro);K10(TMTpro);K30(TMTpro)	1	1075.1	4297.38	4297.37	1.84	0.00197	HCD	MS2	19.5111	247.5	8.476	111.493	45833	071521_Kevin_2nd_total_proteome_F_16.raw	F1.16	3.08	1	1.084e-05	1.561e-07
S4R1P5	Dystonin OS=Mus musculus OX=10090 GN=Dst PE=1 SV=1	Dst	739.2	507.9	719.2	738.5	665	702.4	663.7	604.3	579.3	692.9	674.4	726	582	-150	3750409	FALSE	High	Sequest HT (A3)	Unambiguous	[K].iFGEDEVELMNWLNEVHGk.[L]	N-Term(TMTpro);K19(TMTpro)	3	956.502	2867.49	2867.49	1.25	0.0012	HCD	MS2	11.1035	539.2	27.803	111.542	45854	071521_Kevin_2nd_total_proteome_F_16.raw	F1.16	2.07	1	1.084e-05	9.658e-08
Q8VDN2	Sodium/potassium-transporting ATPase subunit alpha-1 OS=Mus musculus OX=10090 GN=Atp1a1 PE=1 SV=1	Atp1a1	153.4	178.9	151.3	154.9	185.8	153.1	166.7	144.7	175.9	187.5	193.7	144.8	165.7	-150	1631024	FALSE	High	Sequest HT (A3)	Unambiguous	[K].mSINAEDVVVGDLVEVk.[G]	N-Term(TMTpro);K17(TMTpro)	1	809.123	2425.36	2425.35	1.9	0.00154	HCD	MS2	22.2168	135.3	93.797	116.825	49986	071521_Kevin_2nd_total_proteome_F_07.raw	F1.7	3.47	1	1.084e-05	5.53e-07
P11404	Fatty acid-binding protein, heart OS=Mus musculus OX=10090 GN=Fabp3 PE=1 SV=5	Fabp3	341.1	257.8	277.8	231.3	212.5	279.7	231.7	216.4	200.2	241.8	273.6	194.8	176.6	-150	1631016	FALSE	High	Sequest HT (A3)	Unambiguous	[K].nTEINFQLGIEFDEVTADDR.[K]	N-Term(TMTpro)	1	877.436	2630.29	2630.29	1.41	0.00123	HCD	MS2	31.4372	196.6	87.5	116.821	49984	071521_Kevin_2nd_total_proteome_F_07.raw	F1.7	2.56	1	1.084e-05	6.42e-07
Q6P8J7	Creatine kinase S-type, mitochondrial OS=Mus musculus OX=10090 GN=Ckmt2 PE=1 SV=1	Ckmt2	127.6	227.5	128.9	171.6	197	147.8	158.6	137.5	206.4	179.6	200.9	125.4	181	-150	1631010	FALSE	High	Sequest HT (A3)	Unambiguous	[K].tVGmVAGDEESYEVFADLFDPVIk.[L]	N-Term(TMTpro);M4(Oxidation);K24(TMTpro)	1	1085.89	3255.67	3255.66	2.15	0.00234	HCD	MS2	6.68217	137.4	87.5	116.819	49983	071521_Kevin_2nd_total_proteome_F_07.raw	F1.7	3.2	1	1.084e-05	2.031e-10
Q9QUI0;Q62159	Transforming protein RhoA OS=Mus musculus OX=10090 GN=Rhoa PE=1 SV=1;Rho-related GTP-binding protein RhoC OS=Mus musculus OX=10090 GN=Rhoc PE=1 SV=2	Rhoa	86.6	43.9	71.1	80.3	62.7	73.2	75.6	72.4	41.9	48.9	52.4	75.9	44.4	-150	3750312	FALSE	High	Sequest HT (A3)	Unambiguous	[R].lRPLSYPDTDVILMcFSIDSPDSLENIPEk.[W]	N-Term(TMTpro);C15(Carbamidomethyl);K30(TMTpro)	5	1019.03	4073.11	4073.11	0.54	0.00055	HCD	MS2	7.5576	51.8	1.249	111.487	45831	071521_Kevin_2nd_total_proteome_F_16.raw	F1.16	3.66	2	1.084e-05	1.015e-06
P82198	Transforming growth factor-beta-induced protein ig-h3 OS=Mus musculus OX=10090 GN=Tgfbi PE=1 SV=1	Tgfbi	526.7	432.2	567.9	571.9	426.7	549.9	448.6	517.3	448	420.2	409	510.3	373.1	-150	3749827	FALSE	High	Sequest HT (A3)	Unambiguous	[R].aAVAASGLNTVLEGDGQFTLLAPTNEAFEk.[I]	N-Term(TMTpro);K30(TMTpro)	2	911.496	3642.96	3642.95	2.76	0.00251	HCD	MS2	73.5205	389.3	31.538	111.237	45713	071521_Kevin_2nd_total_proteome_F_16.raw	F1.16	4.02	1	1.084e-05	3.919e-08
P97290	Plasma protease C1 inhibitor OS=Mus musculus OX=10090 GN=Serping1 PE=1 SV=3	Serping1	590	604.5	462.6	586.8	636.4	583.2	593.5	681.1	595.5	580.3	474.2	631.7	468.7	-150	3750071	FALSE	High	Sequest HT (A3)	Unambiguous	[R].sLPIFEVQRPFLFLLWDQQHR.[F]	N-Term(TMTpro)	1	991.884	2973.64	2973.64	-1.93	-0.00191	HCD	MS2	56.4266	469.8	30.054	111.371	45776	071521_Kevin_2nd_total_proteome_F_16.raw	F1.16	1.96	1	1.084e-05	6.098e-07
P26443	Glutamate dehydrogenase 1, mitochondrial OS=Mus musculus OX=10090 GN=Glud1 PE=1 SV=1	Glud1	103.5	140.8	97	138.3	128.8	116.1	121.2	111	127	96.4	134	124.9	123	-150	3750059	FALSE	High	Sequest HT (A3)	Unambiguous	[R].gVFHGIENFINEASYmSILGmTPGFGDk.[T]	N-Term(TMTpro);M16(Oxidation);M21(Oxidation);K28(TMTpro)	2	918.715	3671.84	3671.84	0.33	0.0003	HCD	MS2	56.1261	98	4.149	111.364	45773	071521_Kevin_2nd_total_proteome_F_16.raw	F1.16	3.48	1	1.084e-05	1.271e-07
Q9WUM5	Succinate--CoA ligase [ADP/GDP-forming] subunit alpha, mitochondrial OS=Mus musculus OX=10090 GN=Suclg1 PE=1 SV=4	Suclg1	85.5	73.7	68.4	72.1	79.9	75.2	76.3	78.9	70.2	82.6	92.6	77.4	68.9	-150	1631947	FALSE	High	Sequest HT (A3)	Unambiguous	[K].iSALQSAGVVVSMSPAQLGTTIYk.[E]	N-Term(TMTpro);K24(TMTpro)	1	1010.58	3029.72	3029.72	-0.78	-0.00079	HCD	MS2	16.7347	62.6	87.5	117.264	50190	071521_Kevin_2nd_total_proteome_F_07.raw	F1.7	3.47	1	1.084e-05	1.807e-10
Q14BI5	Myomesin 2 OS=Mus musculus OX=10090 GN=Myom2 PE=1 SV=1	Myom2	129.8	158.9	138.8	121.7	174.9	140.7	142	143.8	169.1	176.5	167.7	123.1	165.9	-150	1631943	FALSE	High	Sequest HT (A3)	Unambiguous	[K].eISAGVDEEGNIYLGFDcQEMTDASQFTWck.[A]	N-Term(TMTpro);C18(Carbamidomethyl);C30(Carbamidomethyl);K31(TMTpro)	1	1052.99	4208.93	4208.94	-0.88	-0.00093	HCD	MS2	32.5429	122.4	100	117.262	50189	071521_Kevin_2nd_total_proteome_F_07.raw	F1.7	3.23	1	1.084e-05	1.74e-07
Q02566;Q91Z83	Myosin-6 OS=Mus musculus OX=10090 GN=Myh6 PE=1 SV=2;Myosin-7 OS=Mus musculus OX=10090 GN=Myh7 PE=2 SV=1	Myh6	159.5	138	157.1	143.5	150.9	156.2	126.4	142.3	156.6	172.7	155.2	147.4	128.3	-150	1631938	FALSE	High	Sequest HT (A3)	Unambiguous	[R].lEEAGGATSVQIEMNk.[K]	N-Term(TMTpro);K16(TMTpro)	2	762.415	2285.23	2285.23	-0.5	-0.00038	HCD	MS2	11.0297	121.6	27.282	117.257	50188	071521_Kevin_2nd_total_proteome_F_07.raw	F1.7	3.86	2	1.084e-05	4.322e-07
A2AAJ9;E9QQ96	Obscurin OS=Mus musculus OX=10090 GN=Obscn PE=1 SV=3;Obscurin OS=Mus musculus OX=10090 GN=Obscn PE=1 SV=2	Obscn	182.3	97.6	174.6	181.9	168.1	166.3	154.8	187.9	145.2	146.4	137.5	184.5	121.9	-150	3749857	FALSE	High	Sequest HT (A3)	Unambiguous	[R].lTILDLALGDSGQYVcR.[A]	N-Term(TMTpro);C16(Carbamidomethyl)	5	1099.59	2198.18	2198.18	0.26	0.00029	HCD	MS2	3.42645	128.7	1.272	111.248	45719	071521_Kevin_2nd_total_proteome_F_16.raw	F1.16	2.96	2	1.084e-05	7.963e-09
P82198	Transforming growth factor-beta-induced protein ig-h3 OS=Mus musculus OX=10090 GN=Tgfbi PE=1 SV=1	Tgfbi	159.9	109.2	191.8	176.1	117.1	183.2	137	147.7	99.1	98.6	89.7	170	92.5	-150	3749931	FALSE	High	Sequest HT (A3)	Unambiguous	[R].aAVAASGLNTVLEGDGQFTLLAPTNEAFEk.[I]	N-Term(TMTpro);K30(TMTpro)	2	1214.99	3642.94	3642.95	-2.7	-0.00328	HCD	MS2	70.6661	111.2	13.134	111.293	45740	071521_Kevin_2nd_total_proteome_F_16.raw	F1.16	4.85	1	1.084e-05	2.048e-07
P56480	ATP synthase subunit beta, mitochondrial OS=Mus musculus OX=10090 GN=Atp5f1b PE=1 SV=2	Atp5f1b	167.6	143.1	160.4	153.6	167.8	160.1	146.4	135.4	167.2	172.3	182.7	148.8	147.7	-150	1631872	FALSE	High	Sequest HT (A3)	Unambiguous	[K].sLQDIIAILGmDELSEEDkLTVSR.[A]	N-Term(TMTpro);M11(Oxidation);K19(TMTpro)	1	1100.6	3299.79	3299.79	-1.17	-0.00129	HCD	MS2	0	128.6	98.804	117.225	50172	071521_Kevin_2nd_total_proteome_F_07.raw	F1.7	2.85	1	1.084e-05	6.893e-10
Q02566	Myosin-6 OS=Mus musculus OX=10090 GN=Myh6 PE=1 SV=2	Myh6	128.4	165.1	131.1	128.1	186.5	139.7	130.6	123.2	162.7	157.2	167.1	128.3	149.1	-150	1631867	FALSE	High	Sequest HT (A3)	Unambiguous	[K].nLTEEMAGLDEIIAk.[L]	N-Term(TMTpro);K15(TMTpro)	1	752.42	2255.24	2255.24	-0.22	-0.00017	HCD	MS2	38.2524	118.9	100	117.221	50170	071521_Kevin_2nd_total_proteome_F_07.raw	F1.7	3.21	1	1.084e-05	4.461e-07
Q8BWT1	3-ketoacyl-CoA thiolase, mitochondrial OS=Mus musculus OX=10090 GN=Acaa2 PE=1 SV=3	Acaa2	51	58.7	41	47.4	65.3	50.8	52.1	41.7	59.3	68.8	62	44.9	55.8	-150	1631855	FALSE	High	Sequest HT (A3)	Unambiguous	[K].dGTVTAGNASGVSDGAGAVIIASEDAVkk.[H]	N-Term(TMTpro);K28(TMTpro);K29(TMTpro)	1	1191.66	3572.96	3572.96	1.48	0.00176	HCD	MS2	54.4117	43.9	100	117.21	50166	071521_Kevin_2nd_total_proteome_F_07.raw	F1.7	2.51	1	1.084e-05	3.332e-07
P17182	Alpha-enolase OS=Mus musculus OX=10090 GN=Eno1 PE=1 SV=3	Eno1	68.8	58.4	68.6	64.6	74.4	60	62.6	64.1	66.6	72.9	73.4	66.6	57.1	-150	1631834	FALSE	High	Sequest HT (A3)	Unambiguous	[K].aGYTDQVVIGMDVAASEFYR.[S]	N-Term(TMTpro)	2	1248.62	2496.24	2496.24	0.73	0.00091	HCD	MS2	25.5566	53.6	100	117.198	50160	071521_Kevin_2nd_total_proteome_F_07.raw	F1.7	2.69	1	1.084e-05	6.262e-08
Q80XN0	D-beta-hydroxybutyrate dehydrogenase, mitochondrial OS=Mus musculus OX=10090 GN=Bdh1 PE=1 SV=2	Bdh1	70.4	74.5	78.1	69.9	111.2	80.3	76.3	77	91.6	85	73.4	75.4	83.4	-150	1631822	FALSE	High	Sequest HT (A3)	Unambiguous	[K].gMWGLVNNAGISTFGEVEFTSMETYk.[E]	N-Term(TMTpro);K26(TMTpro)	2	1159.59	3476.74	3476.74	1.44	0.00167	HCD	MS2	39.1208	65.4	100	117.194	50158	071521_Kevin_2nd_total_proteome_F_07.raw	F1.7	4.57	1	1.084e-05	1.15e-08
D3YYT1	Putative oxidoreductase GLYR1 OS=Mus musculus OX=10090 GN=Glyr1 PE=1 SV=1	Glyr1	415.7	473.4	413.2	464.3	404.9	400.2	372.1	403.1	427.9	396.5	414.6	403.8	383.5	-150	3750064	FALSE	High	Sequest HT (A3)	Unambiguous	[R].fLEAPVSGNQQLSNDGMLVILAAGDR.[G]	N-Term(TMTpro)	2	1007.2	3019.58	3019.58	-0.17	-0.00017	HCD	MS2	33.3473	336.9	34.269	111.368	45774	071521_Kevin_2nd_total_proteome_F_16.raw	F1.16	2.14	1	1.084e-05	1.272e-07
G3UZY2	Thioredoxin, mitochondrial (Fragment) OS=Mus musculus OX=10090 GN=Txn2 PE=1 SV=1	Txn2	88.9	72.6	84.3	87.7	94	81	77.8	81.9	80.1	84.6	88.9	79.8	81.8	-150	1631815	FALSE	High	Sequest HT (A3)	Unambiguous	[K].vDIDDHTDLAIEYEVSAVPTVLAIk.[N]	N-Term(TMTpro);K25(TMTpro)	2	1112.28	3334.83	3334.83	1.85	0.00205	HCD	MS2	9.43047	67.7	100	117.192	50157	071521_Kevin_2nd_total_proteome_F_07.raw	F1.7	3.53	1	1.084e-05	2.704e-09
O55143	Sarcoplasmic/endoplasmic reticulum calcium ATPase 2 OS=Mus musculus OX=10090 GN=Atp2a2 PE=1 SV=2	Atp2a2	94.2	86.8	90	89.4	101.8	86.7	85.4	84	92.5	90.7	94.9	83.9	85.4	-150	1631803	FALSE	High	Sequest HT (A3)	Unambiguous	[K].iVEFLQSFDEITAMTGDGVNDAPALk.[K]	N-Term(TMTpro);K26(TMTpro)	1	848.201	3389.78	3389.78	0.51	0.00043	HCD	MS2	10.9599	73.1	100	117.186	50154	071521_Kevin_2nd_total_proteome_F_07.raw	F1.7	3.11	1	1.084e-05	2.527e-07
O55143	Sarcoplasmic/endoplasmic reticulum calcium ATPase 2 OS=Mus musculus OX=10090 GN=Atp2a2 PE=1 SV=2	Atp2a2	118.1	104.2	116.9	110.9	130.3	96.6	110.9	113.6	128	117.3	108.7	115	105.5	-150	1631796	FALSE	High	Sequest HT (A3)	Unambiguous	[K].iVEFLQSFDEITAMTGDGVNDAPALk.[K]	N-Term(TMTpro);K26(TMTpro)	1	1130.6	3389.79	3389.78	1.93	0.00219	HCD	MS2	1.51646	92.7	100	117.183	50153	071521_Kevin_2nd_total_proteome_F_07.raw	F1.7	3.93	1	1.084e-05	5.037e-08
Q08857	Platelet glycoprotein 4 OS=Mus musculus OX=10090 GN=Cd36 PE=1 SV=2	Cd36	191.1	193.1	147.3	217.9	237.5	181.2	210.8	207.5	214.4	220.4	215.8	192	193.4	-150	1631791	FALSE	High	Sequest HT (A3)	Unambiguous	[R].sIYAVFGSEIDLk.[G]	N-Term(TMTpro);K13(TMTpro)	1	684.062	2050.17	2050.17	-0.16	-0.00011	HCD	MS2	3.17893	164.4	100	117.179	50152	071521_Kevin_2nd_total_proteome_F_07.raw	F1.7	3.23	1	1.084e-05	2.422e-07
P23927	Alpha-crystallin B chain OS=Mus musculus OX=10090 GN=Cryab PE=1 SV=2	Cryab	878.6	1248	836.2	1045.6	907.2	925.6	923.5	901.6	1139.4	893.8	1017.5	808.9	1011.9	-150	3749981	FALSE	High	Sequest HT (A3)	Unambiguous	[R].iPADVDPLTITSSLSSDGVLTVNGPR.[K]	N-Term(TMTpro)	1	976.868	2928.59	2928.58	1.13	0.0011	HCD	MS2	49.7084	786.4	55.927	111.32	45752	071521_Kevin_2nd_total_proteome_F_16.raw	F1.16	3.16	1	1.084e-05	5.676e-08
Q8VDD5	Myosin-9 OS=Mus musculus OX=10090 GN=Myh9 PE=1 SV=4	Myh9	268	173.7	268.7	222.6	236.8	206.2	256.8	217.7	174.8	189.7	133.2	206.8	141.3	-150	3750049	FALSE	High	Sequest HT (A3)	Unambiguous	[R].kLEGDSTDLSDQIAELQAQIAELk.[M]	N-Term(TMTpro);K1(TMTpro);K24(TMTpro)	1	1176.66	3527.96	3527.96	-1.39	-0.00163	HCD	MS2	13.6977	169.2	5.41	111.356	45770	071521_Kevin_2nd_total_proteome_F_16.raw	F1.16	2.36	1	1.084e-05	8.859e-12
Q8BWT1	3-ketoacyl-CoA thiolase, mitochondrial OS=Mus musculus OX=10090 GN=Acaa2 PE=1 SV=3	Acaa2	46.7	70.6	44.7	51.7	77.3	45.3	51.4	47.3	58.9	67.8	70.9	49.5	58.3	-150	1631735	FALSE	High	Sequest HT (A3)	Unambiguous	[K].dGTVTAGNASGVSDGAGAVIIASEDAVkk.[H]	N-Term(TMTpro);K28(TMTpro);K29(TMTpro)	1	1191.65	3572.94	3572.96	-6.52	-0.00776	HCD	MS2	17.0317	46.3	100	117.157	50141	071521_Kevin_2nd_total_proteome_F_07.raw	F1.7	2.77	1	1.084e-05	3.705e-07
Q9CWJ9	Bifunctional purine biosynthesis protein PURH OS=Mus musculus OX=10090 GN=Atic PE=1 SV=2	Atic	51.2	52	53.9	47.2	46.3	48.5	47.6	44.4	43.7	51.5	47.9	42.8	42.7	-150	1631729	FALSE	High	Sequest HT (A3)	Unambiguous	[K].tVASPDVTVEAAVEQIDIGGVTLLR.[A]	N-Term(TMTpro)	1	953.199	2857.58	2857.58	-0.22	-0.00021	HCD	MS2	12.903	38.9	100	117.155	50140	071521_Kevin_2nd_total_proteome_F_07.raw	F1.7	2.91	1	1.084e-05	3.184e-08
Q9D051	Pyruvate dehydrogenase E1 component subunit beta, mitochondrial OS=Mus musculus OX=10090 GN=Pdhb PE=1 SV=1	Pdhb	72.2	89.9	72.5	80.6	86.9	77.3	69.6	70.4	88.8	84.8	95.2	70.6	75.4	-150	1631709	FALSE	High	Sequest HT (A3)	Unambiguous	[R].dNNPVVMLENELmYGVAFELPAEAQSk.[D]	N-Term(TMTpro);M13(Oxidation);K27(TMTpro)	1	1211.62	3632.84	3632.85	-1.32	-0.0016	HCD	MS2	15.0592	65.1	100	117.149	50137	071521_Kevin_2nd_total_proteome_F_07.raw	F1.7	3.92	1	1.084e-05	6.001e-10
Q08857	Platelet glycoprotein 4 OS=Mus musculus OX=10090 GN=Cd36 PE=1 SV=2	Cd36	253	232.5	199.4	283.3	299.2	242.7	241.9	274	252.7	283.1	275.5	259.1	229.6	-150	1631704	FALSE	High	Sequest HT (A3)	Unambiguous	[R].sIYAVFGSEIDLk.[G]	N-Term(TMTpro);K13(TMTpro)	1	1025.59	2050.17	2050.17	0.73	0.00075	HCD	MS2	20.5097	208.6	100	117.145	50135	071521_Kevin_2nd_total_proteome_F_07.raw	F1.7	3.49	1	1.084e-05	1.473e-09
P63038	60 kDa heat shock protein, mitochondrial OS=Mus musculus OX=10090 GN=Hspd1 PE=1 SV=1	Hspd1	133.1	117.9	154.3	130.2	168.9	135.7	138.3	143.5	164.5	161.5	158.4	141.8	149.7	-150	1631697	FALSE	High	Sequest HT (A3)	Unambiguous	[K].dMAIATGGAVFGEEGLNLNLEDVQAHDLGk.[V]	N-Term(TMTpro);K30(TMTpro)	1	1231.64	3692.92	3692.91	1.79	0.00221	HCD	MS2	29.4891	118.9	100	117.14	50134	071521_Kevin_2nd_total_proteome_F_07.raw	F1.7	4.78	1	1.084e-05	6.148e-12
Q9D0K2	Succinyl-CoA:3-ketoacid coenzyme A transferase 1, mitochondrial OS=Mus musculus OX=10090 GN=Oxct1 PE=1 SV=1	Oxct1	553.3	410.1	550.9	529.9	558.9	623.9	519.9	547.4	535.9	552.4	534.7	546.2	441	-150	3749973	FALSE	High	Sequest HT (A3)	Unambiguous	[K].eTVTVLPGASFFSSDESFAMIR.[G]	N-Term(TMTpro)	2	1348.18	2695.36	2695.36	0.19	0.00026	HCD	MS2	11.5183	433.5	2.263	111.317	45750	071521_Kevin_2nd_total_proteome_F_16.raw	F1.16	2.81	1	1.084e-05	1.072e-07
A0A0R4J0I1	Serine protease inhibitor A3K OS=Mus musculus OX=10090 GN=Serpina3k PE=1 SV=1	Serpina3k	45.7	45.2	34.3	48.2	45.7	40.3	46	47.6	58.9	44.3	41.3	41.8	38.2	-150	1631004	FALSE	High	Sequest HT (A3)	Unambiguous	[K].aVLDVAETGTEAAAATGVIGGIR.[K]	N-Term(TMTpro)	2	816.122	2446.35	2446.35	1.81	0.00148	HCD	MS2	0.206968	36.1	16.844	116.815	49982	071521_Kevin_2nd_total_proteome_F_07.raw	F1.7	5.99	1	1.084e-05	7.731e-12
D3Z041	Long-chain-fatty-acid--CoA ligase 1 OS=Mus musculus OX=10090 GN=Acsl1 PE=1 SV=1	Acsl1	348.6	468.4	344.8	407.1	413.2	374.1	337.9	396	424	390.1	446.4	384.2	369.1	-150	3748470	FALSE	High	Sequest HT (A3)	Unambiguous	[R].lmITGAAPVSATVLTFLR.[T]	N-Term(TMTpro);M2(Oxidation)	2	727.76	2181.27	2181.26	1.3	0.00094	HCD	MS2	5.47957	320.5	66.114	110.617	45419	071521_Kevin_2nd_total_proteome_F_16.raw	F1.16	2.86	1	1.084e-05	6.277e-08
Q9DB77	Cytochrome b-c1 complex subunit 2, mitochondrial OS=Mus musculus OX=10090 GN=Uqcrc2 PE=1 SV=1	Uqcrc2	43.1	53.6	46.7	44.3	51.4	41.5	43	46.7	49.6	48.7	47.1	44.2	47.3	-150	1632990	FALSE	High	Sequest HT (A3)	Unambiguous	[R].sDIEILmEFLLNVTTAPEFR.[R]	N-Term(TMTpro);M7(Oxidation)	2	886.805	2658.4	2658.4	-0.56	-0.0005	HCD	MS2	33.0098	37.9	100	117.744	50408	071521_Kevin_2nd_total_proteome_F_07.raw	F1.7	3.27	1	1.084e-05	2.351e-08
Q08857	Platelet glycoprotein 4 OS=Mus musculus OX=10090 GN=Cd36 PE=1 SV=2	Cd36	115	98.4	96.4	125.9	123.3	96.9	108.1	114.6	126	118.3	118.8	106.6	102.9	-150	1634103	FALSE	High	Sequest HT (A3)	Unambiguous	[R].sIYAVFGSEIDLk.[G]	N-Term(TMTpro);K13(TMTpro)	1	1025.59	2050.17	2050.17	0.77	0.00079	HCD	MS2	18.9491	90.9	100	118.253	50634	071521_Kevin_2nd_total_proteome_F_07.raw	F1.7	3.42	1	1.084e-05	3.054e-09
Q8R4N0	Citramalyl-CoA lyase, mitochondrial OS=Mus musculus OX=10090 GN=Clybl PE=1 SV=2	Clybl	254.4	360.4	276.1	306.6	376.1	253.2	241.9	272.7	335.2	316	327.4	259.9	297.6	-150	3746930	FALSE	High	Sequest HT (A3)	Unambiguous	[R].iNSVSSGLAEVDLETFLQAR.[V]	N-Term(TMTpro)	1	1227.17	2453.33	2453.32	1.96	0.0024	HCD	MS2	22.2142	243.4	25.401	109.937	45086	071521_Kevin_2nd_total_proteome_F_16.raw	F1.16	3.89	1	1.084e-05	1.196e-10
O55143	Sarcoplasmic/endoplasmic reticulum calcium ATPase 2 OS=Mus musculus OX=10090 GN=Atp2a2 PE=1 SV=2	Atp2a2	67.2	62.3	61.5	64.8	63.1	56.9	66.1	62.8	72.7	69.7	59	60.8	60.4	-150	1634091	FALSE	High	Sequest HT (A3)	Unambiguous	[K].iVEFLQSFDEITAMTGDGVNDAPALk.[K]	N-Term(TMTpro);K26(TMTpro)	1	1130.6	3389.78	3389.78	1.23	0.00138	HCD	MS2	36.6134	51.8	100	118.244	50631	071521_Kevin_2nd_total_proteome_F_07.raw	F1.7	3.86	1	1.084e-05	5.509e-10
E9Q8K5;A0A5K1VVQ1	Titin OS=Mus musculus OX=10090 GN=Ttn PE=1 SV=1;Titin OS=Mus musculus OX=10090 GN=Ttn PE=4 SV=1	Ttn	47.9	45.9	44.7	49.3	51.1	43.1	48.1	51.5	48.9	55.3	51	43.6	48.3	-150	1634058	FALSE	High	Sequest HT (A3)	Unambiguous	[R].iNVTDSLDLTTLSIk.[E]	N-Term(TMTpro);K15(TMTpro)	5	747.778	2241.32	2241.32	-0.09	-7e-05	HCD	MS2	28.8613	39.3	100	118.23	50624	071521_Kevin_2nd_total_proteome_F_07.raw	F1.7	3.3	2	1.084e-05	1.151e-06
P63038	60 kDa heat shock protein, mitochondrial OS=Mus musculus OX=10090 GN=Hspd1 PE=1 SV=1	Hspd1	51.2	40.8	53.1	51.8	59.1	45.4	51.7	50.8	58	58.4	54.7	49.5	49.9	-150	1634052	FALSE	High	Sequest HT (A3)	Unambiguous	[K].dMAIATGGAVFGEEGLNLNLEDVQAHDLGk.[V]	N-Term(TMTpro);K30(TMTpro)	1	1231.64	3692.91	3692.91	-0.53	-0.00065	HCD	MS2	0	42.5	100	118.228	50623	071521_Kevin_2nd_total_proteome_F_07.raw	F1.7	4.75	1	1.084e-05	5.058e-14
Q02566;Q91Z83	Myosin-6 OS=Mus musculus OX=10090 GN=Myh6 PE=1 SV=2;Myosin-7 OS=Mus musculus OX=10090 GN=Myh7 PE=2 SV=1	Myh6	205.8	171.2	211.1	193.8	196.5	197.5	169.2	177.6	201.3	204.4	187	187.6	182.4	-150	1634040	FALSE	High	Sequest HT (A3)	Unambiguous	[R].lEEAGGATSVQIEMNk.[K]	N-Term(TMTpro);K16(TMTpro)	2	762.415	2285.23	2285.23	0.2	0.00015	HCD	MS2	8.55416	156	100	118.221	50621	071521_Kevin_2nd_total_proteome_F_07.raw	F1.7	2.76	2	1.084e-05	4.214e-08
Q923D2	Flavin reductase (NADPH) OS=Mus musculus OX=10090 GN=Blvrb PE=1 SV=3	Blvrb	253.9	364.4	251.3	267.9	264.2	270.2	248.5	258	301.5	249.1	264.5	262.2	265.4	-150	3746992	FALSE	High	Sequest HT (A3)	Unambiguous	[K].tVAGQEAVIVLLGTGNDLSPTTVMSEGTR.[N]	N-Term(TMTpro)	2	1074.24	3220.71	3220.71	1.58	0.0017	HCD	MS2	18.9513	221.1	60.381	109.968	45100	071521_Kevin_2nd_total_proteome_F_16.raw	F1.16	3.29	1	1.084e-05	2.339e-10
A0A0A0MQ68	Glutaryl-CoA dehydrogenase, mitochondrial OS=Mus musculus OX=10090 GN=Gcdh PE=1 SV=1	Gcdh	741.4	731.5	747.6	711	779.1	747.8	788.1	702.5	841.8	855	958.4	700.3	832	-150	3747043	FALSE	High	Sequest HT (A3)	Unambiguous	[R].dIVYEMGELGVLGPTIk.[G]	N-Term(TMTpro);K17(TMTpro)	2	1221.7	2442.39	2442.38	3.07	0.00374	HCD	MS2	0	635.9	87.5	109.99	45111	071521_Kevin_2nd_total_proteome_F_16.raw	F1.16	2.09	1	1.084e-05	3.734e-10
A0A0A0MQA5	Tubulin alpha chain (Fragment) OS=Mus musculus OX=10090 GN=Tuba4a PE=1 SV=1	Tuba4a	25	29.2	29	29.2	23.9	25.3	25.7	25.4	18.3	26.5	27.6	25.9	24.5	-150	1633983	FALSE	High	Sequest HT (A3)	Unambiguous	[R].aVFVDLEPTVIDEIR.[N]	N-Term(TMTpro)	6	674.048	2020.13	2020.13	0.1	7e-05	HCD	MS2	20.3901	21	100	118.19	50606	071521_Kevin_2nd_total_proteome_F_07.raw	F1.7	2.66	1	1.084e-05	8.098e-07
Q99L04	Dehydrogenase/reductase SDR family member 1 OS=Mus musculus OX=10090 GN=Dhrs1 PE=1 SV=1	Dhrs1	562.7	366.2	527.3	504.8	563.2	468.7	493.9	574.4	461.7	465.1	464	551.8	435.8	-150	3747105	FALSE	High	Sequest HT (A3)	Unambiguous	[K].gRLDVLVNNAYAGVQAILNTTNk.[S]	N-Term(TMTpro);K23(TMTpro)	1	1018.25	3052.74	3052.74	0.63	0.00064	HCD	MS2	13.546	404	26.949	110.016	45123	071521_Kevin_2nd_total_proteome_F_16.raw	F1.16	4.45	1	1.084e-05	4.76e-11
P06745	Glucose-6-phosphate isomerase OS=Mus musculus OX=10090 GN=Gpi PE=1 SV=4	Gpi	31	23.6	26.4	27	33	26.6	20.7	24	21	25.3	22.8	21.2	21.7	-150	1634107	FALSE	High	Sequest HT (A3)	Unambiguous	[K].sITDIINIGIGGSDLGPLMVTEALkPYSk.[G]	N-Term(TMTpro);K25(TMTpro);K29(TMTpro)	1	979.563	3915.23	3915.23	-0.91	-0.00089	HCD	MS2	27.4334	20.3	100	118.255	50635	071521_Kevin_2nd_total_proteome_F_07.raw	F1.7	3.28	1	1.084e-05	1.328e-09
O35459	Delta(3,5)-Delta(2,4)-dienoyl-CoA isomerase, mitochondrial OS=Mus musculus OX=10090 GN=Ech1 PE=1 SV=1	Ech1	51.9	59.2	40.7	50.6	52.8	46.5	48.2	47.7	55.9	58.6	61.9	47.9	49.7	-150	1633952	FALSE	High	Sequest HT (A3)	Unambiguous	[R].vFQDkDAMLNAAFALAADISSk.[S]	N-Term(TMTpro);K5(TMTpro);K22(TMTpro)	2	1080.27	3238.8	3238.8	1.43	0.00154	HCD	MS2	0	42	100	118.167	50597	071521_Kevin_2nd_total_proteome_F_07.raw	F1.7	3.15	1	1.084e-05	3.159e-07
A0A1B0GSA5	Phospholipase DDHD2 OS=Mus musculus OX=10090 GN=Ddhd2 PE=1 SV=1	Ddhd2	756.2	686.2	752.8	781.6	710.5	735.5	690.7	728.6	694	705.1	657.5	714.6	624.3	-150	3747165	FALSE	High	Sequest HT (A3)	Unambiguous	[K].lQLSEFVTVFEk.[E]	N-Term(TMTpro);K12(TMTpro)	2	683.403	2048.19	2048.19	0.84	0.00058	HCD	MS2	14.406	579.6	87.5	110.04	45135	071521_Kevin_2nd_total_proteome_F_16.raw	F1.16	2.9	1	1.084e-05	1.346e-06
Z4YJF5;Q62234	Myomesin-1 OS=Mus musculus OX=10090 GN=Myom1 PE=1 SV=1;Myomesin-1 OS=Mus musculus OX=10090 GN=Myom1 PE=1 SV=2	Myom1	50.9	41.8	55.5	43.6	45.2	39.7	43.5	48.6	50.3	47.9	52.2	44.3	33.2	-150	1633886	FALSE	High	Sequest HT (A3)	Unambiguous	[K].eVVVSVDDDGVISLNFEcDQMTPk.[S]	N-Term(TMTpro);C18(Carbamidomethyl);K24(TMTpro)	2	1102.23	3304.66	3304.66	1.85	0.00204	HCD	MS2	0	37.5	100	118.136	50583	071521_Kevin_2nd_total_proteome_F_07.raw	F1.7	3.19	2	1.084e-05	5.931e-07
A0A0R4J0S3	Reticulon-4-interacting protein 1, mitochondrial OS=Mus musculus OX=10090 GN=Rtn4ip1 PE=1 SV=1	Rtn4ip1	715	830.6	617.4	823.8	1057.7	750.3	701.7	797.7	803.2	951.9	855	784.3	711.7	-150	3747172	FALSE	High	Sequest HT (A3)	Unambiguous	[K].kWSGATYVTLVTPFLLNMDR.[L]	N-Term(TMTpro);K1(TMTpro)	3	974.214	2920.63	2920.63	0.54	0.00052	HCD	MS2	12.8297	652.2	74.898	110.041	45136	071521_Kevin_2nd_total_proteome_F_16.raw	F1.16	2.64	1	1.084e-05	5.525e-09
P19123	Troponin C, slow skeletal and cardiac muscles OS=Mus musculus OX=10090 GN=Tnnc1 PE=1 SV=1	Tnnc1	42.7	43.1	40.1	39.7	48.1	38.3	41.3	46	51.5	53.6	45.9	40.1	38.4	-150	1633878	FALSE	High	Sequest HT (A3)	Unambiguous	[K].mMLQATGETITEDDIEELMk.[D]	N-Term(TMTpro);K20(TMTpro)	1	969.5	2906.49	2906.47	5.53	0.00536	HCD	MS2	3.68418	35.5	100	118.129	50581	071521_Kevin_2nd_total_proteome_F_07.raw	F1.7	3	1	1.084e-05	5.217e-08
E9PUM4	Talin-2 OS=Mus musculus OX=10090 GN=Tln2 PE=1 SV=1	Tln2	238.3	372.6	250.1	369.4	345	292.8	248.8	285.2	309	287.3	293.9	324.7	263.6	-150	3747201	FALSE	High	Sequest HT (A3)	Unambiguous	[K].qVSAAASVVSQALHDLLQHVR.[Q]	N-Term(TMTpro)	3	634.111	2533.42	2533.42	1.67	0.00106	HCD	MS2	0	243.7	87.5	110.049	45140	071521_Kevin_2nd_total_proteome_F_16.raw	F1.16	3.85	1	1.084e-05	2.723e-08
P04247	Myoglobin OS=Mus musculus OX=10090 GN=Mb PE=1 SV=3	Mb	58.9	60	55.1	54.6	69.3	51.4	54.5	56	62.1	64.6	58.5	53.9	60.3	-150	1633826	FALSE	High	Sequest HT (A3)	Unambiguous	[R].hSGDFGADAQGAMSk.[A]	N-Term(TMTpro);K15(TMTpro)	2	696.354	2087.05	2087.05	-0.46	-0.00032	HCD	MS2	56.3109	47.5	100	118.109	50571	071521_Kevin_2nd_total_proteome_F_07.raw	F1.7	3.2	1	1.084e-05	1.025e-06
Q99L04	Dehydrogenase/reductase SDR family member 1 OS=Mus musculus OX=10090 GN=Dhrs1 PE=1 SV=1	Dhrs1	146.6	106.2	136.7	142.3	153.2	136.7	118.6	142.9	135.3	137.5	129.4	146.3	125.6	-150	3747238	FALSE	High	Sequest HT (A3)	Unambiguous	[K].gRLDVLVNNAYAGVQAILNTTNk.[S]	N-Term(TMTpro);K23(TMTpro)	1	763.941	3052.74	3052.74	0.53	0.00041	HCD	MS2	4.82717	110.3	4.94	110.062	45147	071521_Kevin_2nd_total_proteome_F_16.raw	F1.16	4.02	1	1.084e-05	1.353e-07
Q9D0K2	Succinyl-CoA:3-ketoacid coenzyme A transferase 1, mitochondrial OS=Mus musculus OX=10090 GN=Oxct1 PE=1 SV=1	Oxct1	48.2	58.9	47.2	48.4	49.5	45.4	54	46.6	46.9	46.9	51	41.5	42.8	-150	1633810	FALSE	High	Sequest HT (A3)	Unambiguous	[R].qFLSGELEVELTPQGTLAER.[I]	N-Term(TMTpro)	2	841.121	2521.35	2521.35	0.87	0.00073	HCD	MS2	1.55303	39.2	100	118.102	50569	071521_Kevin_2nd_total_proteome_F_07.raw	F1.7	3.52	1	1.084e-05	4.113e-09
Q9JHU4	Cytoplasmic dynein 1 heavy chain 1 OS=Mus musculus OX=10090 GN=Dync1h1 PE=1 SV=2	Dync1h1	500.9	478.8	464.7	578.4	477.6	501.4	480.7	484.8	433.3	386.9	407.5	504.9	411.7	-150	3747251	FALSE	High	Sequest HT (A3)	Unambiguous	[R].aLPDmEVVGLNFSSATTPELLLk.[T]	N-Term(TMTpro);M5(Oxidation);K23(TMTpro)	1	1023.91	3069.71	3069.7	2.21	0.00226	HCD	MS2	0	383.4	30.655	110.068	45149	071521_Kevin_2nd_total_proteome_F_16.raw	F1.16	4.35	1	1.084e-05	1.536e-09
Q03265;D3Z6F5	ATP synthase subunit alpha, mitochondrial OS=Mus musculus OX=10090 GN=Atp5f1a PE=1 SV=1;ATP synthase subunit alpha OS=Mus musculus OX=10090 GN=Atp5a1 PE=1 SV=1	Atp5f1a	205.2	193.7	188.8	224.8	230	227	192.2	179.9	222.3	219.8	240.1	216.9	211.8	-150	1633754	FALSE	High	Sequest HT (A3)	Unambiguous	[R].nVQAEEMVEFSSGLk.[G]	N-Term(TMTpro);K15(TMTpro)	2	1138.61	2276.21	2276.21	0.4	0.00045	HCD	MS2	6.3791	172.9	100	118.076	50556	071521_Kevin_2nd_total_proteome_F_07.raw	F1.7	3.87	2	1.084e-05	2.183e-08
Q9R1J0	Sterol-4-alpha-carboxylate 3-dehydrogenase, decarboxylating OS=Mus musculus OX=10090 GN=Nsdhl PE=1 SV=1	Nsdhl	426.4	416.4	421.4	488.2	390.6	430.9	403	438.5	371.6	356.4	364.4	468.5	323.4	-150	3747111	FALSE	High	Sequest HT (A3)	Unambiguous	[R].vQFFIGDLcNQQDLYPALk.[G]	N-Term(TMTpro);C9(Carbamidomethyl);K19(TMTpro)	1	720.142	2877.55	2877.55	-0.33	-0.00024	HCD	MS2	12.6724	332.5	67.268	110.017	45124	071521_Kevin_2nd_total_proteome_F_16.raw	F1.16	2.43	1	1.084e-05	2.263e-07
P27612	Phospholipase A-2-activating protein OS=Mus musculus OX=10090 GN=Plaa PE=1 SV=4	Plaa	293.1	337.1	295.4	331.3	338	304	284.1	309.2	315.3	347.5	291.9	320	287.8	-150	3747365	FALSE	High	Sequest HT (A3)	Unambiguous	[R].lPAQSIWcccVLENGDIVVGASDGIIR.[V]	N-Term(TMTpro);C8(Carbamidomethyl);C9(Carbamidomethyl);C10(Carbamidomethyl)	1	1102.89	3306.66	3306.66	1.02	0.00113	HCD	MS2	9.39804	254.5	87.5	110.109	45169	071521_Kevin_2nd_total_proteome_F_16.raw	F1.16	2.93	1	1.084e-05	1.821e-08
Q02566	Myosin-6 OS=Mus musculus OX=10090 GN=Myh6 PE=1 SV=2	Myh6	115.6	163.8	117.7	118.6	176.5	116.2	133.1	127.5	174.8	181.8	170.3	104.5	161.9	-150	1634145	FALSE	High	Sequest HT (A3)	Unambiguous	[K].iEDEQALALQLQk.[K]	N-Term(TMTpro);K13(TMTpro)	1	703.08	2107.23	2107.23	0.57	0.0004	HCD	MS2	3.19295	116.8	97.899	118.269	50642	071521_Kevin_2nd_total_proteome_F_07.raw	F1.7	3.66	1	1.084e-05	3.143e-08
Q9CRB9;D3Z0L4	MICOS complex subunit Mic19 OS=Mus musculus OX=10090 GN=Chchd3 PE=1 SV=1;MICOS complex subunit (Fragment) OS=Mus musculus OX=10090 GN=Chchd3 PE=1 SV=1	Chchd3	59.1	63.9	59	69.2	71.3	61.8	60.1	60.8	84	68.1	74.2	63.3	71.5	-150	1634166	FALSE	High	Sequest HT (A3)	Unambiguous	[R].vTFEADENENITVVk.[G]	N-Term(TMTpro);K15(TMTpro)	4	772.757	2316.26	2316.26	-1.16	-0.00089	HCD	MS2	43.247	54.3	100	118.278	50645	071521_Kevin_2nd_total_proteome_F_07.raw	F1.7	3.19	2	1.084e-05	1.037e-06
Q3U4W8	Ubiquitin carboxyl-terminal hydrolase OS=Mus musculus OX=10090 GN=Usp5 PE=1 SV=1	Usp5	652.1	465.4	618.2	608.6	600.3	634.3	572	655.4	530	579.3	488.9	630.4	504.3	-150	3746462	FALSE	High	Sequest HT (A3)	Unambiguous	[R].iGEWELIQESGVPLkPLFGPGYTGIR.[N]	N-Term(TMTpro);K15(TMTpro)	2	866.992	3464.95	3464.94	0.74	0.00064	HCD	MS2	3.66769	473	15.728	109.759	44995	071521_Kevin_2nd_total_proteome_F_16.raw	F1.16	1.9	1	1.084e-05	1.891e-07
Q03265;D3Z6F5	ATP synthase subunit alpha, mitochondrial OS=Mus musculus OX=10090 GN=Atp5f1a PE=1 SV=1;ATP synthase subunit alpha OS=Mus musculus OX=10090 GN=Atp5a1 PE=1 SV=1	Atp5f1a	177.8	163.3	175.8	177.7	183.1	165.8	155.8	162.2	182.6	174.2	203	174.1	169.4	-150	1634546	FALSE	High	Sequest HT (A3)	Unambiguous	[R].nVQAEEMVEFSSGLk.[G]	N-Term(TMTpro);K15(TMTpro)	2	759.408	2276.21	2276.21	0.5	0.00038	HCD	MS2	2.41781	142	44.07	118.455	50723	071521_Kevin_2nd_total_proteome_F_07.raw	F1.7	2.86	2	1.084e-05	1.034e-08
P32261	Antithrombin-III OS=Mus musculus OX=10090 GN=Serpinc1 PE=1 SV=1	Serpinc1	563.7	522.4	685.7	563.7	604.8	631.6	546.2	644	595.3	529.1	529.2	640	494.6	-150	3746568	FALSE	High	Sequest HT (A3)	Unambiguous	[K].eQLQDMGLIDLFSPEk.[S]	N-Term(TMTpro);K16(TMTpro)	1	1236.17	2471.34	2471.33	2.22	0.00274	HCD	MS2	0	473.8	87.5	109.793	45014	071521_Kevin_2nd_total_proteome_F_16.raw	F1.16	3.06	1	1.084e-05	4.471e-08
F2Z471;Q60932	Voltage-dependent anion-selective channel protein 1 OS=Mus musculus OX=10090 GN=Vdac1 PE=1 SV=1;Voltage-dependent anion-selective channel protein 1 OS=Mus musculus OX=10090 GN=Vdac1 PE=1 SV=3	Vdac1	157.5	117.9	145.6	149.9	157	149.8	157	153.4	131.5	153.2	140.5	146.3	121.1	-150	3746657	FALSE	High	Sequest HT (A3)	Unambiguous	[R].gALVLGYEGWLAGYQmNFETSk.[S]	N-Term(TMTpro);M16(Oxidation);K22(TMTpro)	2	1020.2	3058.58	3058.58	-0.98	-0.001	HCD	MS2	18.4217	118.1	4.591	109.83	45033	071521_Kevin_2nd_total_proteome_F_16.raw	F1.16	4.46	2	1.084e-05	5.134e-09
Q6ZPR5	Sphingomyelin phosphodiesterase 4 OS=Mus musculus OX=10090 GN=Smpd4 PE=1 SV=2	Smpd4	494.7	519.4	491.4	542.2	487.1	476.1	441.1	502.4	470.2	425.1	440.7	517.1	415.5	-150	3746700	FALSE	High	Sequest HT (A3)	Unambiguous	[R].vNPVEYSTAMEFLDPSGPMMk.[L]	N-Term(TMTpro);K21(TMTpro)	5	984.499	2951.48	2951.48	-0.83	-0.00082	HCD	MS2	34.3819	390.7	61.403	109.845	45040	071521_Kevin_2nd_total_proteome_F_16.raw	F1.16	2.91	1	1.084e-05	7.834e-09
Q9CWJ9	Bifunctional purine biosynthesis protein PURH OS=Mus musculus OX=10090 GN=Atic PE=1 SV=2	Atic	9.9	16.2	12.3	12.1	12.1	16.4	13.3	15.8	13.9	13.1	12.4	14.4	9.5	-150	1634441	FALSE	High	Sequest HT (A3)	Unambiguous	[K].tVASPDVTVEAAVEQIDIGGVTLLR.[A]	N-Term(TMTpro)	1	953.199	2857.58	2857.58	-1.06	-0.00101	HCD	MS2	0	10.7	100	118.405	50701	071521_Kevin_2nd_total_proteome_F_07.raw	F1.7	3.16	1	1.084e-05	4.026e-07
P57716	Nicastrin OS=Mus musculus OX=10090 GN=Ncstn PE=1 SV=3	Ncstn	697.6	598.3	627.6	707.9	591.5	673.8	633.3	662.3	575.3	576.4	528.3	671.7	525.2	-150	3746711	FALSE	High	Sequest HT (A3)	Unambiguous	[R].lENIDSFVELGQVALR.[T]	N-Term(TMTpro)	1	1054.09	2107.17	2107.17	0.64	0.00067	HCD	MS2	27.3913	506.2	76.11	109.849	45042	071521_Kevin_2nd_total_proteome_F_16.raw	F1.16	3.2	1	1.084e-05	7.918e-10
F2Z471;Q60932	Voltage-dependent anion-selective channel protein 1 OS=Mus musculus OX=10090 GN=Vdac1 PE=1 SV=1;Voltage-dependent anion-selective channel protein 1 OS=Mus musculus OX=10090 GN=Vdac1 PE=1 SV=3	Vdac1	610.7	524.3	586.3	583.2	636.7	615.6	559.1	586.4	568.6	612.9	601.1	572	480.4	-150	3746730	FALSE	High	Sequest HT (A3)	Unambiguous	[R].gALVLGYEGWLAGYQmNFETSk.[S]	N-Term(TMTpro);M16(Oxidation);K22(TMTpro)	2	765.401	3058.58	3058.58	-0.02	-1e-05	HCD	MS2	4.14781	473.1	46.27	109.859	45046	071521_Kevin_2nd_total_proteome_F_16.raw	F1.16	2.99	2	1.084e-05	9.151e-08
Q9WUM5	Succinate--CoA ligase [ADP/GDP-forming] subunit alpha, mitochondrial OS=Mus musculus OX=10090 GN=Suclg1 PE=1 SV=4	Suclg1	36.7	25.3	36.7	35.1	34.5	31.5	29.3	33.7	36.9	31.1	45.9	36.5	31.1	-150	1634388	FALSE	High	Sequest HT (A3)	Unambiguous	[K].iSALQSAGVVVSMSPAQLGTTIYk.[E]	N-Term(TMTpro);K24(TMTpro)	1	1010.58	3029.73	3029.72	2.04	0.00206	HCD	MS2	12.4148	27.9	100	118.382	50691	071521_Kevin_2nd_total_proteome_F_07.raw	F1.7	3.59	1	1.084e-05	4.05e-09
Q8VDS8	Syntaxin-18 OS=Mus musculus OX=10090 GN=Stx18 PE=1 SV=2	Stx18	779.5	727.4	810.7	833.9	724.1	768.5	682.6	776.4	670.2	649.3	620.7	807.8	575.6	-150	3746744	FALSE	High	Sequest HT (A3)	Unambiguous	[R].tAVLDFVDDYLk.[R]	N-Term(TMTpro);K12(TMTpro)	3	1004.07	2007.13	2007.13	1.42	0.00143	HCD	MS2	32.2897	592.1	87.5	109.865	45049	071521_Kevin_2nd_total_proteome_F_16.raw	F1.16	2.85	1	1.084e-05	5.752e-07
P68037	Ubiquitin-conjugating enzyme E2 L3 OS=Mus musculus OX=10090 GN=Ube2l3 PE=1 SV=1	Ube2l3	345.3	437.7	334.5	382.7	475.7	336.7	362.3	372.6	416.3	422	400.6	335.3	381.9	-150	3746856	FALSE	High	Sequest HT (A3)	Unambiguous	[K].tDQVIQSLIALVNDPQPEHPLR.[A]	N-Term(TMTpro)	3	929.849	2787.53	2787.53	0.28	0.00026	HCD	MS2	35.0636	313.5	14.773	109.906	45069	071521_Kevin_2nd_total_proteome_F_16.raw	F1.16	2.97	1	1.084e-05	2.063e-10
G3UZY2	Thioredoxin, mitochondrial (Fragment) OS=Mus musculus OX=10090 GN=Txn2 PE=1 SV=1	Txn2	23.3	21.8	19.2	20.3	26.8	21.8	19.8	28	25.1	26.2	24.2	21.6	21.7	-150	1634350	FALSE	High	Sequest HT (A3)	Unambiguous	[K].vDIDDHTDLAIEYEVSAVPTVLAIk.[N]	N-Term(TMTpro);K25(TMTpro)	2	1112.28	3334.84	3334.83	2.35	0.00261	HCD	MS2	0	18.7	100	118.363	50683	071521_Kevin_2nd_total_proteome_F_07.raw	F1.7	3.87	1	1.084e-05	3.022e-09
Q9R1J0	Sterol-4-alpha-carboxylate 3-dehydrogenase, decarboxylating OS=Mus musculus OX=10090 GN=Nsdhl PE=1 SV=1	Nsdhl	532.9	442.6	538.4	558.2	449.4	524.7	493.2	520.3	436.5	416.7	402.3	526.4	380	-150	3746793	FALSE	High	Sequest HT (A3)	Unambiguous	[R].vQFFIGDLcNQQDLYPALk.[G]	N-Term(TMTpro);C9(Carbamidomethyl);K19(TMTpro)	1	959.854	2877.55	2877.55	0.48	0.00046	HCD	MS2	8.4131	390.5	43.749	109.882	45057	071521_Kevin_2nd_total_proteome_F_16.raw	F1.16	3.08	1	1.084e-05	1.238e-07
A0A0A0MQ68	Glutaryl-CoA dehydrogenase, mitochondrial OS=Mus musculus OX=10090 GN=Gcdh PE=1 SV=1	Gcdh	115.3	111.8	123.5	107.3	129.6	117.7	127.5	110.6	123.2	125.3	157.1	104.2	131.2	-150	3746843	FALSE	High	Sequest HT (A3)	Unambiguous	[R].dIVYEMGELGVLGPTIk.[G]	N-Term(TMTpro);K17(TMTpro)	2	814.799	2442.38	2442.38	0.4	0.00033	HCD	MS2	1.64811	99.2	1.014	109.9	45067	071521_Kevin_2nd_total_proteome_F_16.raw	F1.16	3.31	1	1.084e-05	1.41e-08
P02088;A8DUK4	Hemoglobin subunit beta-1 OS=Mus musculus OX=10090 GN=Hbb-b1 PE=1 SV=2;Beta-globin OS=Mus musculus OX=10090 GN=Hbb-bs PE=1 SV=1	Hbb-b1	59.1	60.9	62	59.8	104.6	56.7	57.4	59.7	75.3	67.4	61.1	67.5	63.7	-150	1634266	FALSE	High	Sequest HT (A3)	Unambiguous	[K].vITAFNDGLNHLDSLk.[G]	N-Term(TMTpro);K16(TMTpro)	3	789.119	2365.34	2365.34	1.7	0.00134	HCD	MS2	31.0807	53.6	100	118.327	50668	071521_Kevin_2nd_total_proteome_F_07.raw	F1.7	3.06	2	1.084e-05	3.726e-08
Q9D051	Pyruvate dehydrogenase E1 component subunit beta, mitochondrial OS=Mus musculus OX=10090 GN=Pdhb PE=1 SV=1	Pdhb	24.5	26.5	25.2	24.6	28.6	22.7	26.9	24.1	27.4	20.9	27.8	17.7	27.3	-150	1634226	FALSE	High	Sequest HT (A3)	Unambiguous	[R].dNNPVVMLENELmYGVAFELPAEAQSk.[D]	N-Term(TMTpro);M13(Oxidation);K27(TMTpro)	1	1211.62	3632.85	3632.85	0.15	0.00019	HCD	MS2	73.4633	20.3	100	118.307	50658	071521_Kevin_2nd_total_proteome_F_07.raw	F1.7	3.89	1	1.084e-05	4.037e-10
Q9DB77	Cytochrome b-c1 complex subunit 2, mitochondrial OS=Mus musculus OX=10090 GN=Uqcrc2 PE=1 SV=1	Uqcrc2	31.8	33.8	30.1	27.3	32.1	22.5	27.1	31.1	29.3	28	33	25.8	27.2	-150	1634218	FALSE	High	Sequest HT (A3)	Unambiguous	[R].sDIEILmEFLLNVTTAPEFR.[R]	N-Term(TMTpro);M7(Oxidation)	2	886.806	2658.4	2658.4	0.96	0.00085	HCD	MS2	14.3915	23.7	100	118.305	50657	071521_Kevin_2nd_total_proteome_F_07.raw	F1.7	3.35	1	1.084e-05	1.844e-09
Q6P8J7	Creatine kinase S-type, mitochondrial OS=Mus musculus OX=10090 GN=Ckmt2 PE=1 SV=1	Ckmt2	63	111.3	66.8	72.6	91.5	69.1	65.4	64.1	94.9	83.7	101.8	63.4	90.1	-150	1634210	FALSE	High	Sequest HT (A3)	Unambiguous	[K].tVGmVAGDEESYEVFADLFDPVIk.[L]	N-Term(TMTpro);M4(Oxidation);K24(TMTpro)	1	1085.89	3255.67	3255.66	0.9	0.00098	HCD	MS2	4.40487	65.1	100	118.303	50656	071521_Kevin_2nd_total_proteome_F_07.raw	F1.7	4.03	1	1.084e-05	2.51e-11
Q08857	Platelet glycoprotein 4 OS=Mus musculus OX=10090 GN=Cd36 PE=1 SV=2	Cd36	81.2	87.6	70.3	109.5	107.5	86.8	96.1	96.4	106.4	109.7	102.5	97.6	84.5	-150	1634205	FALSE	High	Sequest HT (A3)	Unambiguous	[R].sIYAVFGSEIDLk.[G]	N-Term(TMTpro);K13(TMTpro)	1	684.062	2050.17	2050.17	0.36	0.00024	HCD	MS2	6.79074	77.7	100	118.298	50655	071521_Kevin_2nd_total_proteome_F_07.raw	F1.7	3.54	1	1.084e-05	3.627e-07
Q8BWT1	3-ketoacyl-CoA thiolase, mitochondrial OS=Mus musculus OX=10090 GN=Acaa2 PE=1 SV=3	Acaa2	24.1	30.1	21.7	30.6	28.4	21.5	28.1	26.6	27.3	23.5	34.1	17.5	25.9	-150	1634199	FALSE	High	Sequest HT (A3)	Unambiguous	[K].dGTVTAGNASGVSDGAGAVIIASEDAVkk.[H]	N-Term(TMTpro);K28(TMTpro);K29(TMTpro)	1	893.993	3572.95	3572.96	-1.87	-0.00167	HCD	MS2	75.2755	21.2	100	118.292	50652	071521_Kevin_2nd_total_proteome_F_07.raw	F1.7	2.89	1	1.084e-05	3.895e-08
P48962;P51881	ADP/ATP translocase 1 OS=Mus musculus OX=10090 GN=Slc25a4 PE=1 SV=4;ADP/ATP translocase 2 OS=Mus musculus OX=10090 GN=Slc25a5 PE=1 SV=3	Slc25a4	21	26.3	25.4	20.7	23	22.7	15.8	18.3	18.9	21.3	18.6	22.1	15.6	-150	1634194	FALSE	High	Sequest HT (A3)	Unambiguous	[R].yFAGNLASGGAAGATSLcFVYPLDFAR.[T]	N-Term(TMTpro);C18(Carbamidomethyl)	2	1034.2	3100.57	3100.55	5.98	0.00618	HCD	MS2	22.8988	16.9	100	118.29	50651	071521_Kevin_2nd_total_proteome_F_07.raw	F1.7	4.02	2	1.084e-05	4.203e-09
P51667	Myosin regulatory light chain 2, ventricular/cardiac muscle isoform OS=Mus musculus OX=10090 GN=Myl2 PE=1 SV=3	Myl2	382.7	804.7	426.7	400	351.7	374.9	362.8	375.7	490	460.8	471.7	333.3	419.8	-150	3746849	FALSE	High	Sequest HT (A3)	Unambiguous	[R].fSkEEIDQMFAAFPPDVTGNLDYk.[N]	N-Term(TMTpro);K3(TMTpro);K24(TMTpro)	1	919.486	3674.92	3674.92	0.07	6e-05	HCD	MS2	0	354.4	14.25	109.904	45068	071521_Kevin_2nd_total_proteome_F_16.raw	F1.16	3.87	1	1.084e-05	1.53e-08
Q80XN0	D-beta-hydroxybutyrate dehydrogenase, mitochondrial OS=Mus musculus OX=10090 GN=Bdh1 PE=1 SV=2	Bdh1	23.7	21.4	24.3	17.5	37.6	23.8	21.4	22.2	30	29.8	24.7	19.2	20.7	-150	1634343	FALSE	High	Sequest HT (A3)	Unambiguous	[K].gMWGLVNNAGISTFGEVEFTSMETYk.[E]	N-Term(TMTpro);K26(TMTpro)	2	1159.59	3476.74	3476.74	1.71	0.00199	HCD	MS2	0	19.8	100	118.361	50682	071521_Kevin_2nd_total_proteome_F_07.raw	F1.7	4.25	1	1.084e-05	7.293e-07
O55143	Sarcoplasmic/endoplasmic reticulum calcium ATPase 2 OS=Mus musculus OX=10090 GN=Atp2a2 PE=1 SV=2	Atp2a2	107.4	104.2	104	84.4	107.9	99.4	101.6	94.9	107.2	110.3	99.4	100.7	83.1	-150	1632957	FALSE	High	Sequest HT (A3)	Unambiguous	[K].iVEFLQSFDEITAMTGDGVNDAPALk.[K]	N-Term(TMTpro);K26(TMTpro)	1	1130.6	3389.79	3389.78	2.44	0.00276	HCD	MS2	39.3559	81.8	100	117.729	50402	071521_Kevin_2nd_total_proteome_F_07.raw	F1.7	3.99	1	1.084e-05	1.641e-08
P56480	ATP synthase subunit beta, mitochondrial OS=Mus musculus OX=10090 GN=Atp5f1b PE=1 SV=2	Atp5f1b	51	64	43	73.4	88.2	48.3	49	60.3	58.3	63.3	58.5	64.1	46.6	-150	1633692	FALSE	High	Sequest HT (A3)	Unambiguous	[R].lVLEVAQHLGESTVR.[T]	N-Term(TMTpro)	1	652.379	1955.12	1955.12	-0.91	-0.00059	HCD	MS2	17.9633	48.2	100	118.049	50544	071521_Kevin_2nd_total_proteome_F_07.raw	F1.7	3.76	1	1.084e-05	1.06e-09
Q3UDE2	Tubulin--tyrosine ligase-like protein 12 OS=Mus musculus OX=10090 GN=Ttll12 PE=1 SV=1	Ttll12	901.5	420.7	1002.5	771	661.1	816.3	877.1	959	592	617.2	447	863.9	485.7	-150	3747378	FALSE	High	Sequest HT (A3)	Unambiguous	[K].qYPEFPWSDVQAEIFk.[A]	N-Term(TMTpro);K16(TMTpro)	1	1296.69	2592.36	2592.36	0.09	0.00012	HCD	MS2	0	590.4	87.5	110.113	45171	071521_Kevin_2nd_total_proteome_F_16.raw	F1.16	3.53	1	1.084e-05	6.344e-08
D3Z2A4	Ribonucleoside-diphosphate reductase subunit M2 B OS=Mus musculus OX=10090 GN=Rrm2b PE=1 SV=1	Rrm2b	622.1	532.1	623.6	591.7	626.1	612.9	527.7	620.8	535.7	556.7	568.7	598.6	521.1	-150	3748050	FALSE	High	Sequest HT (A3)	Unambiguous	[R].eFLFNAIETMPYVk.[K]	N-Term(TMTpro);K14(TMTpro)	2	1155.64	2310.27	2310.27	1.44	0.00166	HCD	MS2	0	473	87.5	110.416	45321	071521_Kevin_2nd_total_proteome_F_16.raw	F1.16	2.14	1	1.084e-05	4.768e-07
Q9JI91	Alpha-actinin-2 OS=Mus musculus OX=10090 GN=Actn2 PE=1 SV=2	Actn2	61.7	77.6	50.7	52.7	54.4	61.1	61.5	55.9	55.6	57.7	52.3	52	53	-150	1633226	FALSE	High	Sequest HT (A3)	Unambiguous	[K].dDPIGNINLAMEIAEk.[H]	N-Term(TMTpro);K16(TMTpro)	1	784.428	2351.27	2351.28	-3.51	-0.00275	HCD	MS2	40.3837	46.6	100	117.844	50452	071521_Kevin_2nd_total_proteome_F_07.raw	F1.7	1.87	1	1.084e-05	2.361e-07
Q9WUM5	Succinate--CoA ligase [ADP/GDP-forming] subunit alpha, mitochondrial OS=Mus musculus OX=10090 GN=Suclg1 PE=1 SV=4	Suclg1	60	52.9	57.3	48.8	59.5	60.8	54.5	50.3	59.8	52.6	59.4	55.3	56.4	-150	1633215	FALSE	High	Sequest HT (A3)	Unambiguous	[K].iSALQSAGVVVSMSPAQLGTTIYk.[E]	N-Term(TMTpro);K24(TMTpro)	1	1010.58	3029.72	3029.72	-0.58	-0.00058	HCD	MS2	18.4607	45.7	100	117.84	50450	071521_Kevin_2nd_total_proteome_F_07.raw	F1.7	4.25	1	1.084e-05	1.067e-10
Q8R127	Saccharopine dehydrogenase-like oxidoreductase OS=Mus musculus OX=10090 GN=Sccpdh PE=1 SV=1	Sccpdh	356.9	322.4	344.8	373.8	329.1	359.1	354.7	360	311.2	313.7	290.5	347.7	299.5	-150	3748054	FALSE	High	Sequest HT (A3)	Unambiguous	[K].lGRPSLSSEVGVIIcDISNPASLDEMAk.[Q]	N-Term(TMTpro);C15(Carbamidomethyl);K28(TMTpro)	2	1189.64	3566.9	3566.91	-1.91	-0.00227	HCD	MS2	0	273.6	87.5	110.42	45323	071521_Kevin_2nd_total_proteome_F_16.raw	F1.16	3.63	1	1.084e-05	6.91e-10
Q02566;Q91Z83	Myosin-6 OS=Mus musculus OX=10090 GN=Myh6 PE=1 SV=2;Myosin-7 OS=Mus musculus OX=10090 GN=Myh7 PE=2 SV=1	Myh6	117.8	103.9	115.7	105.8	124.9	112.9	104.3	108.9	113	136.7	112.4	127.8	92.6	-150	1633200	FALSE	High	Sequest HT (A3)	Unambiguous	[R].lEEAGGATSVQIEMNk.[K]	N-Term(TMTpro);K16(TMTpro)	2	1143.12	2285.23	2285.23	-0.92	-0.00105	HCD	MS2	0	92.7	100	117.835	50448	071521_Kevin_2nd_total_proteome_F_07.raw	F1.7	3.72	2	1.084e-05	1.916e-07
P19536	Cytochrome c oxidase subunit 5B, mitochondrial OS=Mus musculus OX=10090 GN=Cox5b PE=1 SV=1	Cox5b	121.8	117.4	96.1	116	119.1	128.8	123	125.9	140.1	163.8	132.1	114.2	129.5	-150	3748066	FALSE	High	Sequest HT (A3)	Unambiguous	[R].iVGcIcEEDNcTVIWFWLHk.[G]	N-Term(TMTpro);C4(Carbamidomethyl);C6(Carbamidomethyl);C11(Carbamidomethyl);K20(TMTpro)	2	797.656	3187.6	3187.6	-0.05	-4e-05	HCD	MS2	6.53669	101.9	3.302	110.427	45327	071521_Kevin_2nd_total_proteome_F_16.raw	F1.16	3.63	1	1.084e-05	1.17e-08
Q80XN0	D-beta-hydroxybutyrate dehydrogenase, mitochondrial OS=Mus musculus OX=10090 GN=Bdh1 PE=1 SV=2	Bdh1	54.6	48.7	49.5	42.9	70.4	52.1	49.2	50.9	62.4	60.7	42.5	51.7	51.1	-150	1633180	FALSE	High	Sequest HT (A3)	Unambiguous	[K].gMWGLVNNAGISTFGEVEFTSMETYk.[E]	N-Term(TMTpro);K26(TMTpro)	2	1159.58	3476.74	3476.74	-0.16	-0.00018	HCD	MS2	0	42.9	100	117.821	50442	071521_Kevin_2nd_total_proteome_F_07.raw	F1.7	4.07	1	1.084e-05	2.748e-09
Q8C165	N-fatty-acyl-amino acid synthase/hydrolase PM20D1 OS=Mus musculus OX=10090 GN=Pm20d1 PE=1 SV=1	Pm20d1	510.2	578.9	450.5	541	550.2	512.1	449.8	505.7	481.4	480.2	530.3	462.9	453.9	-150	3748077	FALSE	High	Sequest HT (A3)	Unambiguous	[R].sVFPEVDIVVPGIcIANTDTR.[H]	N-Term(TMTpro);C14(Carbamidomethyl)	2	869.466	2606.38	2606.38	0.5	0.00043	HCD	MS2	10.0125	408.3	47.738	110.433	45329	071521_Kevin_2nd_total_proteome_F_16.raw	F1.16	2.42	1	1.084e-05	2.695e-07
Q14BI5	Myomesin 2 OS=Mus musculus OX=10090 GN=Myom2 PE=1 SV=1	Myom2	92.8	105.2	84.4	77.7	113.2	94.7	86.4	92.1	103.1	125.3	113.2	84.7	96.3	-150	1633149	FALSE	High	Sequest HT (A3)	Unambiguous	[K].eISAGVDEEGNIYLGFDcQEMTDASQFTWck.[A]	N-Term(TMTpro);C18(Carbamidomethyl);C30(Carbamidomethyl);K31(TMTpro)	1	1052.99	4208.95	4208.94	2.1	0.00221	HCD	MS2	36.1558	79.5	92.116	117.811	50437	071521_Kevin_2nd_total_proteome_F_07.raw	F1.7	3.29	1	1.084e-05	1.581e-07
Q02566	Myosin-6 OS=Mus musculus OX=10090 GN=Myh6 PE=1 SV=2	Myh6	115.2	135.1	113.1	112.9	154.7	108.7	106.1	117.6	148.8	140.3	137.8	109.5	139.2	-150	1633144	FALSE	High	Sequest HT (A3)	Unambiguous	[K].nLTEEMAGLDEIIAk.[L]	N-Term(TMTpro);K15(TMTpro)	1	752.42	2255.25	2255.24	0.84	0.00063	HCD	MS2	25.3929	102.7	100	117.808	50436	071521_Kevin_2nd_total_proteome_F_07.raw	F1.7	3.5	1	1.084e-05	1.225e-06
Q9CWJ9	Bifunctional purine biosynthesis protein PURH OS=Mus musculus OX=10090 GN=Atic PE=1 SV=2	Atic	23.5	29.6	29	30.2	26.3	24.2	22.9	22.4	26.4	26	26.6	27	22.3	-150	1633247	FALSE	High	Sequest HT (A3)	Unambiguous	[K].tVASPDVTVEAAVEQIDIGGVTLLR.[A]	N-Term(TMTpro)	1	953.201	2857.59	2857.58	1.29	0.00123	HCD	MS2	37.2212	21	100	117.852	50456	071521_Kevin_2nd_total_proteome_F_07.raw	F1.7	3.86	1	1.084e-05	7.826e-09
P21981	Protein-glutamine gamma-glutamyltransferase 2 OS=Mus musculus OX=10090 GN=Tgm2 PE=1 SV=4	Tgm2	882.5	582.2	730.2	936.1	762	792.2	756.6	869	665.4	674.9	563	856.7	574.8	-150	3748097	FALSE	High	Sequest HT (A3)	Unambiguous	[K].nPLSDPLYDcIFTVEGAGLTk.[E]	N-Term(TMTpro);C10(Carbamidomethyl);K21(TMTpro)	1	730.391	2918.54	2918.55	-1.85	-0.00135	HCD	MS2	22.6354	605.4	64.323	110.438	45332	071521_Kevin_2nd_total_proteome_F_16.raw	F1.16	3.53	1	1.084e-05	3.109e-07
P50544	Very long-chain specific acyl-CoA dehydrogenase, mitochondrial OS=Mus musculus OX=10090 GN=Acadvl PE=1 SV=3	Acadvl	446.2	655.9	448.5	601.1	639.9	528.6	463.2	533.3	545.9	544	576.1	540	508.8	-150	3748119	FALSE	High	Sequest HT (A3)	Unambiguous	[R].vASGQALAAFcLTEPSSGSDVASIR.[S]	N-Term(TMTpro);C11(Carbamidomethyl)	2	933.479	2798.42	2798.43	-3.09	-0.00288	HCD	MS2	23.8997	441.3	72.091	110.446	45336	071521_Kevin_2nd_total_proteome_F_16.raw	F1.16	3.44	1	1.084e-05	3.573e-08
Q08857	Platelet glycoprotein 4 OS=Mus musculus OX=10090 GN=Cd36 PE=1 SV=2	Cd36	89.8	78.8	66.6	104.4	110.3	99	93.7	93.4	106.2	106.6	96.2	90.2	85.4	-150	1633079	FALSE	High	Sequest HT (A3)	Unambiguous	[R].sIYAVFGSEIDLk.[G]	N-Term(TMTpro);K13(TMTpro)	1	684.062	2050.17	2050.17	-0.26	-0.00018	HCD	MS2	5.84786	76.3	59.592	117.777	50423	071521_Kevin_2nd_total_proteome_F_07.raw	F1.7	3.65	1	1.084e-05	3.228e-07
Q8BWT1	3-ketoacyl-CoA thiolase, mitochondrial OS=Mus musculus OX=10090 GN=Acaa2 PE=1 SV=3	Acaa2	23.9	41.2	28.2	32	46.5	24.7	31.9	22.7	33.3	40.2	42.8	28.8	37.2	-150	1633074	FALSE	High	Sequest HT (A3)	Unambiguous	[K].dGTVTAGNASGVSDGAGAVIIASEDAVkk.[H]	N-Term(TMTpro);K28(TMTpro);K29(TMTpro)	1	1191.66	3572.96	3572.96	-0.38	-0.00046	HCD	MS2	52.5107	27.1	100	117.773	50421	071521_Kevin_2nd_total_proteome_F_07.raw	F1.7	2.02	1	1.084e-05	2.737e-07
P68037	Ubiquitin-conjugating enzyme E2 L3 OS=Mus musculus OX=10090 GN=Ube2l3 PE=1 SV=1	Ube2l3	131.7	139.1	132.4	141.8	145.4	128.1	115	125.5	154	139.4	140	127.2	114.6	-150	3748249	FALSE	High	Sequest HT (A3)	Unambiguous	[K].tDQVIQSLIALVNDPQPEHPLR.[A]	N-Term(TMTpro)	3	929.85	2787.53	2787.53	0.62	0.00058	HCD	MS2	26.9797	108.4	2.624	110.506	45366	071521_Kevin_2nd_total_proteome_F_16.raw	F1.16	3.36	1	1.084e-05	4.744e-08
P68037	Ubiquitin-conjugating enzyme E2 L3 OS=Mus musculus OX=10090 GN=Ube2l3 PE=1 SV=1	Ube2l3	191.2	274.4	204.3	228	217.8	205.7	197.6	226.4	226.8	208.3	228.6	214.3	223.7	-150	3748256	FALSE	High	Sequest HT (A3)	Unambiguous	[K].tDQVIQSLIALVNDPQPEHPLR.[A]	N-Term(TMTpro)	3	697.638	2787.53	2787.53	-0.39	-0.00027	HCD	MS2	14.0097	178.5	42.471	110.512	45368	071521_Kevin_2nd_total_proteome_F_16.raw	F1.16	2.7	1	1.084e-05	3.226e-07
P21981	Protein-glutamine gamma-glutamyltransferase 2 OS=Mus musculus OX=10090 GN=Tgm2 PE=1 SV=4	Tgm2	225.5	88.6	177.8	210.7	154.7	178.3	177.9	185.2	134.2	145.3	101.9	198	114.1	-150	3748336	FALSE	High	Sequest HT (A3)	Unambiguous	[K].nPLSDPLYDcIFTVEGAGLTk.[E]	N-Term(TMTpro);C10(Carbamidomethyl);K21(TMTpro)	1	973.522	2918.55	2918.55	1.35	0.00131	HCD	MS2	0.0549921	131.2	0.38	110.549	45387	071521_Kevin_2nd_total_proteome_F_16.raw	F1.16	4.4	1	1.084e-05	7.367e-08
Q8R127	Saccharopine dehydrogenase-like oxidoreductase OS=Mus musculus OX=10090 GN=Sccpdh PE=1 SV=1	Sccpdh	665.6	699.3	619.3	734.6	569.8	702.6	600.9	657	553.8	539.1	599.8	656.9	537.3	-150	3748361	FALSE	High	Sequest HT (A3)	Unambiguous	[K].lGRPSLSSEVGVIIcDISNPASLDEMAk.[Q]	N-Term(TMTpro);C15(Carbamidomethyl);K28(TMTpro)	2	892.483	3566.91	3566.91	0.98	0.00088	HCD	MS2	44.7566	510.5	66.26	110.558	45391	071521_Kevin_2nd_total_proteome_F_16.raw	F1.16	2.66	1	1.084e-05	5.448e-08
G3UZY2	Thioredoxin, mitochondrial (Fragment) OS=Mus musculus OX=10090 GN=Txn2 PE=1 SV=1	Txn2	52.5	49.1	50.2	51.6	49.5	48.9	44.3	47.7	51.4	51	49.5	57.3	42.3	-150	1633012	FALSE	High	Sequest HT (A3)	Unambiguous	[K].vDIDDHTDLAIEYEVSAVPTVLAIk.[N]	N-Term(TMTpro);K25(TMTpro)	2	1112.28	3334.84	3334.83	2.48	0.00276	HCD	MS2	0	40.5	100	117.753	50411	071521_Kevin_2nd_total_proteome_F_07.raw	F1.7	3.41	1	1.084e-05	2.482e-08
Q9WUM5	Succinate--CoA ligase [ADP/GDP-forming] subunit alpha, mitochondrial OS=Mus musculus OX=10090 GN=Suclg1 PE=1 SV=4	Suclg1	62.7	60.8	66.6	70.6	75	64.6	64.6	64.6	68	68.5	71.6	68.4	60.8	-150	1633005	FALSE	High	Sequest HT (A3)	Unambiguous	[K].iSALQSAGVVVSMSPAQLGTTIYk.[E]	N-Term(TMTpro);K24(TMTpro)	1	1010.57	3029.69	3029.72	-9.11	-0.0092	HCD	MS2	18.2664	54.2	100	117.751	50410	071521_Kevin_2nd_total_proteome_F_07.raw	F1.7	3.94	1	1.084e-05	3.933e-08
Q9D051	Pyruvate dehydrogenase E1 component subunit beta, mitochondrial OS=Mus musculus OX=10090 GN=Pdhb PE=1 SV=1	Pdhb	48.9	57.3	43.3	50.3	53.6	47.9	45.3	45.8	48.5	47.8	50.7	47.7	48.8	-150	1632998	FALSE	High	Sequest HT (A3)	Unambiguous	[R].dNNPVVMLENELmYGVAFELPAEAQSk.[D]	N-Term(TMTpro);M13(Oxidation);K27(TMTpro)	1	1211.62	3632.84	3632.85	-2.75	-0.00333	HCD	MS2	0	39.7	100	117.748	50409	071521_Kevin_2nd_total_proteome_F_07.raw	F1.7	4.05	1	1.084e-05	5.73e-09
P21981	Protein-glutamine gamma-glutamyltransferase 2 OS=Mus musculus OX=10090 GN=Tgm2 PE=1 SV=4	Tgm2	1379.9	613.3	1105.7	1375.2	1052.3	1175.3	1147.4	1242.9	862.8	965.7	620.8	1259.4	705.3	-150	3748113	FALSE	High	Sequest HT (A3)	Unambiguous	[K].nPLSDPLYDcIFTVEGAGLTk.[E]	N-Term(TMTpro);C10(Carbamidomethyl);K21(TMTpro)	1	1459.78	2918.54	2918.55	-0.79	-0.00116	HCD	MS2	14.5158	846.8	100	110.444	45335	071521_Kevin_2nd_total_proteome_F_16.raw	F1.16	3.7	1	1.084e-05	7.578e-09
P11404	Fatty acid-binding protein, heart OS=Mus musculus OX=10090 GN=Fabp3 PE=1 SV=5	Fabp3	62.3	67.1	55.4	51.7	59.1	52.7	53.3	49.2	57.4	60.9	62	50.1	57.1	-150	1633686	FALSE	High	Sequest HT (A3)	Unambiguous	[K].nTEINFQLGIEFDEVTADDR.[K]	N-Term(TMTpro)	1	877.436	2630.29	2630.29	0.96	0.00084	HCD	MS2	7.62339	46.1	100	118.044	50543	071521_Kevin_2nd_total_proteome_F_07.raw	F1.7	3.05	1	1.084e-05	3.265e-07
Q8C165	N-fatty-acyl-amino acid synthase/hydrolase PM20D1 OS=Mus musculus OX=10090 GN=Pm20d1 PE=1 SV=1	Pm20d1	398.1	342.1	346.7	432.5	384.3	413.3	401.7	438	345.3	342.3	347.5	416	327	-150	3748028	FALSE	High	Sequest HT (A3)	Unambiguous	[R].sVFPEVDIVVPGIcIANTDTR.[H]	N-Term(TMTpro);C14(Carbamidomethyl)	2	1303.7	2606.39	2606.38	2.43	0.00316	HCD	MS2	45.6564	309.3	100	110.41	45318	071521_Kevin_2nd_total_proteome_F_16.raw	F1.16	3.64	1	1.084e-05	1.098e-09
F2Z471;Q60932	Voltage-dependent anion-selective channel protein 1 OS=Mus musculus OX=10090 GN=Vdac1 PE=1 SV=1;Voltage-dependent anion-selective channel protein 1 OS=Mus musculus OX=10090 GN=Vdac1 PE=1 SV=3	Vdac1	505.9	489.4	505.5	533.2	515.3	510.1	515.4	517.5	514.2	543.5	501.1	501.8	447.9	-150	3747881	FALSE	High	Sequest HT (A3)	Unambiguous	[R].gALVLGYEGWLAGYQmNFETSk.[S]	N-Term(TMTpro);M16(Oxidation);K22(TMTpro)	2	1020.2	3058.59	3058.58	2.39	0.00244	HCD	MS2	0	413.7	51.532	110.348	45286	071521_Kevin_2nd_total_proteome_F_16.raw	F1.16	3.73	2	1.084e-05	4.264e-09
Q8R4N0	Citramalyl-CoA lyase, mitochondrial OS=Mus musculus OX=10090 GN=Clybl PE=1 SV=2	Clybl	87.3	116.9	81	97.2	103.6	84.6	78.8	88.4	101	92.8	107.6	89.2	95.3	-150	3747402	FALSE	High	Sequest HT (A3)	Unambiguous	[R].iNSVSSGLAEVDLETFLQAR.[V]	N-Term(TMTpro)	1	818.445	2453.32	2453.32	0.32	0.00026	HCD	MS2	2.16244	76.5	4.709	110.127	45179	071521_Kevin_2nd_total_proteome_F_16.raw	F1.16	4.24	1	1.084e-05	2.791e-11
P32261	Antithrombin-III OS=Mus musculus OX=10090 GN=Serpinc1 PE=1 SV=1	Serpinc1	746.5	885.5	832.1	893.8	845.3	812.1	747.5	831.7	904.1	799	863.7	834.9	773.7	-150	3747427	FALSE	High	Sequest HT (A3)	Unambiguous	[K].eQLQDMGLIDLFSPEk.[S]	N-Term(TMTpro);K16(TMTpro)	1	824.449	2471.33	2471.33	-0.92	-0.00076	HCD	MS2	29.7008	675.9	76.572	110.139	45184	071521_Kevin_2nd_total_proteome_F_16.raw	F1.16	2.59	1	1.084e-05	8.741e-07
P11404	Fatty acid-binding protein, heart OS=Mus musculus OX=10090 GN=Fabp3 PE=1 SV=5	Fabp3	27.2	35.8	27.5	36.5	38.6	27.1	23.2	27.6	49.4	42.6	43.6	26.9	38.3	-150	1633618	FALSE	High	Sequest HT (A3)	Unambiguous	[K].nTEINFQLGIEFDEVTADDR.[K]	N-Term(TMTpro)	1	1315.65	2630.29	2630.29	-1.48	-0.00194	HCD	MS2	0	27.8	100	118.013	50529	071521_Kevin_2nd_total_proteome_F_07.raw	F1.7	2.23	1	1.084e-05	1.074e-07
P57716	Nicastrin OS=Mus musculus OX=10090 GN=Ncstn PE=1 SV=3	Ncstn	85.9	247.2	92.4	94.5	122.3	69	101.6	86.3	96.2	83.5	96.9	86.8	58.7	-150	3747549	FALSE	High	Sequest HT (A3)	Unambiguous	[R].lENIDSFVELGQVALR.[T]	N-Term(TMTpro)	1	703.062	2107.17	2107.17	-0.57	-0.0004	HCD	MS2	33.7449	82.8	3.883	110.195	45212	071521_Kevin_2nd_total_proteome_F_16.raw	F1.16	3.46	1	1.084e-05	4.463e-07
P48962	ADP/ATP translocase 1 OS=Mus musculus OX=10090 GN=Slc25a4 PE=1 SV=4	Slc25a4	937.2	1201.2	880.2	1015.8	1122.6	959.5	936.5	981.6	1065.6	1182.8	1116.8	969	1041.4	-150	3747567	FALSE	High	Sequest HT (A3)	Unambiguous	[K].dFLAGGIAAAVSk.[T]	N-Term(TMTpro);K13(TMTpro)	1	914.545	1828.08	1828.08	0.43	0.0004	HCD	MS2	71.9306	841.3	33.294	110.203	45215	071521_Kevin_2nd_total_proteome_F_16.raw	F1.16	4.3	1	1.084e-05	2.153e-09
Q9D051	Pyruvate dehydrogenase E1 component subunit beta, mitochondrial OS=Mus musculus OX=10090 GN=Pdhb PE=1 SV=1	Pdhb	52.2	45.6	46.5	55.4	67.6	49.1	50.4	47.3	60.9	55.5	62.6	50.8	54.7	-150	1633545	FALSE	High	Sequest HT (A3)	Unambiguous	[R].dNNPVVMLENELmYGVAFELPAEAQSk.[D]	N-Term(TMTpro);M13(Oxidation);K27(TMTpro)	1	908.967	3632.85	3632.85	0.18	0.00017	HCD	MS2	12.1177	43.7	100	117.978	50513	071521_Kevin_2nd_total_proteome_F_07.raw	F1.7	3.54	1	1.084e-05	1.211e-07
E9Q8K5;A0A5K1VVQ1	Titin OS=Mus musculus OX=10090 GN=Ttn PE=1 SV=1;Titin OS=Mus musculus OX=10090 GN=Ttn PE=4 SV=1	Ttn	56	42.7	54.8	49.5	57.6	54.3	64.1	52.7	61	57.3	53.9	44.7	50.9	-150	1633539	FALSE	High	Sequest HT (A3)	Unambiguous	[K].aSFTNVVETEFTVTGLVEDQR.[Y]	N-Term(TMTpro)	5	882.791	2646.36	2646.36	0.38	0.00033	HCD	MS2	11.4288	43.9	100	117.976	50512	071521_Kevin_2nd_total_proteome_F_07.raw	F1.7	4.55	2	1.084e-05	2.617e-10
A0A0R4J0I1	Serine protease inhibitor A3K OS=Mus musculus OX=10090 GN=Serpina3k PE=1 SV=1	Serpina3k	37.6	39.9	34.9	45.8	46.7	39.7	41.1	48.9	52.3	44.2	40.7	36.2	31.6	-150	1633531	FALSE	High	Sequest HT (A3)	Unambiguous	[K].aVLDVAETGTEAAAATGVIGGIR.[K]	N-Term(TMTpro)	2	816.121	2446.35	2446.35	0.71	0.00058	HCD	MS2	0.240364	33.7	43.216	117.971	50511	071521_Kevin_2nd_total_proteome_F_07.raw	F1.7	5.57	1	1.084e-05	1.604e-11
E9Q8K5;A0A5K1VVQ1	Titin OS=Mus musculus OX=10090 GN=Ttn PE=1 SV=1;Titin OS=Mus musculus OX=10090 GN=Ttn PE=4 SV=1	Ttn	57.2	55.3	48.7	47.4	63	58.7	40.7	52.5	55.7	53.8	53.6	44.9	43.4	-150	1633472	FALSE	High	Sequest HT (A3)	Unambiguous	[R].nLTVTETQDAVFSVELTHPDVk.[G]	N-Term(TMTpro);K22(TMTpro)	5	1017.89	3051.65	3051.65	-0.06	-6e-05	HCD	MS2	22.7587	42.2	100	117.949	50500	071521_Kevin_2nd_total_proteome_F_07.raw	F1.7	3.51	2	1.084e-05	4.608e-07
D3Z2A4	Ribonucleoside-diphosphate reductase subunit M2 B OS=Mus musculus OX=10090 GN=Rrm2b PE=1 SV=1	Rrm2b	711.4	716.1	745.9	787.2	806.5	762.7	692.7	812.3	731.9	738	758.5	789.9	646.4	-150	3747607	FALSE	High	Sequest HT (A3)	Unambiguous	[R].eFLFNAIETMPYVk.[K]	N-Term(TMTpro);K14(TMTpro)	2	770.761	2310.27	2310.27	-0.49	-0.00038	HCD	MS2	5.97848	608.5	64.607	110.224	45225	071521_Kevin_2nd_total_proteome_F_16.raw	F1.16	1.48	1	1.084e-05	1.527e-06
P48036	Annexin A5 OS=Mus musculus OX=10090 GN=Anxa5 PE=1 SV=1	Anxa5	542.3	608.2	516.8	578.7	566.5	500.8	492.8	530.5	499.1	470.4	485.4	538	460.9	-150	3747888	FALSE	High	Sequest HT (A3)	Unambiguous	[K].gLGTDEDSILNLLTSR.[S]	N-Term(TMTpro)	2	1004.55	2008.09	2008.09	1.81	0.00182	HCD	MS2	15.5967	426.1	57.992	110.35	45287	071521_Kevin_2nd_total_proteome_F_16.raw	F1.16	2.04	1	1.084e-05	6.65e-11
Q8K1H7	T-complex protein 11-like protein 2 OS=Mus musculus OX=10090 GN=Tcp11l2 PE=1 SV=1	Tcp11l2	298.5	306.3	390.7	303.2	338.2	331.5	330.2	432.8	352.2	353.7	354.5	337.9	278	-150	3747642	FALSE	High	Sequest HT (A3)	Unambiguous	[R].vVHQAFWDVLEADLSAEPPQYEYAIk.[L]	N-Term(TMTpro);K26(TMTpro)	1	1209.64	3626.91	3626.9	1.13	0.00136	HCD	MS2	31.2432	277	87.5	110.235	45231	071521_Kevin_2nd_total_proteome_F_16.raw	F1.16	4.05	1	1.084e-05	2.98e-11
G3UZY2	Thioredoxin, mitochondrial (Fragment) OS=Mus musculus OX=10090 GN=Txn2 PE=1 SV=1	Txn2	56.6	56	62.5	64.1	68.5	53.2	48.1	53.4	58.1	63.1	57.9	57.4	46.3	-150	1633430	FALSE	High	Sequest HT (A3)	Unambiguous	[K].vDIDDHTDLAIEYEVSAVPTVLAIk.[N]	N-Term(TMTpro);K25(TMTpro)	2	834.461	3334.82	3334.83	-1.47	-0.00123	HCD	MS2	41.652	46.6	100	117.934	50493	071521_Kevin_2nd_total_proteome_F_07.raw	F1.7	3.11	1	1.084e-05	1.332e-07
Q03265;D3Z6F5	ATP synthase subunit alpha, mitochondrial OS=Mus musculus OX=10090 GN=Atp5f1a PE=1 SV=1;ATP synthase subunit alpha OS=Mus musculus OX=10090 GN=Atp5a1 PE=1 SV=1	Atp5f1a	186.7	179.6	181.8	192.3	213.6	184.5	186	157.8	199	202.7	220.5	201	188.8	-150	1633424	FALSE	High	Sequest HT (A3)	Unambiguous	[R].nVQAEEMVEFSSGLk.[G]	N-Term(TMTpro);K15(TMTpro)	2	759.409	2276.21	2276.21	0.99	0.00075	HCD	MS2	1.40855	156.5	26.235	117.93	50492	071521_Kevin_2nd_total_proteome_F_07.raw	F1.7	3.15	2	1.084e-05	1.606e-08
P10518	Delta-aminolevulinic acid dehydratase OS=Mus musculus OX=10090 GN=Alad PE=1 SV=1	Alad	259.4	296.4	237.4	265.7	310.9	247.1	252	248.2	260.9	317.4	317.4	280.8	266.4	-150	3747720	FALSE	High	Sequest HT (A3)	Unambiguous	[K].dkHPELPLAVYQVSGEFAMLWHGAQAGAFDLR.[T]	N-Term(TMTpro);K2(TMTpro)	1	833.242	4162.18	4162.18	0.06	5e-05	HCD	MS2	48.1836	223.4	25.678	110.275	45250	071521_Kevin_2nd_total_proteome_F_16.raw	F1.16	3.21	1	1.084e-05	9.643e-07
P19536	Cytochrome c oxidase subunit 5B, mitochondrial OS=Mus musculus OX=10090 GN=Cox5b PE=1 SV=1	Cox5b	203.5	180	164.7	154.4	168	198.8	188.9	183.8	220.4	259.3	212.1	179.1	222	-150	3747753	FALSE	High	Sequest HT (A3)	Unambiguous	[R].iVGcIcEEDNcTVIWFWLHk.[G]	N-Term(TMTpro);C4(Carbamidomethyl);C6(Carbamidomethyl);C11(Carbamidomethyl);K20(TMTpro)	2	1063.21	3187.6	3187.6	0.69	0.00073	HCD	MS2	0.756607	158.9	2.816	110.295	45261	071521_Kevin_2nd_total_proteome_F_16.raw	F1.16	3.84	1	1.084e-05	1.039e-11
Q9D1E8	1-acyl-sn-glycerol-3-phosphate acyltransferase epsilon OS=Mus musculus OX=10090 GN=Agpat5 PE=1 SV=2	Agpat5	459.8	563.2	464.1	509.9	590.3	519	458.2	486.5	594.2	512.7	545.9	475.1	533.4	-150	3747764	FALSE	High	Sequest HT (A3)	Unambiguous	[K].lQSYVNAGTPMYLVIFPEGTR.[Y]	N-Term(TMTpro)	2	887.475	2660.41	2660.41	1.34	0.00118	HCD	MS2	39.6683	421.1	33.922	110.301	45263	071521_Kevin_2nd_total_proteome_F_16.raw	F1.16	3.37	1	1.084e-05	3.627e-07
P48036	Annexin A5 OS=Mus musculus OX=10090 GN=Anxa5 PE=1 SV=1	Anxa5	378.4	529.3	378.6	482.6	470.5	413.3	357.5	422.1	434.6	377.7	414.3	425.2	374	-150	3747792	FALSE	High	Sequest HT (A3)	Unambiguous	[K].gLGTDEDSILNLLTSR.[S]	N-Term(TMTpro)	2	670.034	2008.09	2008.09	0.2	0.00014	HCD	MS2	72.6636	342.5	87.5	110.31	45268	071521_Kevin_2nd_total_proteome_F_16.raw	F1.16	2.99	1	1.084e-05	9.288e-07
Q9D1E8	1-acyl-sn-glycerol-3-phosphate acyltransferase epsilon OS=Mus musculus OX=10090 GN=Agpat5 PE=1 SV=2	Agpat5	319.4	243.2	309.4	312.4	401.2	301.5	299	316.4	301.7	344.8	277.8	306.4	274.4	-150	3747813	FALSE	High	Sequest HT (A3)	Unambiguous	[K].lQSYVNAGTPMYLVIFPEGTR.[Y]	N-Term(TMTpro)	2	1330.71	2660.41	2660.41	1.5	0.002	HCD	MS2	0	251.3	100	110.316	45271	071521_Kevin_2nd_total_proteome_F_16.raw	F1.16	3.74	1	1.084e-05	1.308e-08
P56480	ATP synthase subunit beta, mitochondrial OS=Mus musculus OX=10090 GN=Atp5f1b PE=1 SV=2	Atp5f1b	77.4	62	71	64.4	73.9	77.6	63.5	69.4	74	77.4	72.9	67.6	70.8	-150	1633350	FALSE	High	Sequest HT (A3)	Unambiguous	[K].sLQDIIAILGmDELSEEDkLTVSR.[A]	N-Term(TMTpro);M11(Oxidation);K19(TMTpro)	1	825.703	3299.79	3299.79	0.13	0.0001	HCD	MS2	14.313	57.9	94.363	117.904	50479	071521_Kevin_2nd_total_proteome_F_07.raw	F1.7	2.97	1	1.084e-05	7.777e-09
A0A0R4J0I1	Serine protease inhibitor A3K OS=Mus musculus OX=10090 GN=Serpina3k PE=1 SV=1	Serpina3k	73.8	80.2	61.7	79.4	80.6	55.4	88.6	94.2	112.5	83.7	51.6	76.8	65.3	-150	1633343	FALSE	High	Sequest HT (A3)	Unambiguous	[K].aVLDVAETGTEAAAATGVIGGIR.[K]	N-Term(TMTpro)	2	1223.68	2446.35	2446.35	0.75	0.00092	HCD	MS2	0	62.7	100	117.902	50478	071521_Kevin_2nd_total_proteome_F_07.raw	F1.7	3.97	1	1.084e-05	1.063e-09
Q8VDN2	Sodium/potassium-transporting ATPase subunit alpha-1 OS=Mus musculus OX=10090 GN=Atp1a1 PE=1 SV=1	Atp1a1	86.5	97.9	80	91.2	93.1	87	82.4	80.2	101.3	102.4	93.3	83.5	93.7	-150	1633335	FALSE	High	Sequest HT (A3)	Unambiguous	[K].mSINAEDVVVGDLVEVk.[G]	N-Term(TMTpro);K17(TMTpro)	1	809.122	2425.35	2425.35	0.32	0.00026	HCD	MS2	23.9442	73.3	100	117.899	50477	071521_Kevin_2nd_total_proteome_F_07.raw	F1.7	3.37	1	1.084e-05	3.252e-07
Q9DCW4	Electron transfer flavoprotein subunit beta OS=Mus musculus OX=10090 GN=Etfb PE=1 SV=3	Etfb	46	48.4	49.8	43.7	51.9	47.8	44	32.8	48.9	52.4	59.8	35.8	46.8	-150	1633436	FALSE	High	Sequest HT (A3)	Unambiguous	[K].qAIDDDcNQTGQMTAGLLDWPQGTFASQVTLEGDk.[V]	N-Term(TMTpro);C7(Carbamidomethyl);K35(TMTpro)	4	1105.54	4419.14	4419.14	-0.02	-3e-05	HCD	MS2	13.3711	38	100	117.937	50494	071521_Kevin_2nd_total_proteome_F_07.raw	F1.7	3.51	1	1.084e-05	2.351e-07
P63017	Heat shock cognate 71 kDa protein OS=Mus musculus OX=10090 GN=Hspa8 PE=1 SV=1	Hspa8	113	88.9	133.3	140	99.2	134.1	154.8	114.4	93.3	95.1	82.4	144.4	78	-150	3762021	FALSE	High	Sequest HT (A3)	Unambiguous	[R].gVPQIEVTFDIDANGILNVSAVDk.[S]	N-Term(TMTpro);K24(TMTpro)	2	1561.87	3122.73	3122.72	3.51	0.00549	HCD	MS2	0	92.3	100	115.907	48097	071521_Kevin_2nd_total_proteome_F_16.raw	F1.16	2.7	1	1.084e-05	4.098e-07
P23927	Alpha-crystallin B chain OS=Mus musculus OX=10090 GN=Cryab PE=1 SV=2	Cryab	144.3	106.7	130.5	149.1	139.7	151.9	147.1	145	142.2	128.9	112.1	145.5	126	-150	3750619	FALSE	High	Sequest HT (A3)	Unambiguous	[R].iPADVDPLTITSSLSSDGVLTVNGPR.[K]	N-Term(TMTpro)	1	1464.8	2928.59	2928.58	1.6	0.00235	HCD	MS2	0	111.1	15.8	111.659	45908	071521_Kevin_2nd_total_proteome_F_16.raw	F1.16	3.04	1	1.084e-05	6.135e-10
P19536	Cytochrome c oxidase subunit 5B, mitochondrial OS=Mus musculus OX=10090 GN=Cox5b PE=1 SV=1	Cox5b	304.9	272.6	256.8	259.4	305	333	292.8	286.9	368.2	413.6	359.3	299.4	339.8	-150	3750654	FALSE	High	Sequest HT (A3)	Unambiguous	[R].iVGcIcEEDNcTVIWFWLHk.[G]	N-Term(TMTpro);C4(Carbamidomethyl);C6(Carbamidomethyl);C11(Carbamidomethyl);K20(TMTpro)	2	797.656	3187.6	3187.6	0.46	0.00037	HCD	MS2	24.5287	256.9	3.092	111.679	45918	071521_Kevin_2nd_total_proteome_F_16.raw	F1.16	3.1	1	1.084e-05	7.065e-07
Z4YJF5;Q62234	Myomesin-1 OS=Mus musculus OX=10090 GN=Myom1 PE=1 SV=1;Myomesin-1 OS=Mus musculus OX=10090 GN=Myom1 PE=1 SV=2	Myom1	245.3	277.2	236.2	236.3	281.1	236.3	228	269.9	246.7	280.4	273.3	246.6	226.6	-150	1627966	FALSE	High	Sequest HT (A3)	Unambiguous	[K].tVDLSGQAFDEAFAEFQR.[L]	N-Term(TMTpro)	2	779.056	2335.15	2335.15	-0.26	-0.0002	HCD	MS2	9.21607	206.1	87.5	115.345	49269	071521_Kevin_2nd_total_proteome_F_07.raw	F1.7	2.07	2	1.084e-05	4.515e-08
E9PUD2;Q8K1M6	Dynamin-1-like protein OS=Mus musculus OX=10090 GN=Dnm1l PE=1 SV=1;Dynamin-1-like protein OS=Mus musculus OX=10090 GN=Dnm1l PE=1 SV=2	Dnm1l	684.9	694.5	660.8	764.1	665.3	695.2	663.4	714.5	649.5	617.5	646.9	709.5	619.7	-150	3752930	FALSE	High	Sequest HT (A3)	Unambiguous	[K].lHDAIVEVVTcLLR.[K]	N-Term(TMTpro);C11(Carbamidomethyl)	3	971.56	1942.11	1942.11	0.55	0.00053	HCD	MS2	0	551.2	87.5	112.482	46340	071521_Kevin_2nd_total_proteome_F_16.raw	F1.16	1.84	2	1.084e-05	1.458e-07
P19123	Troponin C, slow skeletal and cardiac muscles OS=Mus musculus OX=10090 GN=Tnnc1 PE=1 SV=1	Tnnc1	242.4	243	209.9	191.9	273.9	215.3	203.5	209.5	251	277.1	273	236.3	217.4	-150	1627834	FALSE	High	Sequest HT (A3)	Unambiguous	[K].mMLQATGETITEDDIEELMk.[D]	N-Term(TMTpro);K20(TMTpro)	1	969.497	2906.48	2906.47	2.04	0.00198	HCD	MS2	6.287	191.2	87.5	115.289	49241	071521_Kevin_2nd_total_proteome_F_07.raw	F1.7	3.01	1	1.084e-05	1.832e-09
Q02566	Myosin-6 OS=Mus musculus OX=10090 GN=Myh6 PE=1 SV=2	Myh6	394.3	451.2	358.6	371.1	464.1	383	356.8	391.6	427.7	445.7	450.9	350.1	419.8	-150	1627830	FALSE	High	Sequest HT (A3)	Unambiguous	[K].nLTEEMAGLDEIIAk.[L]	N-Term(TMTpro);K15(TMTpro)	1	752.42	2255.24	2255.24	-0.25	-0.00019	HCD	MS2	30.766	330.3	87.5	115.284	49238	071521_Kevin_2nd_total_proteome_F_07.raw	F1.7	3.4	1	1.084e-05	4.738e-08
P56480	ATP synthase subunit beta, mitochondrial OS=Mus musculus OX=10090 GN=Atp5f1b PE=1 SV=2	Atp5f1b	469.6	499.3	442.6	468.5	485.4	458	420.8	430.8	451.9	518.8	514.1	435.9	429	-150	1627804	FALSE	High	Sequest HT (A3)	Unambiguous	[K].sLQDIIAILGmDELSEEDkLTVSR.[A]	N-Term(TMTpro);M11(Oxidation);K19(TMTpro)	1	825.704	3299.79	3299.79	1.01	0.00084	HCD	MS2	22.2165	377.7	87.5	115.276	49234	071521_Kevin_2nd_total_proteome_F_07.raw	F1.7	2.15	1	1.084e-05	1.013e-06
Q6P8J7	Creatine kinase S-type, mitochondrial OS=Mus musculus OX=10090 GN=Ckmt2 PE=1 SV=1	Ckmt2	273.8	486.6	283.8	357.6	418.6	323.8	342.1	314.5	444.6	386.4	445.5	300.8	362.5	-150	1627798	FALSE	High	Sequest HT (A3)	Unambiguous	[K].tVGmVAGDEESYEVFADLFDPVIk.[L]	N-Term(TMTpro);M4(Oxidation);K24(TMTpro)	1	1085.89	3255.66	3255.66	0.36	0.0004	HCD	MS2	13.5513	297.4	72.617	115.275	49233	071521_Kevin_2nd_total_proteome_F_07.raw	F1.7	2.78	1	1.084e-05	2.784e-10
Q9CWJ9	Bifunctional purine biosynthesis protein PURH OS=Mus musculus OX=10090 GN=Atic PE=1 SV=2	Atic	151.5	161.7	149.2	154.3	176.1	149.3	143.7	156.3	151.2	165.4	157.5	151.2	142.2	-150	1627741	FALSE	High	Sequest HT (A3)	Unambiguous	[K].tVASPDVTVEAAVEQIDIGGVTLLR.[A]	N-Term(TMTpro)	1	953.199	2857.58	2857.58	-0.74	-0.0007	HCD	MS2	31.7658	126.2	87.5	115.247	49220	071521_Kevin_2nd_total_proteome_F_07.raw	F1.7	3.04	1	1.084e-05	7.566e-10
P50544	Very long-chain specific acyl-CoA dehydrogenase, mitochondrial OS=Mus musculus OX=10090 GN=Acadvl PE=1 SV=3	Acadvl	382.9	753.7	398.7	430.2	615.9	400.2	385.9	365.8	693.3	659.8	776.7	404	612.4	-150	3752964	FALSE	High	Sequest HT (A3)	Unambiguous	[R].sGELAVQALDQFATVVEAk.[L]	N-Term(TMTpro);K19(TMTpro)	2	1292.73	2584.45	2584.45	-0.05	-7e-05	HCD	MS2	0	431.2	16.705	112.499	46348	071521_Kevin_2nd_total_proteome_F_16.raw	F1.16	4.13	1	1.084e-05	1.466e-11
Q6P3A8	2-oxoisovalerate dehydrogenase subunit beta, mitochondrial OS=Mus musculus OX=10090 GN=Bckdhb PE=1 SV=2	Bckdhb	2735	NaN	2523.8	NaN	3667.1	2679.3	2732.1	NaN	3826.6	NaN	2483.6	2618.6	3592.1	-150	3753045	FALSE	High	Sequest HT (A3)	Unambiguous	[K].dPTAVIFGEDVAFGGVFR.[C]	N-Term(TMTpro)	1	1101.08	2201.16	2201.16	-0.15	-0.00017	HCD	MS2	0	1686.6	87.5	112.529	46363	071521_Kevin_2nd_total_proteome_F_16.raw	F1.16	1.3	1	1.084e-05	1.463e-06
Q03265;D3Z6F5	ATP synthase subunit alpha, mitochondrial OS=Mus musculus OX=10090 GN=Atp5f1a PE=1 SV=1;ATP synthase subunit alpha OS=Mus musculus OX=10090 GN=Atp5a1 PE=1 SV=1	Atp5f1a	782.9	796	795.2	855.3	883.7	807.3	751.6	772.8	838.7	889.5	953.6	866.2	822.7	-150	1627682	FALSE	High	Sequest HT (A3)	Unambiguous	[R].nVQAEEMVEFSSGLk.[G]	N-Term(TMTpro);K15(TMTpro)	2	1138.61	2276.21	2276.21	1.07	0.00122	HCD	MS2	2.78606	679.5	56.231	115.224	49207	071521_Kevin_2nd_total_proteome_F_07.raw	F1.7	2.71	2	1.084e-05	8.074e-10
P20152	Vimentin OS=Mus musculus OX=10090 GN=Vim PE=1 SV=3	Vim	1140.9	425.4	1502.7	953.2	566.7	1068.3	1068.1	1167.2	540.2	587.8	389.5	1031.1	518.5	-150	3752897	FALSE	High	Sequest HT (A3)	Unambiguous	[R].lLQDSVDFSLADAINTEFk.[N]	N-Term(TMTpro);K19(TMTpro)	3	1367.74	2734.48	2734.48	0.3	0.00041	HCD	MS2	0	688.4	5.74	112.471	46335	071521_Kevin_2nd_total_proteome_F_16.raw	F1.16	3.45	1	1.084e-05	1.75e-10
Q02566;Q91Z83	Myosin-6 OS=Mus musculus OX=10090 GN=Myh6 PE=1 SV=2;Myosin-7 OS=Mus musculus OX=10090 GN=Myh7 PE=2 SV=1	Myh6	160.7	144.4	170.7	155.2	165.6	162.4	142.9	157.1	158.3	159.4	169.7	160.1	151.1	-150	1627671	FALSE	High	Sequest HT (A3)	Unambiguous	[R].lEEAGGATSVQIEMNk.[K]	N-Term(TMTpro);K16(TMTpro)	2	762.415	2285.23	2285.23	0.02	2e-05	HCD	MS2	5.96148	129	7.701	115.218	49205	071521_Kevin_2nd_total_proteome_F_07.raw	F1.7	3.98	2	1.084e-05	4.335e-07
E9PUD2;Q8K1M6	Dynamin-1-like protein OS=Mus musculus OX=10090 GN=Dnm1l PE=1 SV=1;Dynamin-1-like protein OS=Mus musculus OX=10090 GN=Dnm1l PE=1 SV=2	Dnm1l	454.2	419.2	426.8	528.8	474.1	465	421.9	459.7	458	436.6	432.3	467.2	396.1	-150	3753064	FALSE	High	Sequest HT (A3)	Unambiguous	[R].lPVTNEMVHNLVAIELAYINTk.[H]	N-Term(TMTpro);K22(TMTpro)	3	773.444	3090.75	3090.75	0.77	0.0006	HCD	MS2	14.2262	366.3	26.785	112.54	46368	071521_Kevin_2nd_total_proteome_F_16.raw	F1.16	1.66	2	1.084e-05	4.233e-07
P11404	Fatty acid-binding protein, heart OS=Mus musculus OX=10090 GN=Fabp3 PE=1 SV=5	Fabp3	187.2	283.3	194.7	205.2	256.1	174.4	177.9	178.7	292	253.1	258.2	186.5	228.1	-150	1627640	FALSE	High	Sequest HT (A3)	Unambiguous	[K].nTEINFQLGIEFDEVTADDR.[K]	N-Term(TMTpro)	1	1315.65	2630.3	2630.29	2.21	0.0029	HCD	MS2	0	180.5	87.5	115.201	49196	071521_Kevin_2nd_total_proteome_F_07.raw	F1.7	3.44	1	1.084e-05	1.257e-09
P56480	ATP synthase subunit beta, mitochondrial OS=Mus musculus OX=10090 GN=Atp5f1b PE=1 SV=2	Atp5f1b	252.5	289.9	221.4	309.4	362.6	240.4	229.5	262.6	269.4	289.3	282.3	297.6	251.9	-150	1627604	FALSE	High	Sequest HT (A3)	Unambiguous	[R].lVLEVAQHLGESTVR.[T]	N-Term(TMTpro)	1	652.38	1955.12	1955.12	-0.19	-0.00013	HCD	MS2	11.9377	223.5	87.5	115.186	49188	071521_Kevin_2nd_total_proteome_F_07.raw	F1.7	2.73	1	1.084e-05	1.62e-07
E9Q8K5;A0A5K1VVQ1	Titin OS=Mus musculus OX=10090 GN=Ttn PE=1 SV=1;Titin OS=Mus musculus OX=10090 GN=Ttn PE=4 SV=1	Ttn	295.8	267.4	288.4	290.1	307.8	294.8	255.6	276.9	281.3	281.4	299.9	263.9	250.6	-150	1627582	FALSE	High	Sequest HT (A3)	Unambiguous	[K].aSFTNVVETEFTVTGLVEDQR.[Y]	N-Term(TMTpro)	5	882.791	2646.36	2646.36	0.47	0.00042	HCD	MS2	10.1627	229.1	72.94	115.177	49183	071521_Kevin_2nd_total_proteome_F_07.raw	F1.7	3.93	2	1.084e-05	9.225e-11
Q3TML0	Protein disulfide-isomerase A6 OS=Mus musculus OX=10090 GN=Pdia6 PE=1 SV=1	Pdia6	524	371.2	472.6	564.9	408.5	470.3	485.3	547.7	348.5	421.6	337.6	566.7	361.9	-150	3753070	FALSE	High	Sequest HT (A3)	Unambiguous	[R].aLDLFSDNAPPPELLEIINEDIAkk.[T]	N-Term(TMTpro);K24(TMTpro);K25(TMTpro)	2	920.277	3678.09	3678.08	1.11	0.00102	HCD	MS2	0	369.2	15.804	112.542	46369	071521_Kevin_2nd_total_proteome_F_16.raw	F1.16	3.42	1	1.084e-05	3.201e-08
Q61233	Plastin-2 OS=Mus musculus OX=10090 GN=Lcp1 PE=1 SV=4	Lcp1	236.4	293	252.2	290.1	280.3	245.9	235.3	267	241	238.1	250	298.4	239.1	-150	3753087	FALSE	High	Sequest HT (A3)	Unambiguous	[R].vNHLYSDLSDALVIFQLYEk.[I]	N-Term(TMTpro);K20(TMTpro)	1	992.552	2975.64	2975.64	1.63	0.00161	HCD	MS2	10.6465	211.2	29.417	112.547	46372	071521_Kevin_2nd_total_proteome_F_16.raw	F1.16	2.46	1	1.084e-05	1.579e-08
E9PUM4	Talin-2 OS=Mus musculus OX=10090 GN=Tln2 PE=1 SV=1	Tln2	213.8	215.9	212.1	215.8	206.8	218.9	201.1	192.1	205.4	205	207.3	215.8	177.7	-150	1627424	FALSE	High	Sequest HT (A3)	Unambiguous	[K].fSDDFDEFLDAGIEMAGQAQTk.[E]	N-Term(TMTpro);K22(TMTpro)	5	1015.17	3043.49	3043.49	0.41	0.00041	HCD	MS2	37.3151	168.5	87.5	115.106	49148	071521_Kevin_2nd_total_proteome_F_07.raw	F1.7	2.17	1	1.084e-05	4.2e-09
E9QLK9	Clathrin coat assembly protein AP180 OS=Mus musculus OX=10090 GN=Snap91 PE=1 SV=2	Snap91	83	61.5	100.7	102.3	65	99.4	97.9	91.3	69.6	66.6	72.3	90.4	55.3	-150	3753116	FALSE	High	Sequest HT (A3)	Unambiguous	[K].gLGSDLDSSLASLVGNLGISGTTSk.[K]	N-Term(TMTpro);K25(TMTpro)	6	1479.32	2957.63	2957.63	-0.11	-0.00017	HCD	MS2	0	66.2	64.164	112.556	46377	071521_Kevin_2nd_total_proteome_F_16.raw	F1.16	3.68	1	1.084e-05	7.772e-07
E9Q8K5;A0A5K1VVQ1	Titin OS=Mus musculus OX=10090 GN=Ttn PE=1 SV=1;Titin OS=Mus musculus OX=10090 GN=Ttn PE=4 SV=1	Ttn	237.2	322.9	242.8	247.1	281.7	227.2	210.6	244.9	249.9	267.7	284.3	236.6	217.3	-150	1627398	FALSE	High	Sequest HT (A3)	Unambiguous	[R].nLTVTETQDAVFSVELTHPDVk.[G]	N-Term(TMTpro);K22(TMTpro)	5	1017.89	3051.65	3051.65	-0.88	-0.00089	HCD	MS2	66.2254	205.2	87.5	115.099	49144	071521_Kevin_2nd_total_proteome_F_07.raw	F1.7	2.3	2	1.084e-05	1.275e-07
Q9DB77	Cytochrome b-c1 complex subunit 2, mitochondrial OS=Mus musculus OX=10090 GN=Uqcrc2 PE=1 SV=1	Uqcrc2	284.6	304.4	241.4	285.8	264.1	270.9	242.2	271.1	261.5	274.7	293.1	230.5	232.3	-150	1627369	FALSE	High	Sequest HT (A3)	Unambiguous	[R].sDIEILmEFLLNVTTAPEFR.[R]	N-Term(TMTpro);M7(Oxidation)	2	886.806	2658.4	2658.4	1.06	0.00094	HCD	MS2	44.8675	216.9	87.5	115.088	49138	071521_Kevin_2nd_total_proteome_F_07.raw	F1.7	2.1	1	1.084e-05	4.37e-07
Q9D0K2	Succinyl-CoA:3-ketoacid coenzyme A transferase 1, mitochondrial OS=Mus musculus OX=10090 GN=Oxct1 PE=1 SV=1	Oxct1	178.1	173.2	172.2	196.2	219.2	188.3	175	173.1	201.3	189.7	183.4	182.4	175.7	-150	1627663	FALSE	High	Sequest HT (A3)	Unambiguous	[R].qFLSGELEVELTPQGTLAER.[I]	N-Term(TMTpro)	2	1261.18	2521.35	2521.35	-0.04	-6e-05	HCD	MS2	0	151.1	100	115.214	49203	071521_Kevin_2nd_total_proteome_F_07.raw	F1.7	2.94	1	1.084e-05	6.015e-09
P63038	60 kDa heat shock protein, mitochondrial OS=Mus musculus OX=10090 GN=Hspd1 PE=1 SV=1	Hspd1	390.5	357.8	397.2	394.5	479.2	402.2	395.2	377.9	442.9	455.5	424.6	386.8	413.6	-150	1627364	FALSE	High	Sequest HT (A3)	Unambiguous	[K].dMAIATGGAVFGEEGLNLNLEDVQAHDLGk.[V]	N-Term(TMTpro);K30(TMTpro)	1	1231.64	3692.91	3692.91	0.81	0.001	HCD	MS2	6.22566	333.9	87.5	115.086	49137	071521_Kevin_2nd_total_proteome_F_07.raw	F1.7	3.99	1	1.084e-05	3.551e-12
Q9QYR9	Acyl-coenzyme A thioesterase 2, mitochondrial OS=Mus musculus OX=10090 GN=Acot2 PE=1 SV=2	Acot2	379.4	768.6	381.9	520.6	627.2	417.3	393.7	414.9	606.6	634.1	690.8	450.2	573.2	-150	3752878	FALSE	High	Sequest HT (A3)	Unambiguous	[R].aPALGGSFSGLEPmGLLWAMEPERPLWR.[L]	N-Term(TMTpro);M14(Oxidation)	1	1130.26	3388.75	3388.75	0.97	0.0011	HCD	MS2	52.4146	430.1	79.981	112.464	46331	071521_Kevin_2nd_total_proteome_F_16.raw	F1.16	2.92	1	1.084e-05	3.192e-09
P04247	Myoglobin OS=Mus musculus OX=10090 GN=Mb PE=1 SV=3	Mb	252.9	283.5	257	255.5	347.3	261.7	267.4	242.7	315.1	325	305.4	256.1	274.5	-150	1628191	FALSE	High	Sequest HT (A3)	Unambiguous	[R].hSGDFGADAQGAMSk.[A]	N-Term(TMTpro);K15(TMTpro)	2	696.354	2087.05	2087.05	-0.05	-4e-05	HCD	MS2	31.2062	228.6	87.5	115.442	49318	071521_Kevin_2nd_total_proteome_F_07.raw	F1.7	3.2	1	1.084e-05	3.158e-08
A0A0R4J0I1	Serine protease inhibitor A3K OS=Mus musculus OX=10090 GN=Serpina3k PE=1 SV=1	Serpina3k	38.2	54.2	45.5	46.8	61.8	34.2	48.7	52.5	60.1	53.2	40.3	41	42.1	-150	1628682	FALSE	High	Sequest HT (A3)	Unambiguous	[K].aVLDVAETGTEAAAATGVIGGIR.[K]	N-Term(TMTpro)	2	816.122	2446.35	2446.35	1.2	0.00098	HCD	MS2	2.69421	38.7	5.604	115.664	49429	071521_Kevin_2nd_total_proteome_F_07.raw	F1.7	5.89	1	1.084e-05	2.5e-11
Q91VB8;172	Alpha globin 1 OS=Mus musculus OX=10090 GN=Hba-a1 PE=1 SV=1;HBA_HUMAN	Hba-a1	593.6	676	610.5	581.3	950.3	571.7	668.6	627.4	823.1	778.4	687.6	634	698.4	-150	3752521	FALSE	High	Sequest HT (A3)	Unambiguous	[K].fLASVSTVLTSk.[Y]	N-Term(TMTpro);K12(TMTpro)	3	931.067	1861.13	1861.13	-1.05	-0.00097	HCD	MS2	52.7139	558.2	19.926	112.328	46261	071521_Kevin_2nd_total_proteome_F_16.raw	F1.16	2.51	2	1.084e-05	3.212e-07
Q8VDN2	Sodium/potassium-transporting ATPase subunit alpha-1 OS=Mus musculus OX=10090 GN=Atp1a1 PE=1 SV=1	Atp1a1	267.4	325.9	270.5	298.8	323.6	276.2	282.4	279.8	324.9	345.6	336	250.8	296.1	-150	1628600	FALSE	High	Sequest HT (A3)	Unambiguous	[K].mSINAEDVVVGDLVEVk.[G]	N-Term(TMTpro);K17(TMTpro)	1	809.122	2425.35	2425.35	0.9	0.00073	HCD	MS2	33.1127	243.1	87.5	115.623	49408	071521_Kevin_2nd_total_proteome_F_07.raw	F1.7	2.94	1	1.084e-05	1.497e-07
A0A0R4J0I1	Serine protease inhibitor A3K OS=Mus musculus OX=10090 GN=Serpina3k PE=1 SV=1	Serpina3k	394	427	344.5	419.8	444.1	352.9	451.9	525.5	522.8	431.3	291.1	412	343.7	-150	1628588	FALSE	High	Sequest HT (A3)	Unambiguous	[K].aVLDVAETGTEAAAATGVIGGIR.[K]	N-Term(TMTpro)	2	1223.68	2446.35	2446.35	0.03	4e-05	HCD	MS2	7.72327	336.5	100	115.619	49406	071521_Kevin_2nd_total_proteome_F_07.raw	F1.7	3.75	1	1.084e-05	6.255e-12
P11404	Fatty acid-binding protein, heart OS=Mus musculus OX=10090 GN=Fabp3 PE=1 SV=5	Fabp3	167	155	134.8	123	146.7	128.6	122.1	130.8	143.1	144.8	158.7	126.2	131.5	-150	1628580	FALSE	High	Sequest HT (A3)	Unambiguous	[K].nTEINFQLGIEFDEVTADDR.[K]	N-Term(TMTpro)	1	877.435	2630.29	2630.29	-0.08	-7e-05	HCD	MS2	26.2562	113.7	27.929	115.614	49405	071521_Kevin_2nd_total_proteome_F_07.raw	F1.7	2.85	1	1.084e-05	5.059e-07
F2Z471;Q60932	Voltage-dependent anion-selective channel protein 1 OS=Mus musculus OX=10090 GN=Vdac1 PE=1 SV=1;Voltage-dependent anion-selective channel protein 1 OS=Mus musculus OX=10090 GN=Vdac1 PE=1 SV=3	Vdac1	368.5	254.2	350.9	358.9	418	382.9	358.4	354.6	338.3	388.2	357.8	343	281.6	-150	3752629	FALSE	High	Sequest HT (A3)	Unambiguous	[R].gALVLGYEGWLAGYQMNFETSk.[S]	N-Term(TMTpro);K22(TMTpro)	2	1014.87	3042.58	3042.59	-1.47	-0.00149	HCD	MS2	0	285.8	18.992	112.363	46279	071521_Kevin_2nd_total_proteome_F_16.raw	F1.16	4.4	2	1.084e-05	2.959e-10
O55143	Sarcoplasmic/endoplasmic reticulum calcium ATPase 2 OS=Mus musculus OX=10090 GN=Atp2a2 PE=1 SV=2	Atp2a2	274.4	265.4	280.3	246.6	287.5	246.9	245.3	253.7	276	281.5	257.3	246.7	244.6	-150	1628518	FALSE	High	Sequest HT (A3)	Unambiguous	[K].iVEFLQSFDEITAMTGDGVNDAPALk.[K]	N-Term(TMTpro);K26(TMTpro)	1	848.201	3389.78	3389.78	0.57	0.00048	HCD	MS2	8.67494	213.7	87.5	115.585	49390	071521_Kevin_2nd_total_proteome_F_07.raw	F1.7	2.43	1	1.084e-05	1.661e-07
P50544	Very long-chain specific acyl-CoA dehydrogenase, mitochondrial OS=Mus musculus OX=10090 GN=Acadvl PE=1 SV=3	Acadvl	392.9	590.3	447.4	448.1	596.6	442.7	428.9	428.3	639.9	679.6	693.4	439.7	565.7	-150	3752643	FALSE	High	Sequest HT (A3)	Unambiguous	[R].sGELAVQALDQFATVVEAk.[L]	N-Term(TMTpro);K19(TMTpro)	2	646.867	2584.45	2584.45	-0.36	-0.00023	HCD	MS2	19.9776	427.7	32.48	112.367	46281	071521_Kevin_2nd_total_proteome_F_16.raw	F1.16	2.43	1	1.084e-05	5.217e-07
Q9CWQ0	Diphthine methyl ester synthase OS=Mus musculus OX=10090 GN=Dph5 PE=1 SV=2	Dph5	423.8	453.1	408.6	454.5	426.8	398.7	373.1	431.8	429.1	400.8	431	438.7	391.9	-150	3752647	FALSE	High	Sequest HT (A3)	Unambiguous	[-].mLYLIGLGLGDAk.[D]	N-Term(TMTpro);K13(TMTpro)	4	986.594	1972.18	1972.18	0.34	0.00033	HCD	MS2	23.2053	342.9	55.512	112.368	46282	071521_Kevin_2nd_total_proteome_F_16.raw	F1.16	2.9	1	1.084e-05	1.509e-06
P48962;P51881	ADP/ATP translocase 1 OS=Mus musculus OX=10090 GN=Slc25a4 PE=1 SV=4;ADP/ATP translocase 2 OS=Mus musculus OX=10090 GN=Slc25a5 PE=1 SV=3	Slc25a4	134.3	134.9	125	146.3	164.9	140.7	125.3	148.9	146.7	145.5	154.4	139.5	124.5	-150	1628414	FALSE	High	Sequest HT (A3)	Unambiguous	[R].yFAGNLASGGAAGATSLcFVYPLDFAR.[T]	N-Term(TMTpro);C18(Carbamidomethyl)	2	1034.19	3100.55	3100.55	-1.73	-0.00179	HCD	MS2	36.3277	114.8	87.5	115.541	49368	071521_Kevin_2nd_total_proteome_F_07.raw	F1.7	3.11	2	1.084e-05	1.217e-10
P17182	Alpha-enolase OS=Mus musculus OX=10090 GN=Eno1 PE=1 SV=3	Eno1	199.8	178.2	205.4	224.8	242.7	212.6	211.1	211.9	215.7	219.7	199.6	194.1	186.8	-150	1628104	FALSE	High	Sequest HT (A3)	Unambiguous	[K].aGYTDQVVIGMDVAASEFYR.[S]	N-Term(TMTpro)	2	1248.62	2496.23	2496.24	-2.07	-0.00258	HCD	MS2	0	169.5	100	115.406	49300	071521_Kevin_2nd_total_proteome_F_07.raw	F1.7	2.61	1	1.084e-05	5.792e-07
P21550	Beta-enolase OS=Mus musculus OX=10090 GN=Eno3 PE=1 SV=3	Eno3	766.7	847.9	788	781.2	1244.7	737.8	873.5	860.5	1042.3	1048.3	907.7	808.8	905.5	-150	3752679	FALSE	High	Sequest HT (A3)	Unambiguous	[K].vVIGMDVAASEFYR.[N]	N-Term(TMTpro)	2	930.995	1860.98	1860.98	-1.01	-0.00094	HCD	MS2	41.5275	728.3	30.064	112.377	46287	071521_Kevin_2nd_total_proteome_F_16.raw	F1.16	1.87	1	1.084e-05	4.343e-07
O55143	Sarcoplasmic/endoplasmic reticulum calcium ATPase 2 OS=Mus musculus OX=10090 GN=Atp2a2 PE=1 SV=2	Atp2a2	168.1	164.1	168.1	168.8	175.5	167.5	163.8	162.1	178.2	183.2	183.9	160.1	138.8	-150	1628373	FALSE	High	Sequest HT (A3)	Unambiguous	[R].mFILDkVEGDTcSLNEFSITGSTYAPIGEVQk.[D]	N-Term(TMTpro);K6(TMTpro);C12(Carbamidomethyl);K32(TMTpro)	1	1116.34	4462.34	4462.33	2.03	0.00227	HCD	MS2	33.891	137	77.22	115.527	49360	071521_Kevin_2nd_total_proteome_F_07.raw	F1.7	3.75	1	1.084e-05	2.478e-08
Q9D051	Pyruvate dehydrogenase E1 component subunit beta, mitochondrial OS=Mus musculus OX=10090 GN=Pdhb PE=1 SV=1	Pdhb	255.4	283.3	236.1	274	293.8	277.7	246	265.5	276.4	255.8	310.3	245.8	238.4	-150	1628366	FALSE	High	Sequest HT (A3)	Unambiguous	[R].dNNPVVMLENELmYGVAFELPAEAQSk.[D]	N-Term(TMTpro);M13(Oxidation);K27(TMTpro)	1	908.967	3632.85	3632.85	-0.23	-0.00021	HCD	MS2	11.1204	217	87.5	115.525	49359	071521_Kevin_2nd_total_proteome_F_07.raw	F1.7	2.57	1	1.084e-05	1.317e-07
O55143	Sarcoplasmic/endoplasmic reticulum calcium ATPase 2 OS=Mus musculus OX=10090 GN=Atp2a2 PE=1 SV=2	Atp2a2	227.2	209.6	205.7	197.9	229.7	196.9	194.9	210.9	226.9	229.2	220.5	202.3	196	-150	1628355	FALSE	High	Sequest HT (A3)	Unambiguous	[K].iVEFLQSFDEITAMTGDGVNDAPALk.[K]	N-Term(TMTpro);K26(TMTpro)	1	1130.6	3389.79	3389.78	2.57	0.0029	HCD	MS2	1.14888	172.4	45.743	115.522	49357	071521_Kevin_2nd_total_proteome_F_07.raw	F1.7	3.57	1	1.084e-05	3.772e-09
Q02566	Myosin-6 OS=Mus musculus OX=10090 GN=Myh6 PE=1 SV=2	Myh6	332.4	477.1	336.2	335.6	488.1	344.7	342.9	361.7	477.6	492.8	498.2	323	459	-150	1628347	FALSE	High	Sequest HT (A3)	Unambiguous	[K].iEDEQALALQLQk.[K]	N-Term(TMTpro);K13(TMTpro)	1	703.08	2107.22	2107.23	-0.69	-0.00048	HCD	MS2	0.640051	330.4	61.091	115.52	49356	071521_Kevin_2nd_total_proteome_F_07.raw	F1.7	3.15	1	1.084e-05	7.527e-08
P07310;A0A0J9YKD4	Creatine kinase M-type OS=Mus musculus OX=10090 GN=Ckm PE=1 SV=1;Creatine kinase M-type OS=Mus musculus OX=10090 GN=Ckm PE=1 SV=1	Ckm	254.1	314.8	262.1	268.6	317.2	272.6	250.8	259.6	315.9	331.5	325.5	245	276.5	-150	1628299	FALSE	High	Sequest HT (A3)	Unambiguous	[R].gTGGVDTAAVGAVFDISNADR.[L]	N-Term(TMTpro)	2	1149.09	2297.17	2297.17	-1.69	-0.00194	HCD	MS2	23.671	231.7	87.5	115.496	49345	071521_Kevin_2nd_total_proteome_F_07.raw	F1.7	3.14	2	1.084e-05	2.291e-08
Q9WUM5	Succinate--CoA ligase [ADP/GDP-forming] subunit alpha, mitochondrial OS=Mus musculus OX=10090 GN=Suclg1 PE=1 SV=4	Suclg1	182.9	184.1	184.1	190.4	205.3	181.5	174.6	179.1	198.9	203.9	203.6	175.2	188.7	-150	1628284	FALSE	High	Sequest HT (A3)	Unambiguous	[K].iSALQSAGVVVSMSPAQLGTTIYk.[E]	N-Term(TMTpro);K24(TMTpro)	1	1010.58	3029.72	3029.72	0.05	5e-05	HCD	MS2	20.3272	154.1	87.5	115.483	49338	071521_Kevin_2nd_total_proteome_F_07.raw	F1.7	3.73	1	1.084e-05	3.25e-09
Z4YJF5;Q62234	Myomesin-1 OS=Mus musculus OX=10090 GN=Myom1 PE=1 SV=1;Myomesin-1 OS=Mus musculus OX=10090 GN=Myom1 PE=1 SV=2	Myom1	222	224.4	223.3	210.9	271.2	225.5	214.8	220.9	241.1	239.7	232.9	220.3	214.9	-150	1628279	FALSE	High	Sequest HT (A3)	Unambiguous	[K].eVVVSVDDDGVISLNFEcDQMTPk.[S]	N-Term(TMTpro);C18(Carbamidomethyl);K24(TMTpro)	2	1102.22	3304.65	3304.66	-2.18	-0.0024	HCD	MS2	19.0568	185.7	87.5	115.481	49337	071521_Kevin_2nd_total_proteome_F_07.raw	F1.7	3.19	2	1.084e-05	9.643e-07
G3UZY2	Thioredoxin, mitochondrial (Fragment) OS=Mus musculus OX=10090 GN=Txn2 PE=1 SV=1	Txn2	210	187.2	194.3	204.5	221.8	198.2	188.5	191.7	215.1	220.9	207.8	205.1	180.9	-150	1628270	FALSE	High	Sequest HT (A3)	Unambiguous	[K].vDIDDHTDLAIEYEVSAVPTVLAIk.[N]	N-Term(TMTpro);K25(TMTpro)	2	1112.28	3334.83	3334.83	-0.59	-0.00066	HCD	MS2	31.3022	164.6	87.5	115.477	49335	071521_Kevin_2nd_total_proteome_F_07.raw	F1.7	3.42	1	1.084e-05	1.141e-10
P16045	Galectin-1 OS=Mus musculus OX=10090 GN=Lgals1 PE=1 SV=3	Lgals1	298.1	101	389.9	263	154.1	289.1	268.7	281.2	145.4	142.8	130.7	296.8	140.3	-150	3752717	FALSE	High	Sequest HT (A3)	Unambiguous	[R].ePAFPFQPGSITEVcITFDQADLTIk.[L]	N-Term(TMTpro);C15(Carbamidomethyl);K26(TMTpro)	1	1178.29	3532.85	3532.85	-0.38	-0.00045	HCD	MS2	2.42563	181.8	15.131	112.394	46295	071521_Kevin_2nd_total_proteome_F_16.raw	F1.16	2.76	1	1.084e-05	5.759e-07
E9Q557	Desmoplakin OS=Mus musculus OX=10090 GN=Dsp PE=1 SV=1	Dsp	49.3	36.4	46.6	49.3	53.2	49	48.7	48.8	50.1	53.2	53.1	50.6	42.3	-150	3752769	FALSE	High	Sequest HT (A3)	Unambiguous	[K].iGLVRPGTALELLEAQAATGFIVDPVSNLR.[L]	N-Term(TMTpro)	2	856.993	3424.95	3424.95	0.32	0.00027	HCD	MS2	13.6768	39.5	1.382	112.414	46306	071521_Kevin_2nd_total_proteome_F_16.raw	F1.16	4.17	1	1.084e-05	5.302e-09
Q02566;Q91Z83	Myosin-6 OS=Mus musculus OX=10090 GN=Myh6 PE=1 SV=2;Myosin-7 OS=Mus musculus OX=10090 GN=Myh7 PE=2 SV=1	Myh6	636.2	525.4	626.5	600.7	599	594.2	492.2	571.7	576	586	579.6	631.5	522.3	-150	1628385	FALSE	High	Sequest HT (A3)	Unambiguous	[R].lEEAGGATSVQIEMNk.[K]	N-Term(TMTpro);K16(TMTpro)	2	1143.12	2285.23	2285.23	-1.56	-0.00179	HCD	MS2	48.3021	473.1	87.5	115.53	49362	071521_Kevin_2nd_total_proteome_F_07.raw	F1.7	3.22	2	1.084e-05	5.637e-11
Q9DB77	Cytochrome b-c1 complex subunit 2, mitochondrial OS=Mus musculus OX=10090 GN=Uqcrc2 PE=1 SV=1	Uqcrc2	173.3	202.8	157.2	182.7	175.7	186.2	166.6	158.6	158.9	172.7	191.2	160.8	167.1	-150	1628701	FALSE	High	Sequest HT (A3)	Unambiguous	[R].sDIEILmEFLLNVTTAPEFR.[R]	N-Term(TMTpro);M7(Oxidation)	2	886.806	2658.4	2658.4	0.59	0.00052	HCD	MS2	14.0044	141.5	87.5	115.674	49433	071521_Kevin_2nd_total_proteome_F_07.raw	F1.7	2.67	1	1.084e-05	2.512e-08
A0A0R4J0I1	Serine protease inhibitor A3K OS=Mus musculus OX=10090 GN=Serpina3k PE=1 SV=1	Serpina3k	155.3	181.6	139.3	174.1	175.4	143.5	173.6	212.6	211.7	173.3	130.5	170.1	138.2	-150	1627341	FALSE	High	Sequest HT (A3)	Unambiguous	[K].aVLDVAETGTEAAAATGVIGGIR.[K]	N-Term(TMTpro)	2	816.122	2446.35	2446.35	1.72	0.00141	HCD	MS2	0.598652	136.5	28.444	115.077	49132	071521_Kevin_2nd_total_proteome_F_07.raw	F1.7	3.99	1	1.084e-05	2.128e-10
F2Z471;Q60932	Voltage-dependent anion-selective channel protein 1 OS=Mus musculus OX=10090 GN=Vdac1 PE=1 SV=1;Voltage-dependent anion-selective channel protein 1 OS=Mus musculus OX=10090 GN=Vdac1 PE=1 SV=3	Vdac1	248.3	279.3	238	270.9	279	237.4	235.2	223.2	249.1	248.4	261.5	258.2	227.4	-150	1627301	FALSE	High	Sequest HT (A3)	Unambiguous	[K].tDEFQLHTNVNDGTEFGGSIYQk.[V]	N-Term(TMTpro);K23(TMTpro)	2	1070.21	3208.61	3208.6	2.06	0.0022	HCD	MS2	16.8289	203.9	100	115.059	49124	071521_Kevin_2nd_total_proteome_F_07.raw	F1.7	2.69	2	1.084e-05	5.69e-08
Q08857	Platelet glycoprotein 4 OS=Mus musculus OX=10090 GN=Cd36 PE=1 SV=2	Cd36	336.8	339.3	301.1	397.1	396.6	333.6	326.7	364.2	348.1	374.5	342.3	331.3	312.3	-150	1626503	FALSE	High	Sequest HT (A3)	Unambiguous	[R].sIYAVFGSEIDLk.[G]	N-Term(TMTpro);K13(TMTpro)	1	1025.59	2050.17	2050.17	-0.43	-0.00045	HCD	MS2	57.3487	282.5	45.174	114.743	48962	071521_Kevin_2nd_total_proteome_F_07.raw	F1.7	2.94	1	1.084e-05	1.32e-06
Q03265;D3Z6F5	ATP synthase subunit alpha, mitochondrial OS=Mus musculus OX=10090 GN=Atp5f1a PE=1 SV=1;ATP synthase subunit alpha OS=Mus musculus OX=10090 GN=Atp5a1 PE=1 SV=1	Atp5f1a	118.5	128.4	104.9	133.8	140.8	116.8	107.7	122.3	129.4	135.2	122.8	133.1	115.2	-150	3753347	FALSE	High	Sequest HT (A3)	Unambiguous	[R].eVAAFAQFGSDLDAATQQLLSR.[G]	N-Term(TMTpro)	2	661.348	2642.37	2642.37	-0.96	-0.00063	HCD	MS2	20.0674	101	67.871	112.627	46414	071521_Kevin_2nd_total_proteome_F_16.raw	F1.16	3.83	2	1.084e-05	2.418e-09
Q9WU28	Prefoldin subunit 5 OS=Mus musculus OX=10090 GN=Pfdn5 PE=1 SV=1	Pfdn5	108.5	96.8	94.7	107.3	111.7	93.9	87.2	97.5	94.8	93	102.2	108	93.9	-150	3753355	FALSE	High	Sequest HT (A3)	Unambiguous	[K].nQLDQEVEFLSTSIAQLk.[V]	N-Term(TMTpro);K18(TMTpro)	2	1336.24	2671.47	2671.48	-2.48	-0.00332	HCD	MS2	73.6357	80.8	40.007	112.63	46416	071521_Kevin_2nd_total_proteome_F_16.raw	F1.16	3.23	1	1.084e-05	1.197e-06
P19123	Troponin C, slow skeletal and cardiac muscles OS=Mus musculus OX=10090 GN=Tnnc1 PE=1 SV=1	Tnnc1	314.9	340.7	281.7	285.6	357.2	308.1	264	303.9	364.7	364	347.2	311.6	312.9	-150	1626409	FALSE	High	Sequest HT (A3)	Unambiguous	[K].mMLQATGETITEDDIEELMk.[D]	N-Term(TMTpro);K20(TMTpro)	1	969.494	2906.47	2906.47	-0.18	-0.00017	HCD	MS2	10.3166	261	87.5	114.703	48942	071521_Kevin_2nd_total_proteome_F_07.raw	F1.7	2.77	1	1.084e-05	2.527e-09
Q01853	Transitional endoplasmic reticulum ATPase OS=Mus musculus OX=10090 GN=Vcp PE=1 SV=4	Vcp	2090	1093.8	2226.9	1873	1615.2	1993.3	1918	2037.4	1362.6	1598	1240	2044	1218.3	-150	3753376	FALSE	High	Sequest HT (A3)	Unambiguous	[R].aVANETGAFFFLINGPEIMSk.[L]	N-Term(TMTpro);K21(TMTpro)	1	1432.78	2864.56	2864.55	1.7	0.00244	HCD	MS2	16.6855	1403.2	87.5	112.636	46419	071521_Kevin_2nd_total_proteome_F_16.raw	F1.16	3.25	1	1.084e-05	1.798e-07
P63017	Heat shock cognate 71 kDa protein OS=Mus musculus OX=10090 GN=Hspa8 PE=1 SV=1	Hspa8	220	244.1	279.1	299	284.9	246.2	258	262.1	265.2	224.9	239.4	279.8	221.7	-150	3753386	FALSE	High	Sequest HT (A3)	Unambiguous	[R].gVPQIEVTFDIDANGILNVSAVDk.[S]	N-Term(TMTpro);K24(TMTpro)	2	1041.58	3122.71	3122.72	-3.06	-0.00319	HCD	MS2	26.6125	208.7	56.821	112.639	46421	071521_Kevin_2nd_total_proteome_F_16.raw	F1.16	3.2	1	1.084e-05	5.934e-08
P63017	Heat shock cognate 71 kDa protein OS=Mus musculus OX=10090 GN=Hspa8 PE=1 SV=1	Hspa8	170.9	129.5	233.8	203.5	149	197.9	192.4	170.4	151.9	132.7	148.3	197.2	118.1	-150	3753441	FALSE	High	Sequest HT (A3)	Unambiguous	[R].gVPQIEVTFDIDANGILNVSAVDk.[S]	N-Term(TMTpro);K24(TMTpro)	2	1561.86	3122.71	3122.72	-2.88	-0.0045	HCD	MS2	12.3109	137.7	87.5	112.656	46430	071521_Kevin_2nd_total_proteome_F_16.raw	F1.16	4.32	1	1.084e-05	4.496e-10
Q9WUM5	Succinate--CoA ligase [ADP/GDP-forming] subunit alpha, mitochondrial OS=Mus musculus OX=10090 GN=Suclg1 PE=1 SV=4	Suclg1	229.5	267.8	244.7	267.2	269.7	237.9	235.2	241.9	272.8	267.4	280.4	245.7	253	-150	1626295	FALSE	High	Sequest HT (A3)	Unambiguous	[K].iSALQSAGVVVSMSPAQLGTTIYk.[E]	N-Term(TMTpro);K24(TMTpro)	1	1010.58	3029.72	3029.72	0.19	0.00019	HCD	MS2	83.2125	207.9	87.5	114.661	48920	071521_Kevin_2nd_total_proteome_F_07.raw	F1.7	2.16	1	1.084e-05	2.342e-08
P62843	40S ribosomal protein S15 OS=Mus musculus OX=10090 GN=Rps15 PE=1 SV=2	Rps15	703.6	272.4	689	594.5	495.1	613.1	604.4	550.3	373.6	468.8	366.2	675.8	409.9	-150	3753468	FALSE	High	Sequest HT (A3)	Unambiguous	[R].dMIILPEMVGSMVGVYNGk.[T]	N-Term(TMTpro);K19(TMTpro)	2	1331.22	2661.43	2661.43	0.54	0.00071	HCD	MS2	3.10818	428.1	13.853	112.667	46435	071521_Kevin_2nd_total_proteome_F_16.raw	F1.16	2.8	1	1.084e-05	1.87e-08
G3UZY2	Thioredoxin, mitochondrial (Fragment) OS=Mus musculus OX=10090 GN=Txn2 PE=1 SV=1	Txn2	193.3	196.1	195.7	216.3	232	207.8	188.2	199.5	206.4	212.8	211.9	200.2	192.8	-150	1626251	FALSE	High	Sequest HT (A3)	Unambiguous	[K].vDIDDHTDLAIEYEVSAVPTVLAIk.[N]	N-Term(TMTpro);K25(TMTpro)	2	834.462	3334.83	3334.83	-0.46	-0.00039	HCD	MS2	16.5813	166.4	42.262	114.647	48912	071521_Kevin_2nd_total_proteome_F_07.raw	F1.7	2.94	1	1.084e-05	5.827e-07
Q80XN0	D-beta-hydroxybutyrate dehydrogenase, mitochondrial OS=Mus musculus OX=10090 GN=Bdh1 PE=1 SV=2	Bdh1	315.2	284.9	295.8	281.3	457.5	318.9	286.2	308.2	377.8	350.3	287.4	300.4	308.4	-150	1626520	FALSE	High	Sequest HT (A3)	Unambiguous	[K].gMWGLVNNAGISTFGEVEFTSMETYk.[E]	N-Term(TMTpro);K26(TMTpro)	2	1159.58	3476.73	3476.74	-2.48	-0.00287	HCD	MS2	5.89419	261.7	87.5	114.748	48965	071521_Kevin_2nd_total_proteome_F_07.raw	F1.7	4.75	1	1.084e-05	4.934e-09
Q03265;D3Z6F5	ATP synthase subunit alpha, mitochondrial OS=Mus musculus OX=10090 GN=Atp5f1a PE=1 SV=1;ATP synthase subunit alpha OS=Mus musculus OX=10090 GN=Atp5a1 PE=1 SV=1	Atp5f1a	926.5	894.6	869.4	967.3	986.5	918.8	836.8	845.7	954.1	989	1043.9	935.9	901.8	-150	1626219	FALSE	High	Sequest HT (A3)	Unambiguous	[R].nVQAEEMVEFSSGLk.[G]	N-Term(TMTpro);K15(TMTpro)	2	1138.61	2276.21	2276.21	1.31	0.0015	HCD	MS2	0	758.2	51.224	114.636	48906	071521_Kevin_2nd_total_proteome_F_07.raw	F1.7	2.59	2	1.084e-05	6.255e-09
P48962;P51881	ADP/ATP translocase 1 OS=Mus musculus OX=10090 GN=Slc25a4 PE=1 SV=4;ADP/ATP translocase 2 OS=Mus musculus OX=10090 GN=Slc25a5 PE=1 SV=3	Slc25a4	227.1	416.2	226.8	265.3	271.2	213.7	225.9	230.7	243.1	243	252.5	230.1	200.3	-150	1626192	FALSE	High	Sequest HT (A3)	Unambiguous	[R].yFAGNLASGGAAGATSLcFVYPLDFAR.[T]	N-Term(TMTpro);C18(Carbamidomethyl)	2	1034.19	3100.56	3100.55	2.28	0.00236	HCD	MS2	31.0885	203.5	87.5	114.621	48899	071521_Kevin_2nd_total_proteome_F_07.raw	F1.7	1.88	2	1.084e-05	6.278e-10
Q91WD5	NADH dehydrogenase [ubiquinone] iron-sulfur protein 2, mitochondrial OS=Mus musculus OX=10090 GN=Ndufs2 PE=1 SV=1	Ndufs2	742.4	697.1	755.5	717.2	913.7	703.4	720	712.6	836.9	928	811.5	717.7	759.5	-150	3753493	FALSE	High	Sequest HT (A3)	Unambiguous	[R].tVDIGVVTAEDALNYGFSGVMLR.[G]	N-Term(TMTpro)	2	1366.22	2731.43	2731.43	-0.15	-0.00021	HCD	MS2	25.7748	628.1	57.668	112.674	46439	071521_Kevin_2nd_total_proteome_F_16.raw	F1.16	3.41	1	1.084e-05	1.59e-13
P11404	Fatty acid-binding protein, heart OS=Mus musculus OX=10090 GN=Fabp3 PE=1 SV=5	Fabp3	293.5	427.2	294.8	309.4	427.7	295.1	297.1	276.8	447.7	398.1	397.5	295.3	349.3	-150	1626169	FALSE	High	Sequest HT (A3)	Unambiguous	[K].nTEINFQLGIEFDEVTADDR.[K]	N-Term(TMTpro)	1	1315.65	2630.29	2630.29	0.27	0.00036	HCD	MS2	0	283	87.5	114.611	48894	071521_Kevin_2nd_total_proteome_F_07.raw	F1.7	3.24	1	1.084e-05	1.97e-10
Q91WD5	NADH dehydrogenase [ubiquinone] iron-sulfur protein 2, mitochondrial OS=Mus musculus OX=10090 GN=Ndufs2 PE=1 SV=1	Ndufs2	284.7	197.3	330.4	273	256	260.7	264.1	284.7	209.7	235.2	207.8	257.5	201.9	-150	3753555	FALSE	High	Sequest HT (A3)	Unambiguous	[R].tVDIGVVTAEDALNYGFSGVMLR.[G]	N-Term(TMTpro)	2	911.148	2731.43	2731.43	-0.55	-0.0005	HCD	MS2	14.394	204.6	30.303	112.695	46449	071521_Kevin_2nd_total_proteome_F_16.raw	F1.16	2.98	1	1.084e-05	2.623e-11
P04247	Myoglobin OS=Mus musculus OX=10090 GN=Mb PE=1 SV=3	Mb	315.8	326.3	309.5	235.2	393.9	297.2	313.2	299.7	367.9	382.6	359.2	250.6	314.8	-150	3753589	FALSE	High	Sequest HT (A3)	Unambiguous	[-].mGLSDGEWQLVLNVWGk.[V]	N-Term(Prot)(Met-loss);N-Term(TMTpro);K17(TMTpro)	2	1205.18	2409.34	2409.34	0.29	0.00034	HCD	MS2	0	261.5	1.557	112.711	46458	071521_Kevin_2nd_total_proteome_F_16.raw	F1.16	3.63	1	1.084e-05	4.792e-09
Q9D0K2	Succinyl-CoA:3-ketoacid coenzyme A transferase 1, mitochondrial OS=Mus musculus OX=10090 GN=Oxct1 PE=1 SV=1	Oxct1	202.2	205	189.2	205.5	264.3	215.5	200.2	210	207.1	206.6	215.8	201.3	181.1	-150	1626058	FALSE	High	Sequest HT (A3)	Unambiguous	[R].qFLSGELEVELTPQGTLAER.[I]	N-Term(TMTpro)	2	1261.18	2521.35	2521.35	-0.13	-0.00016	HCD	MS2	22.2937	169.7	87.5	114.571	48873	071521_Kevin_2nd_total_proteome_F_07.raw	F1.7	3	1	1.084e-05	5.308e-09
Q9CWJ9	Bifunctional purine biosynthesis protein PURH OS=Mus musculus OX=10090 GN=Atic PE=1 SV=2	Atic	189	214.4	182.9	198.3	223.5	187.7	178.7	187.3	198.4	201.5	209.4	196.1	202.3	-150	1626051	FALSE	High	Sequest HT (A3)	Unambiguous	[K].tVASPDVTVEAAVEQIDIGGVTLLR.[A]	N-Term(TMTpro)	1	953.2	2857.59	2857.58	0.52	0.00049	HCD	MS2	35.5268	161.1	87.5	114.569	48872	071521_Kevin_2nd_total_proteome_F_07.raw	F1.7	3.04	1	1.084e-05	4.215e-09
Q01853	Transitional endoplasmic reticulum ATPase OS=Mus musculus OX=10090 GN=Vcp PE=1 SV=4	Vcp	340.6	187.7	355	305.9	260.5	317.8	318.2	318.7	219.1	238.4	204	305.8	208	-150	3753596	FALSE	High	Sequest HT (A3)	Unambiguous	[R].aVANETGAFFFLINGPEIMSk.[L]	N-Term(TMTpro);K21(TMTpro)	1	955.522	2864.55	2864.55	-0.08	-7e-05	HCD	MS2	0	224.4	14.464	112.715	46459	071521_Kevin_2nd_total_proteome_F_16.raw	F1.16	4.1	1	1.084e-05	1.138e-10
P16254	Signal recognition particle 14 kDa protein OS=Mus musculus OX=10090 GN=Srp14 PE=1 SV=1	Srp14	1841.3	1079.8	1716.7	1701.4	1269	1706.6	1549.9	1601.8	1163.1	1252.4	1082.6	1874	1167.6	-150	3753601	FALSE	High	Sequest HT (A3)	Unambiguous	[-].mVLLESEQFLTELTR.[L]	N-Term(Prot)(Met-loss);N-Term(TMTpro)	2	991.56	1982.11	1982.11	-0.56	-0.00055	HCD	MS2	0	1194.2	39.174	112.719	46461	071521_Kevin_2nd_total_proteome_F_16.raw	F1.16	2.88	1	1.084e-05	5.086e-08
Q64522;P27661	Histone H2A type 2-B OS=Mus musculus OX=10090 GN=Hist2h2ab PE=1 SV=3;Histone H2AX OS=Mus musculus OX=10090 GN=H2ax PE=1 SV=2	Hist2h2ab	1071.2	679.1	973.4	929.3	751.2	829.2	859.8	917.5	658.9	713.9	720.7	911.5	609.2	-150	3753610	FALSE	High	Sequest HT (A3)	Unambiguous	[K].lLGGVTIAQGGVLPNIQAVLLPk.[K]	N-Term(TMTpro);K23(TMTpro)	2	960.603	2879.8	2879.79	0.44	0.00042	HCD	MS2	70.7817	666.5	30.647	112.72	46462	071521_Kevin_2nd_total_proteome_F_16.raw	F1.16	1.98	2	1.084e-05	1.086e-08
Q02566;Q91Z83	Myosin-6 OS=Mus musculus OX=10090 GN=Myh6 PE=1 SV=2;Myosin-7 OS=Mus musculus OX=10090 GN=Myh7 PE=2 SV=1	Myh6	387.2	336	395.9	370.9	378.5	398.7	325.2	364.1	389.7	382.1	389.3	395.1	355	-150	1626203	FALSE	High	Sequest HT (A3)	Unambiguous	[R].lEEAGGATSVQIEMNk.[K]	N-Term(TMTpro);K16(TMTpro)	2	762.415	2285.23	2285.23	0.66	0.00051	HCD	MS2	22.3551	305.7	21.436	114.631	48903	071521_Kevin_2nd_total_proteome_F_07.raw	F1.7	2.95	2	1.084e-05	4.469e-08
Q03265;D3Z6F5	ATP synthase subunit alpha, mitochondrial OS=Mus musculus OX=10090 GN=Atp5f1a PE=1 SV=1;ATP synthase subunit alpha OS=Mus musculus OX=10090 GN=Atp5a1 PE=1 SV=1	Atp5f1a	834.7	791.1	771.4	863.1	892.4	806	734.8	752.2	865.8	864.3	934.1	841.9	773.2	-150	1627334	FALSE	High	Sequest HT (A3)	Unambiguous	[R].nVQAEEMVEFSSGLk.[G]	N-Term(TMTpro);K15(TMTpro)	2	759.409	2276.21	2276.21	1.15	0.00087	HCD	MS2	0.912054	673.3	24.342	115.075	49131	071521_Kevin_2nd_total_proteome_F_07.raw	F1.7	1.81	2	1.084e-05	1.337e-08
E9PUD2;Q8K1M6	Dynamin-1-like protein OS=Mus musculus OX=10090 GN=Dnm1l PE=1 SV=1;Dynamin-1-like protein OS=Mus musculus OX=10090 GN=Dnm1l PE=1 SV=2	Dnm1l	172.7	152.2	147.3	170	155.8	170.2	152	157.6	147.5	158.3	161.7	162.1	139.3	-150	3753330	FALSE	High	Sequest HT (A3)	Unambiguous	[R].lPVTNEMVHNLVAIELAYINTk.[H]	N-Term(TMTpro);K22(TMTpro)	3	1030.92	3090.75	3090.75	-1.35	-0.00139	HCD	MS2	13.4228	128.5	37.283	112.623	46412	071521_Kevin_2nd_total_proteome_F_16.raw	F1.16	3.42	2	1.084e-05	1.59e-08
Z4YJF5;Q62234	Myomesin-1 OS=Mus musculus OX=10090 GN=Myom1 PE=1 SV=1;Myomesin-1 OS=Mus musculus OX=10090 GN=Myom1 PE=1 SV=2	Myom1	276.5	266.2	279.6	291.1	345.6	287	275.2	267.9	314.4	315.9	299.1	286.4	254.2	-150	1626653	FALSE	High	Sequest HT (A3)	Unambiguous	[K].eVVVSVDDDGVISLNFEcDQMTPk.[S]	N-Term(TMTpro);C18(Carbamidomethyl);K24(TMTpro)	2	1102.22	3304.66	3304.66	0.61	0.00067	HCD	MS2	11.6234	235.9	84.234	114.799	48991	071521_Kevin_2nd_total_proteome_F_07.raw	F1.7	3.08	2	1.084e-05	6.63e-09
Q9JJ28	Protein flightless-1 homolog OS=Mus musculus OX=10090 GN=Flii PE=1 SV=1	Flii	260.7	189.4	271.7	254.2	208	247.6	224.2	249.3	185.6	180.8	189.3	269.6	189.8	-150	3753134	FALSE	High	Sequest HT (A3)	Unambiguous	[K].aEITLLVQGQEPPGFWDVLGGEPSEIk.[N]	N-Term(TMTpro);K27(TMTpro)	1	1173.31	3517.9	3517.91	-0.7	-0.00083	HCD	MS2	63.3371	183.2	49.579	112.562	46380	071521_Kevin_2nd_total_proteome_F_16.raw	F1.16	3.19	1	1.084e-05	5.41e-08
Q8BMF3	NADP-dependent malic enzyme, mitochondrial OS=Mus musculus OX=10090 GN=Me3 PE=1 SV=2	Me3	6.4	11	9.3	10.4	13.4	8.4	6.6	7.2	9.8	8.7	9.8	6.3	5.8	-150	3753137	FALSE	High	Sequest HT (A3)	Unambiguous	[K].fGINcLIQFEDFANANAFR.[L]	N-Term(TMTpro);C5(Carbamidomethyl)	1	851.096	2551.27	2551.27	0.56	0.00048	HCD	MS2	2.20978	7.1	0.484	112.565	46382	071521_Kevin_2nd_total_proteome_F_16.raw	F1.16	3.25	1	1.084e-05	1.409e-07
D3Z041	Long-chain-fatty-acid--CoA ligase 1 OS=Mus musculus OX=10090 GN=Acsl1 PE=1 SV=1	Acsl1	766	937.5	668.9	768.6	1172.2	790.3	768.2	739.1	1110.1	1329	1187	822.1	980.4	-150	3753143	FALSE	High	Sequest HT (A3)	Unambiguous	[R].lMITGAAPVSATVLTFLR.[T]	N-Term(TMTpro)	2	1083.14	2165.27	2165.27	0.42	0.00045	HCD	MS2	15.8504	755.9	10.19	112.57	46383	071521_Kevin_2nd_total_proteome_F_16.raw	F1.16	2.48	1	1.084e-05	2.149e-09
D3Z041	Long-chain-fatty-acid--CoA ligase 1 OS=Mus musculus OX=10090 GN=Acsl1 PE=1 SV=1	Acsl1	277.9	367.3	252.7	301.8	386.5	282.3	268.7	268.1	386.6	410.2	410.2	313.6	321.4	-150	3753155	FALSE	High	Sequest HT (A3)	Unambiguous	[R].lMITGAAPVSATVLTFLR.[T]	N-Term(TMTpro)	2	722.428	2165.27	2165.27	0.19	0.00013	HCD	MS2	1.79151	266.5	36.953	112.573	46385	071521_Kevin_2nd_total_proteome_F_16.raw	F1.16	2.52	1	1.084e-05	5.779e-09
Q14BI5	Myomesin 2 OS=Mus musculus OX=10090 GN=Myom2 PE=1 SV=1	Myom2	159.1	136.3	128	136	162.8	129.2	134.3	155.3	147.4	174	163.2	152.6	143.8	-150	1627249	FALSE	High	Sequest HT (A3)	Unambiguous	[K].eISAGVDEEGNIYLGFDcQEMTDASQFTWck.[A]	N-Term(TMTpro);C18(Carbamidomethyl);C30(Carbamidomethyl);K31(TMTpro)	1	1403.65	4208.94	4208.94	-0.39	-0.00055	HCD	MS2	47.4571	120.5	87.5	115.038	49113	071521_Kevin_2nd_total_proteome_F_07.raw	F1.7	3.54	1	1.084e-05	1.492e-07
A0A0R4J0I1	Serine protease inhibitor A3K OS=Mus musculus OX=10090 GN=Serpina3k PE=1 SV=1	Serpina3k	494.9	523.2	397.6	525.6	535.7	414.9	542.1	607.4	635.3	503.2	353.5	489.5	416.7	-150	1627242	FALSE	High	Sequest HT (A3)	Unambiguous	[K].aVLDVAETGTEAAAATGVIGGIR.[K]	N-Term(TMTpro)	2	1223.68	2446.35	2446.35	1.75	0.00214	HCD	MS2	35.1339	404.4	87.5	115.037	49112	071521_Kevin_2nd_total_proteome_F_07.raw	F1.7	3.78	1	1.084e-05	1.036e-10
Q14BI5	Myomesin 2 OS=Mus musculus OX=10090 GN=Myom2 PE=1 SV=1	Myom2	360.5	395.8	329.5	322.3	407.5	339.9	326.4	344.7	383.8	428.8	426.5	320.3	363.1	-150	1627224	FALSE	High	Sequest HT (A3)	Unambiguous	[K].eISAGVDEEGNIYLGFDcQEMTDASQFTWck.[A]	N-Term(TMTpro);C18(Carbamidomethyl);C30(Carbamidomethyl);K31(TMTpro)	1	1052.99	4208.94	4208.94	0.9	0.00094	HCD	MS2	27.9433	297.6	87.5	115.031	49109	071521_Kevin_2nd_total_proteome_F_07.raw	F1.7	2.84	1	1.084e-05	2.818e-07
Q9D0K2	Succinyl-CoA:3-ketoacid coenzyme A transferase 1, mitochondrial OS=Mus musculus OX=10090 GN=Oxct1 PE=1 SV=1	Oxct1	254.2	258.4	223.6	261.8	278.4	250.2	230.7	258.7	251.9	260.3	282.2	250.1	239.7	-150	1627217	FALSE	High	Sequest HT (A3)	Unambiguous	[R].qFLSGELEVELTPQGTLAER.[I]	N-Term(TMTpro)	2	841.12	2521.35	2521.35	-0.14	-0.00012	HCD	MS2	16.4807	207	87.5	115.027	49107	071521_Kevin_2nd_total_proteome_F_07.raw	F1.7	3.65	1	1.084e-05	2.599e-08
Q9D051	Pyruvate dehydrogenase E1 component subunit beta, mitochondrial OS=Mus musculus OX=10090 GN=Pdhb PE=1 SV=1	Pdhb	234.9	310	245	286.7	289.1	260.5	254.1	236.9	293.1	254.1	312.6	261.9	272.3	-150	1627107	FALSE	High	Sequest HT (A3)	Unambiguous	[R].dNNPVVMLENELmYGVAFELPAEAQSk.[D]	N-Term(TMTpro);M13(Oxidation);K27(TMTpro)	1	1211.62	3632.84	3632.85	-1.32	-0.0016	HCD	MS2	0	220.2	87.5	114.984	49086	071521_Kevin_2nd_total_proteome_F_07.raw	F1.7	3.41	1	1.084e-05	7.747e-10
P11404	Fatty acid-binding protein, heart OS=Mus musculus OX=10090 GN=Fabp3 PE=1 SV=5	Fabp3	276.3	318.6	253.9	270.8	304.2	268.9	244.2	253.8	284.5	303.8	306.1	231.8	247.9	-150	1627084	FALSE	High	Sequest HT (A3)	Unambiguous	[K].nTEINFQLGIEFDEVTADDR.[K]	N-Term(TMTpro)	1	877.435	2630.29	2630.29	0.46	0.0004	HCD	MS2	8.79386	223.6	59.298	114.977	49082	071521_Kevin_2nd_total_proteome_F_07.raw	F1.7	2.48	1	1.084e-05	4.033e-07
Q8VCA8	Secernin-2 OS=Mus musculus OX=10090 GN=Scrn2 PE=1 SV=1	Scrn2	36.6	44.4	45	42.5	51.8	41.7	45.6	40.8	52.8	46.3	62.8	42.7	53.1	-150	3753321	FALSE	High	Sequest HT (A3)	Unambiguous	[R].gLLTGEQTPPAQGLGSLFQAFVER.[E]	N-Term(TMTpro)	1	1410.76	2820.52	2820.52	-0.03	-4e-05	HCD	MS2	4.12348	37.9	36.166	112.622	46411	071521_Kevin_2nd_total_proteome_F_16.raw	F1.16	3.3	1	1.084e-05	4.267e-07
Q02566;Q91Z83	Myosin-6 OS=Mus musculus OX=10090 GN=Myh6 PE=1 SV=2;Myosin-7 OS=Mus musculus OX=10090 GN=Myh7 PE=2 SV=1	Myh6	598.4	529.2	610.2	575.8	621.5	580	514.5	557.2	580.1	601.9	617	599.9	526.2	-150	1626994	FALSE	High	Sequest HT (A3)	Unambiguous	[R].lEEAGGATSVQIEMNk.[K]	N-Term(TMTpro);K16(TMTpro)	2	1143.12	2285.23	2285.23	-0.89	-0.00102	HCD	MS2	14.8157	472.1	87.5	114.939	49063	071521_Kevin_2nd_total_proteome_F_07.raw	F1.7	3.09	2	1.084e-05	8.703e-11
Q9ERK4	Exportin-2 OS=Mus musculus OX=10090 GN=Cse1l PE=1 SV=1	Cse1l	54.3	42.7	43.7	55.7	55.7	41.7	52.7	45.9	47.9	45.5	51.5	46.3	38.8	-150	1626953	FALSE	High	Sequest HT (A3)	Unambiguous	[R].vPSMVSTSLNAEALQYLQGYLQAASVTLL.[-]	N-Term(TMTpro)	3	1124.61	3371.81	3371.81	0.86	0.00097	HCD	MS2	2.99962	38.9	14	114.924	49056	071521_Kevin_2nd_total_proteome_F_07.raw	F1.7	3.66	1	1.084e-05	2.194e-07
G3UZY2	Thioredoxin, mitochondrial (Fragment) OS=Mus musculus OX=10090 GN=Txn2 PE=1 SV=1	Txn2	252.9	242.3	263.6	274.2	290.8	252.1	254.2	257.7	263.3	260.6	250.3	287.6	223.4	-150	1626925	FALSE	High	Sequest HT (A3)	Unambiguous	[K].vDIDDHTDLAIEYEVSAVPTVLAIk.[N]	N-Term(TMTpro);K25(TMTpro)	2	1112.28	3334.82	3334.83	-2.31	-0.00257	HCD	MS2	35.8122	211.5	87.5	114.906	49047	071521_Kevin_2nd_total_proteome_F_07.raw	F1.7	3.24	1	1.084e-05	3.258e-09
Q9WUM5	Succinate--CoA ligase [ADP/GDP-forming] subunit alpha, mitochondrial OS=Mus musculus OX=10090 GN=Suclg1 PE=1 SV=4	Suclg1	237.7	232.8	278.1	232.2	255.4	238.4	205.2	232.7	263.4	271.7	263.6	231.8	224	-150	1626916	FALSE	High	Sequest HT (A3)	Unambiguous	[K].iSALQSAGVVVSMSPAQLGTTIYk.[E]	N-Term(TMTpro);K24(TMTpro)	1	1010.58	3029.72	3029.72	1.43	0.00144	HCD	MS2	72.436	198.6	87.5	114.905	49046	071521_Kevin_2nd_total_proteome_F_07.raw	F1.7	2.94	1	1.084e-05	1.215e-09
P82198	Transforming growth factor-beta-induced protein ig-h3 OS=Mus musculus OX=10090 GN=Tgfbi PE=1 SV=1	Tgfbi	180.7	164.7	208.9	219.7	181.4	196.6	171.9	187.9	159.8	149	171.4	215.8	145.6	-150	3753254	FALSE	High	Sequest HT (A3)	Unambiguous	[K].tLLELAGESDVSTAIDILk.[Q]	N-Term(TMTpro);K19(TMTpro)	2	866.17	2596.5	2596.49	1.02	0.00088	HCD	MS2	6.57392	147.8	26.239	112.598	46399	071521_Kevin_2nd_total_proteome_F_16.raw	F1.16	3.92	1	1.084e-05	9.439e-09
Q8VCA8	Secernin-2 OS=Mus musculus OX=10090 GN=Scrn2 PE=1 SV=1	Scrn2	162.5	166.3	171.5	181.5	183.3	168.7	156.9	190.1	168.8	152	165.7	171.1	150.1	-150	3753305	FALSE	High	Sequest HT (A3)	Unambiguous	[R].gLLTGEQTPPAQGLGSLFQAFVER.[E]	N-Term(TMTpro)	1	940.844	2820.52	2820.52	-0.96	-0.0009	HCD	MS2	5.09185	137.4	36.717	112.618	46409	071521_Kevin_2nd_total_proteome_F_16.raw	F1.16	3.47	1	1.084e-05	9.09e-07
Q9D051	Pyruvate dehydrogenase E1 component subunit beta, mitochondrial OS=Mus musculus OX=10090 GN=Pdhb PE=1 SV=1	Pdhb	336.2	354.5	321.8	355.8	320.8	353.8	312.3	302.4	352.8	331.9	386.7	326.7	312.1	-150	1626852	FALSE	High	Sequest HT (A3)	Unambiguous	[R].dNNPVVMLENELmYGVAFELPAEAQSk.[D]	N-Term(TMTpro);M13(Oxidation);K27(TMTpro)	1	908.967	3632.85	3632.85	-0.58	-0.00053	HCD	MS2	36.0076	274.1	81.676	114.883	49034	071521_Kevin_2nd_total_proteome_F_07.raw	F1.7	2.68	1	1.084e-05	8.707e-07
O55143	Sarcoplasmic/endoplasmic reticulum calcium ATPase 2 OS=Mus musculus OX=10090 GN=Atp2a2 PE=1 SV=2	Atp2a2	298.3	300.1	299.7	275.4	312.4	282.9	266.2	284.9	315.1	320.4	311.5	274.5	273.4	-150	1626847	FALSE	High	Sequest HT (A3)	Unambiguous	[K].iVEFLQSFDEITAMTGDGVNDAPALk.[K]	N-Term(TMTpro);K26(TMTpro)	1	848.2	3389.78	3389.78	-0.31	-0.00027	HCD	MS2	8.24713	239.4	67.763	114.881	49033	071521_Kevin_2nd_total_proteome_F_07.raw	F1.7	2.52	1	1.084e-05	9.866e-07
P56480	ATP synthase subunit beta, mitochondrial OS=Mus musculus OX=10090 GN=Atp5f1b PE=1 SV=2	Atp5f1b	437.6	410.1	425.9	434.7	453.3	447	411.6	402.8	453.4	486.2	474.9	413.7	444.1	-150	1626763	FALSE	High	Sequest HT (A3)	Unambiguous	[K].sLQDIIAILGmDELSEEDkLTVSR.[A]	N-Term(TMTpro);M11(Oxidation);K19(TMTpro)	1	1100.6	3299.79	3299.79	0.83	0.00091	HCD	MS2	25.5316	357.2	73.591	114.845	49015	071521_Kevin_2nd_total_proteome_F_07.raw	F1.7	2.48	1	1.084e-05	4.583e-09
Q02566	Myosin-6 OS=Mus musculus OX=10090 GN=Myh6 PE=1 SV=2	Myh6	374.3	521.9	375.2	359.4	540.2	380	389.7	401	517.4	528.6	518	357.5	520.3	-150	1626725	FALSE	High	Sequest HT (A3)	Unambiguous	[K].iEDEQALALQLQk.[K]	N-Term(TMTpro);K13(TMTpro)	1	703.079	2107.22	2107.23	-0.78	-0.00055	HCD	MS2	4.20633	362.7	53.268	114.831	49007	071521_Kevin_2nd_total_proteome_F_07.raw	F1.7	3.24	1	1.084e-05	5.912e-09
P01671;P01663	Ig kappa chain V-III region PC 7175 OS=Mus musculus OX=10090 PE=1 SV=1;Ig kappa chain V-III region PC 4050 OS=Mus musculus OX=10090 PE=1 SV=1		233.6	215.9	266.1	261.7	211.9	199	219.7	211.2	241	237.4	198.6	240.4	178	-150	3753313	FALSE	High	Sequest HT (A3)	Unambiguous	[K].lLIYLASNLESGVPAR.[F]	N-Term(TMTpro)	9	1010.59	2020.18	2020.18	-0.43	-0.00044	HCD	MS2	7.51869	182.8	30.864	112.62	46410	071521_Kevin_2nd_total_proteome_F_16.raw	F1.16	2.85	2	1.084e-05	5.438e-07
O55143	Sarcoplasmic/endoplasmic reticulum calcium ATPase 2 OS=Mus musculus OX=10090 GN=Atp2a2 PE=1 SV=2	Atp2a2	332.6	326.1	324.2	331.6	385.4	326.3	319.2	330.7	364	386.5	355.3	324	292	-150	1626966	FALSE	High	Sequest HT (A3)	Unambiguous	[K].iVEFLQSFDEITAMTGDGVNDAPALk.[K]	N-Term(TMTpro);K26(TMTpro)	1	1130.6	3389.78	3389.78	0.54	0.00061	HCD	MS2	0	276.1	61.66	114.93	49058	071521_Kevin_2nd_total_proteome_F_07.raw	F1.7	3.19	1	1.084e-05	5.456e-08
Z4YJF5;Q62234	Myomesin-1 OS=Mus musculus OX=10090 GN=Myom1 PE=1 SV=1;Myomesin-1 OS=Mus musculus OX=10090 GN=Myom1 PE=1 SV=2	Myom1	127.2	133.5	115.1	115.1	133.4	110.5	116.7	118.4	121.7	123.4	130.9	113	105.6	-150	1630939	FALSE	High	Sequest HT (A3)	Unambiguous	[K].tVDLSGQAFDEAFAEFQR.[L]	N-Term(TMTpro)	2	779.055	2335.15	2335.15	-0.45	-0.00035	HCD	MS2	10.9876	98.2	100	116.785	49967	071521_Kevin_2nd_total_proteome_F_07.raw	F1.7	3.55	2	1.084e-05	9.286e-08
Q9D051	Pyruvate dehydrogenase E1 component subunit beta, mitochondrial OS=Mus musculus OX=10090 GN=Pdhb PE=1 SV=1	Pdhb	177.9	222.6	171.9	191.4	200.8	175.4	174.2	169	205.9	194	211.4	176	177.1	-150	1628727	FALSE	High	Sequest HT (A3)	Unambiguous	[R].dNNPVVMLENELmYGVAFELPAEAQSk.[D]	N-Term(TMTpro);M13(Oxidation);K27(TMTpro)	1	1211.62	3632.84	3632.85	-2.14	-0.00259	HCD	MS2	13.0927	153.5	87.5	115.683	49438	071521_Kevin_2nd_total_proteome_F_07.raw	F1.7	3.61	1	1.084e-05	8.538e-10
P06745	Glucose-6-phosphate isomerase OS=Mus musculus OX=10090 GN=Gpi PE=1 SV=4	Gpi	252.5	294.9	246.3	318.5	257.8	290.1	253.1	286.8	255.7	231.9	250.1	265.2	222.3	-150	3752474	FALSE	High	Sequest HT (A3)	Unambiguous	[K].iLLANFLAQTEALmk.[G]	N-Term(TMTpro);M14(Oxidation);K15(TMTpro)	3	1150.68	2300.35	2300.35	0.13	0.00015	HCD	MS2	0	215.2	0.623	112.314	46254	071521_Kevin_2nd_total_proteome_F_16.raw	F1.16	2.76	1	1.084e-05	9.428e-08
Q9DB77	Cytochrome b-c1 complex subunit 2, mitochondrial OS=Mus musculus OX=10090 GN=Uqcrc2 PE=1 SV=1	Uqcrc2	117.3	147	99.8	129.3	124.1	125.8	105.5	122.6	119.8	125	135.9	113	108.8	-150	1630397	FALSE	High	Sequest HT (A3)	Unambiguous	[R].sDIEILmEFLLNVTTAPEFR.[R]	N-Term(TMTpro);M7(Oxidation)	2	886.805	2658.4	2658.4	-0.4	-0.00035	HCD	MS2	17.3898	98.7	89.221	116.51	49838	071521_Kevin_2nd_total_proteome_F_07.raw	F1.7	2.77	1	1.084e-05	2.106e-08
Q08857	Platelet glycoprotein 4 OS=Mus musculus OX=10090 GN=Cd36 PE=1 SV=2	Cd36	294.2	297.2	272	350.2	344.4	278.1	287	301.3	316.3	328.3	324.3	285.1	283.8	-150	1630382	FALSE	High	Sequest HT (A3)	Unambiguous	[R].sIYAVFGSEIDLk.[G]	N-Term(TMTpro);K13(TMTpro)	1	1025.59	2050.17	2050.17	-0.19	-0.0002	HCD	MS2	33.3486	248.8	87.845	116.505	49835	071521_Kevin_2nd_total_proteome_F_07.raw	F1.7	3.11	1	1.084e-05	2.838e-07
P07310;176;A0A0J9YKD4	Creatine kinase M-type OS=Mus musculus OX=10090 GN=Ckm PE=1 SV=1;KCRM_HUMAN;Creatine kinase M-type OS=Mus musculus OX=10090 GN=Ckm PE=1 SV=1	Ckm	188.4	216.1	176.9	182.2	271	181	182.5	189.6	239.3	239.9	231.8	155.1	216.7	-150	1630375	FALSE	High	Sequest HT (A3)	Unambiguous	[K].lSVEALNSLTGEFk.[G]	N-Term(TMTpro);K14(TMTpro)	3	706.076	2116.21	2116.21	-0.17	-0.00012	HCD	MS2	27.7402	167.5	87.5	116.503	49834	071521_Kevin_2nd_total_proteome_F_07.raw	F1.7	2.58	3	1.084e-05	1.025e-06
Q02566;Q91Z83	Myosin-6 OS=Mus musculus OX=10090 GN=Myh6 PE=1 SV=2;Myosin-7 OS=Mus musculus OX=10090 GN=Myh7 PE=2 SV=1	Myh6	152.4	113	143.5	114.3	134.9	143.9	106.3	127.1	125.8	134.2	131.9	128.3	126.1	-150	1630367	FALSE	High	Sequest HT (A3)	Unambiguous	[R].lEEAGGATSVQIEMNk.[K]	N-Term(TMTpro);K16(TMTpro)	2	762.415	2285.23	2285.23	-0.2	-0.00016	HCD	MS2	8.26116	105.6	12.869	116.497	49832	071521_Kevin_2nd_total_proteome_F_07.raw	F1.7	3.86	2	1.084e-05	1.499e-07
P07724	Serum albumin OS=Mus musculus OX=10090 GN=Alb PE=1 SV=3	Alb	196.4	150.2	184	174.6	183.6	206.5	169.5	178.5	150.7	149.9	180	187.6	160.9	-150	1630327	FALSE	High	Sequest HT (A3)	Unambiguous	[K].dVFLGTFLYEYSR.[R]	N-Term(TMTpro)	1	957.501	1913.99	1914	-1.14	-0.00109	HCD	MS2	36.7686	142.4	89.092	116.475	49821	071521_Kevin_2nd_total_proteome_F_07.raw	F1.7	2.08	1	1.084e-05	4.32e-08
Q9D0K2	Succinyl-CoA:3-ketoacid coenzyme A transferase 1, mitochondrial OS=Mus musculus OX=10090 GN=Oxct1 PE=1 SV=1	Oxct1	139.5	126.7	117.1	131.3	128.3	132.3	128.8	124.9	119.1	125	132.4	115.2	115.2	-150	1630304	FALSE	High	Sequest HT (A3)	Unambiguous	[R].qFLSGELEVELTPQGTLAER.[I]	N-Term(TMTpro)	2	841.121	2521.35	2521.35	0.2	0.00017	HCD	MS2	28.5067	102.6	87.5	116.468	49817	071521_Kevin_2nd_total_proteome_F_07.raw	F1.7	3.16	1	1.084e-05	4.834e-09
O55143	Sarcoplasmic/endoplasmic reticulum calcium ATPase 2 OS=Mus musculus OX=10090 GN=Atp2a2 PE=1 SV=2	Atp2a2	157.5	140.9	144.3	145.3	157.2	137.7	127.4	135.5	153.3	157.7	157.5	135.2	132.8	-150	1630299	FALSE	High	Sequest HT (A3)	Unambiguous	[K].iVEFLQSFDEITAMTGDGVNDAPALk.[K]	N-Term(TMTpro);K26(TMTpro)	1	848.201	3389.78	3389.78	1.27	0.00108	HCD	MS2	0	118	87.5	116.466	49816	071521_Kevin_2nd_total_proteome_F_07.raw	F1.7	2.74	1	1.084e-05	3.445e-07
F8VPN4	Amylo-1,6-glucosidase, 4-alpha-glucanotransferase OS=Mus musculus OX=10090 GN=Agl PE=1 SV=1	Agl	2970.8	2244.4	2309.9	NaN	2883	2994.6	2710.3	NaN	2445.8	NaN	1803.9	3292.5	2406.9	-150	3751195	FALSE	High	Sequest HT (A3)	Unambiguous	[K].yAGLQGLMSVLAEIRPk.[N]	N-Term(TMTpro);K17(TMTpro)	3	818.818	2454.44	2454.44	-0.03	-2e-05	HCD	MS2	7.53688	1638.9	7.848	111.901	46032	071521_Kevin_2nd_total_proteome_F_16.raw	F1.16	2.21	1	1.084e-05	2.414e-09
Q99LC3	NADH dehydrogenase [ubiquinone] 1 alpha subcomplex subunit 10, mitochondrial OS=Mus musculus OX=10090 GN=Ndufa10 PE=1 SV=1	Ndufa10	201.8	290	180.6	287.3	326.3	233.2	205.6	255.9	320.5	307.8	306.3	255.2	286.7	-150	3751199	FALSE	High	Sequest HT (A3)	Unambiguous	[R].sIYSDFVFLEAmYNQGYIR.[K]	N-Term(TMTpro);M12(Oxidation)	1	879.439	2636.3	2636.3	-0.42	-0.00037	HCD	MS2	7.42557	216.8	8.836	111.902	46033	071521_Kevin_2nd_total_proteome_F_16.raw	F1.16	2.66	1	1.084e-05	2.158e-07
P19123	Troponin C, slow skeletal and cardiac muscles OS=Mus musculus OX=10090 GN=Tnnc1 PE=1 SV=1	Tnnc1	132.4	135.2	114	121.8	148.4	127.7	113.8	120.3	135	159.5	136.9	118.7	123.5	-150	1630230	FALSE	High	Sequest HT (A3)	Unambiguous	[K].mMLQATGETITEDDIEELMk.[D]	N-Term(TMTpro);K20(TMTpro)	1	969.499	2906.48	2906.47	4.27	0.00414	HCD	MS2	27.4938	106	87.5	116.433	49801	071521_Kevin_2nd_total_proteome_F_07.raw	F1.7	3.53	1	1.084e-05	9.451e-09
E9PUM4	Talin-2 OS=Mus musculus OX=10090 GN=Tln2 PE=1 SV=1	Tln2	124.7	116.7	117.8	132.8	119.4	108.8	111.2	110.8	114	111.2	112.5	109.5	100.7	-150	1630421	FALSE	High	Sequest HT (A3)	Unambiguous	[K].fSDDFDEFLDAGIEMAGQAQTk.[E]	N-Term(TMTpro);K22(TMTpro)	5	1015.17	3043.49	3043.49	1.33	0.00134	HCD	MS2	18.4856	93.3	95.846	116.518	49842	071521_Kevin_2nd_total_proteome_F_07.raw	F1.7	2.37	1	1.084e-05	1.295e-09
O55143	Sarcoplasmic/endoplasmic reticulum calcium ATPase 2 OS=Mus musculus OX=10090 GN=Atp2a2 PE=1 SV=2	Atp2a2	117.5	89.9	112.2	107.4	120.3	110.6	105.1	95.7	123.8	122.9	115.5	97.9	105.1	-150	1630222	FALSE	High	Sequest HT (A3)	Unambiguous	[R].mFILDkVEGDTcSLNEFSITGSTYAPIGEVQk.[D]	N-Term(TMTpro);K6(TMTpro);C12(Carbamidomethyl);K32(TMTpro)	1	1116.34	4462.35	4462.33	3.03	0.00338	HCD	MS2	28.7203	89.3	87.5	116.43	49799	071521_Kevin_2nd_total_proteome_F_07.raw	F1.7	4.08	1	1.084e-05	1.015e-07
Q9D051	Pyruvate dehydrogenase E1 component subunit beta, mitochondrial OS=Mus musculus OX=10090 GN=Pdhb PE=1 SV=1	Pdhb	108.5	127.9	110	130.7	133.3	113.1	104.2	110.6	137.5	125.5	133	106.7	119.6	-150	1630117	FALSE	High	Sequest HT (A3)	Unambiguous	[R].dNNPVVMLENELmYGVAFELPAEAQSk.[D]	N-Term(TMTpro);M13(Oxidation);K27(TMTpro)	1	1211.62	3632.84	3632.85	-0.63	-0.00076	HCD	MS2	19.08	97.7	87.5	116.385	49778	071521_Kevin_2nd_total_proteome_F_07.raw	F1.7	3.78	1	1.084e-05	5.448e-10
Q02566;Q91Z83	Myosin-6 OS=Mus musculus OX=10090 GN=Myh6 PE=1 SV=2;Myosin-7 OS=Mus musculus OX=10090 GN=Myh7 PE=2 SV=1	Myh6	308.8	256.1	314.2	300	314.4	306.5	259.6	277.3	295.7	318.6	306.1	310.8	259.5	-150	1630110	FALSE	High	Sequest HT (A3)	Unambiguous	[R].lEEAGGATSVQIEMNk.[K]	N-Term(TMTpro);K16(TMTpro)	2	1143.12	2285.23	2285.23	-0.38	-0.00043	HCD	MS2	0	240.5	87.5	116.382	49776	071521_Kevin_2nd_total_proteome_F_07.raw	F1.7	3.92	2	1.084e-05	4.619e-10
Q03265;D3Z6F5	ATP synthase subunit alpha, mitochondrial OS=Mus musculus OX=10090 GN=Atp5f1a PE=1 SV=1;ATP synthase subunit alpha OS=Mus musculus OX=10090 GN=Atp5a1 PE=1 SV=1	Atp5f1a	843.8	827.6	782.9	836.4	899.1	776.1	752	725.5	830.1	858.4	909.9	814.8	787	-150	1630095	FALSE	High	Sequest HT (A3)	Unambiguous	[R].nVQAEEMVEFSSGLk.[G]	N-Term(TMTpro);K15(TMTpro)	2	1138.61	2276.21	2276.21	0.58	0.00066	HCD	MS2	2.63363	667.3	87.5	116.374	49772	071521_Kevin_2nd_total_proteome_F_07.raw	F1.7	2.82	2	1.084e-05	2.524e-12
P48962;P51881	ADP/ATP translocase 1 OS=Mus musculus OX=10090 GN=Slc25a4 PE=1 SV=4;ADP/ATP translocase 2 OS=Mus musculus OX=10090 GN=Slc25a5 PE=1 SV=3	Slc25a4	93	89	91.7	100.7	99	89	84.9	91.8	102.5	94.4	108.5	97.4	78.3	-150	1630044	FALSE	High	Sequest HT (A3)	Unambiguous	[R].yFAGNLASGGAAGATSLcFVYPLDFAR.[T]	N-Term(TMTpro);C18(Carbamidomethyl)	2	1034.19	3100.55	3100.55	-1.5	-0.00155	HCD	MS2	0	76.7	100	116.348	49760	071521_Kevin_2nd_total_proteome_F_07.raw	F1.7	3.47	2	1.084e-05	2.331e-12
P11404	Fatty acid-binding protein, heart OS=Mus musculus OX=10090 GN=Fabp3 PE=1 SV=5	Fabp3	88.6	139.7	95.9	104.6	132.1	87.5	90.7	87.4	142	127.8	131.4	103.9	112.1	-150	1630034	FALSE	High	Sequest HT (A3)	Unambiguous	[K].nTEINFQLGIEFDEVTADDR.[K]	N-Term(TMTpro)	1	1315.65	2630.29	2630.29	-1.16	-0.00153	HCD	MS2	0	90.7	100	116.338	49755	071521_Kevin_2nd_total_proteome_F_07.raw	F1.7	2.97	1	1.084e-05	2.748e-08
P04247	Myoglobin OS=Mus musculus OX=10090 GN=Mb PE=1 SV=3	Mb	239.6	214.4	210.9	200.1	233.9	218.1	203	185.5	227.1	228.6	231.5	187.4	191.8	-150	1630030	FALSE	High	Sequest HT (A3)	Unambiguous	[R].hSGDFGADAQGAMSk.[A]	N-Term(TMTpro);K15(TMTpro)	2	696.354	2087.05	2087.05	0.16	0.00011	HCD	MS2	30.4059	173.9	100	116.334	49753	071521_Kevin_2nd_total_proteome_F_07.raw	F1.7	3.15	1	1.084e-05	4.423e-08
P63038	60 kDa heat shock protein, mitochondrial OS=Mus musculus OX=10090 GN=Hspd1 PE=1 SV=1	Hspd1	211.8	194.3	218	208.8	258.4	223.6	227.7	204.2	237.2	242.6	219.8	212.5	228	-150	1630017	FALSE	High	Sequest HT (A3)	Unambiguous	[K].dMAIATGGAVFGEEGLNLNLEDVQAHDLGk.[V]	N-Term(TMTpro);K30(TMTpro)	1	1231.64	3692.91	3692.91	1.28	0.00158	HCD	MS2	0	181.2	100	116.329	49750	071521_Kevin_2nd_total_proteome_F_07.raw	F1.7	4.79	1	1.084e-05	9.405e-14
Q9DCN2	NADH-cytochrome b5 reductase 3 OS=Mus musculus OX=10090 GN=Cyb5r3 PE=1 SV=3	Cyb5r3	101.4	76.8	94.9	103.2	113.2	94.8	91.1	90	80.3	69.3	71.5	89	67.2	-150	3751300	FALSE	High	Sequest HT (A3)	Unambiguous	[R].dHLPTPGEEPLILMcGPPPMIQFAcLPNLER.[V]	N-Term(TMTpro);C15(Carbamidomethyl);C25(Carbamidomethyl)	1	962.49	3846.94	3846.94	0.6	0.00058	HCD	MS2	14.1179	71.6	4.017	111.944	46055	071521_Kevin_2nd_total_proteome_F_16.raw	F1.16	3.46	1	1.084e-05	3.408e-08
P56480	ATP synthase subunit beta, mitochondrial OS=Mus musculus OX=10090 GN=Atp5f1b PE=1 SV=2	Atp5f1b	84.1	72	75	78.4	80.3	73.3	70	72.8	80.6	92.2	87.9	85.3	75.6	-150	1629919	FALSE	High	Sequest HT (A3)	Unambiguous	[K].sLQDIIAILGMDELSEEDkLTVSR.[A]	N-Term(TMTpro);K19(TMTpro)	1	1642.4	3283.79	3283.8	-2.87	-0.00471	HCD	MS2	0	64.7	100	116.272	49724	071521_Kevin_2nd_total_proteome_F_07.raw	F1.7	2.6	1	1.084e-05	7.2e-07
A0A0R4J0I1	Serine protease inhibitor A3K OS=Mus musculus OX=10090 GN=Serpina3k PE=1 SV=1	Serpina3k	156.8	170.7	117.8	159.3	113.8	157.4	117.1	127.7	138	127.4	194.9	123.1	137.6	-150	1629877	FALSE	High	Sequest HT (A3)	Unambiguous	[K].aVLDVAETGTEAAAATGVIGGIR.[K]	N-Term(TMTpro)	2	816.12	2446.35	2446.35	-0.14	-0.00011	HCD	MS2	17.1212	115.2	10.727	116.24	49709	071521_Kevin_2nd_total_proteome_F_07.raw	F1.7	3.86	1	1.084e-05	4.523e-10
Q80XN0	D-beta-hydroxybutyrate dehydrogenase, mitochondrial OS=Mus musculus OX=10090 GN=Bdh1 PE=1 SV=2	Bdh1	110.4	117.7	116	103.7	166.9	118.1	106.6	113.1	131.6	127.7	99.6	108.1	105.6	-150	1630127	FALSE	High	Sequest HT (A3)	Unambiguous	[K].gMWGLVNNAGISTFGEVEFTSMETYk.[E]	N-Term(TMTpro);K26(TMTpro)	2	1159.59	3476.75	3476.74	2.69	0.00312	HCD	MS2	45.3592	95.6	87.5	116.391	49781	071521_Kevin_2nd_total_proteome_F_07.raw	F1.7	4.93	1	1.084e-05	1.339e-06
Q9D0K2	Succinyl-CoA:3-ketoacid coenzyme A transferase 1, mitochondrial OS=Mus musculus OX=10090 GN=Oxct1 PE=1 SV=1	Oxct1	1076.3	651.3	1013.3	995.6	972.7	1136	998.6	1027.7	871.7	939.3	866.2	1093.2	741.6	-150	3751342	FALSE	High	Sequest HT (A3)	Unambiguous	[K].eTVTVLPGASFFSSDESFAMIR.[G]	N-Term(TMTpro)	2	1348.19	2695.37	2695.36	2.06	0.00277	HCD	MS2	14.2812	777.3	24.511	111.956	46062	071521_Kevin_2nd_total_proteome_F_16.raw	F1.16	2.5	1	1.084e-05	5.778e-09
Q9WV35	C->U-editing enzyme APOBEC-2 OS=Mus musculus OX=10090 GN=Apobec2 PE=1 SV=1	Apobec2	1760.6	1135.5	1596.4	1787.1	1191.2	1674.3	1719	1791.5	1106.5	1162.7	1155.5	1732	1026.3	-150	3751186	FALSE	High	Sequest HT (A3)	Unambiguous	[K].eLIDLPPFEIVTGVR.[L]	N-Term(TMTpro)	1	1001.58	2002.15	2002.15	-0.54	-0.00054	HCD	MS2	8.46589	1181	4.584	111.899	46031	071521_Kevin_2nd_total_proteome_F_16.raw	F1.16	1.88	1	1.084e-05	3.395e-08
Q08857	Platelet glycoprotein 4 OS=Mus musculus OX=10090 GN=Cd36 PE=1 SV=2	Cd36	153.8	157.2	120	160.3	185.9	143.5	146.4	149.7	159.1	179.7	182.1	142.2	146.2	-150	1630477	FALSE	High	Sequest HT (A3)	Unambiguous	[R].sIYAVFGSEIDLk.[G]	N-Term(TMTpro);K13(TMTpro)	1	684.062	2050.17	2050.17	-0.79	-0.00054	HCD	MS2	5.71295	127	43.56	116.546	49856	071521_Kevin_2nd_total_proteome_F_07.raw	F1.7	3.15	1	1.084e-05	4.079e-07
P19536	Cytochrome c oxidase subunit 5B, mitochondrial OS=Mus musculus OX=10090 GN=Cox5b PE=1 SV=1	Cox5b	719.8	644.1	591.1	603.5	635.1	701.2	671	658.3	752.3	960.4	772.8	663.2	713.8	-150	3750700	FALSE	High	Sequest HT (A3)	Unambiguous	[R].iVGcIcEEDNcTVIWFWLHk.[G]	N-Term(TMTpro);C4(Carbamidomethyl);C6(Carbamidomethyl);C11(Carbamidomethyl);K20(TMTpro)	2	1594.31	3187.61	3187.6	2.42	0.00386	HCD	MS2	32.2108	569.6	87.5	111.698	45927	071521_Kevin_2nd_total_proteome_F_16.raw	F1.16	2.97	1	1.084e-05	3.844e-08
P52825	Carnitine O-palmitoyltransferase 2, mitochondrial OS=Mus musculus OX=10090 GN=Cpt2 PE=1 SV=2	Cpt2	790.5	1815.8	785.4	1007.9	1093.1	869	871.3	864.5	1167.1	1170.4	1308.1	848.6	1170.9	-150	3750818	FALSE	High	Sequest HT (A3)	Unambiguous	[R].dSVVLNFNPFmAFNPDPk.[S]	N-Term(TMTpro);M11(Oxidation);K18(TMTpro)	1	892.805	2676.4	2676.4	0.6	0.00054	HCD	MS2	11.9932	863.3	26.457	111.745	45950	071521_Kevin_2nd_total_proteome_F_16.raw	F1.16	2.73	1	1.084e-05	8.419e-07
P56480	ATP synthase subunit beta, mitochondrial OS=Mus musculus OX=10090 GN=Atp5f1b PE=1 SV=2	Atp5f1b	237.9	182.7	206.5	201.6	218.5	216.9	204	194.9	201.2	211.8	229.4	191.9	208.9	-150	1630828	FALSE	High	Sequest HT (A3)	Unambiguous	[K].sLQDIIAILGmDELSEEDkLTVSR.[A]	N-Term(TMTpro);M11(Oxidation);K19(TMTpro)	1	825.703	3299.79	3299.79	-0.12	-0.0001	HCD	MS2	27.5651	169.5	100	116.732	49942	071521_Kevin_2nd_total_proteome_F_07.raw	F1.7	2.5	1	1.084e-05	1.212e-06
A0A0R4J0I1	Serine protease inhibitor A3K OS=Mus musculus OX=10090 GN=Serpina3k PE=1 SV=1	Serpina3k	200.5	234.4	194.9	227	243.7	180.5	234	290.8	296	234.7	169.5	222.9	183	-150	1630821	FALSE	High	Sequest HT (A3)	Unambiguous	[K].aVLDVAETGTEAAAATGVIGGIR.[K]	N-Term(TMTpro)	2	1223.68	2446.35	2446.35	0.28	0.00035	HCD	MS2	15.4018	182.8	87.5	116.73	49941	071521_Kevin_2nd_total_proteome_F_07.raw	F1.7	4.16	1	1.084e-05	8.025e-12
E9Q8K5;A0A5K1VVQ1	Titin OS=Mus musculus OX=10090 GN=Ttn PE=1 SV=1;Titin OS=Mus musculus OX=10090 GN=Ttn PE=4 SV=1	Ttn	133	128.7	119.1	129.4	136	126.6	112.3	133.1	140.3	120.9	124	113.7	120.4	-150	1630794	FALSE	High	Sequest HT (A3)	Unambiguous	[R].nLTVTETQDAVFSVELTHPDVk.[G]	N-Term(TMTpro);K22(TMTpro)	5	1017.89	3051.64	3051.65	-1.49	-0.00152	HCD	MS2	43.8645	102.6	100	116.714	49934	071521_Kevin_2nd_total_proteome_F_07.raw	F1.7	3.03	2	1.084e-05	1.768e-08
Q9EQ06	Estradiol 17-beta-dehydrogenase 11 OS=Mus musculus OX=10090 GN=Hsd17b11 PE=1 SV=1	Hsd17b11	182.2	208.8	150.2	186.1	165.7	159.9	166.1	165.9	155.1	144	138.3	171.2	139	-150	3750834	FALSE	High	Sequest HT (A3)	Unambiguous	[K].vkEEVGDVSILVNNAGVVYTADLFATQDPQIEk.[T]	N-Term(TMTpro);K2(TMTpro);K33(TMTpro)	1	1492.16	4474.46	4474.45	0.88	0.00132	HCD	MS2	22.7964	133.9	67.704	111.754	45955	071521_Kevin_2nd_total_proteome_F_16.raw	F1.16	3.32	1	1.084e-05	5.576e-07
E9Q8K5	Titin OS=Mus musculus OX=10090 GN=Ttn PE=1 SV=1	Ttn	141.6	190	108.4	145.6	201.4	133.4	139.6	174.8	139.3	208.9	149.9	155.1	140.2	-150	3750890	FALSE	High	Sequest HT (A3)	Unambiguous	[R].iTQETIRQETEEIAASMVVVATAk.[S]	N-Term(TMTpro);K24(TMTpro)	5	807.452	3226.79	3226.78	0.75	0.0006	HCD	MS2	3.33342	127.1	1.374	111.777	45968	071521_Kevin_2nd_total_proteome_F_16.raw	F1.16	2.77	1	1.084e-05	4.891e-07
Q9WUM5	Succinate--CoA ligase [ADP/GDP-forming] subunit alpha, mitochondrial OS=Mus musculus OX=10090 GN=Suclg1 PE=1 SV=4	Suclg1	117.1	112.7	113.1	105.5	117	105.8	108	96.8	115.3	114	122.4	104.5	110.6	-150	1630762	FALSE	High	Sequest HT (A3)	Unambiguous	[K].iSALQSAGVVVSMSPAQLGTTIYk.[E]	N-Term(TMTpro);K24(TMTpro)	1	1010.57	3029.71	3029.72	-3.28	-0.00331	HCD	MS2	17.5762	90.4	100	116.7	49927	071521_Kevin_2nd_total_proteome_F_07.raw	F1.7	4.06	1	1.084e-05	1.292e-10
G3UZY2	Thioredoxin, mitochondrial (Fragment) OS=Mus musculus OX=10090 GN=Txn2 PE=1 SV=1	Txn2	128.2	119.4	125.5	136.8	130.5	118.4	100.1	118.5	118	141.2	127.5	124.3	94	-150	1630756	FALSE	High	Sequest HT (A3)	Unambiguous	[K].vDIDDHTDLAIEYEVSAVPTVLAIk.[N]	N-Term(TMTpro);K25(TMTpro)	2	834.463	3334.83	3334.83	0.33	0.00027	HCD	MS2	7.19635	99.2	87.5	116.698	49926	071521_Kevin_2nd_total_proteome_F_07.raw	F1.7	3.24	1	1.084e-05	1.11e-07
P28474	Alcohol dehydrogenase class-3 OS=Mus musculus OX=10090 GN=Adh5 PE=1 SV=3	Adh5	171.9	211.4	168.1	210.9	269.2	175.9	165.5	183.9	198.3	187.7	190.6	214.7	157.2	-150	3750897	FALSE	High	Sequest HT (A3)	Unambiguous	[K].vDEFVTGNLSFDQINQAFDLMHSGDSIR.[T]	N-Term(TMTpro)	1	1153.9	3459.68	3459.68	0.4	0.00047	HCD	MS2	63.8455	157.3	10.6	111.783	45970	071521_Kevin_2nd_total_proteome_F_16.raw	F1.16	4.9	1	1.084e-05	1.456e-07
Z4YJF5;Q62234	Myomesin-1 OS=Mus musculus OX=10090 GN=Myom1 PE=1 SV=1;Myomesin-1 OS=Mus musculus OX=10090 GN=Myom1 PE=1 SV=2	Myom1	112.4	83.4	101.9	108.4	123.9	109	96.5	99.8	121.9	136	124.5	109.4	101.3	-150	3751180	FALSE	High	Sequest HT (A3)	Unambiguous	[K].eNTLYQFQVSAMNIAGLGAPSTVSEcFk.[C]	N-Term(TMTpro);C26(Carbamidomethyl);K28(TMTpro)	2	1224.3	3670.87	3670.87	-0.25	-0.00031	HCD	MS2	0	89.5	0.862	111.894	46030	071521_Kevin_2nd_total_proteome_F_16.raw	F1.16	4.41	2	1.084e-05	8.521e-10
Q1XH17	Tripartite motif-containing protein 72 OS=Mus musculus OX=10090 GN=Trim72 PE=1 SV=1	Trim72	569.5	619	581.2	767.1	731	554.2	560.9	617.6	564.8	584.8	553.1	776.1	500	-150	3750919	FALSE	High	Sequest HT (A3)	Unambiguous	[K].aVAVVAQQLLSQGEHYWEVEVGDkPR.[W]	N-Term(TMTpro);K24(TMTpro)	1	879.984	3516.91	3516.91	1.39	0.00122	HCD	MS2	7.20073	501	21.708	111.792	45975	071521_Kevin_2nd_total_proteome_F_16.raw	F1.16	3.51	1	1.084e-05	1.249e-10
P56480	ATP synthase subunit beta, mitochondrial OS=Mus musculus OX=10090 GN=Atp5f1b PE=1 SV=2	Atp5f1b	221.6	187.7	220.1	224.5	227.3	217.2	213.7	203.1	214.2	222.3	239.4	198	209.7	-150	1630693	FALSE	High	Sequest HT (A3)	Unambiguous	[K].sLQDIIAILGmDELSEEDkLTVSR.[A]	N-Term(TMTpro);M11(Oxidation);K19(TMTpro)	1	1100.61	3299.8	3299.79	3.19	0.00351	HCD	MS2	0	175.6	87.5	116.671	49914	071521_Kevin_2nd_total_proteome_F_07.raw	F1.7	2.8	1	1.084e-05	2.273e-09
P35486	Pyruvate dehydrogenase E1 component subunit alpha, somatic form, mitochondrial OS=Mus musculus OX=10090 GN=Pdha1 PE=1 SV=1	Pdha1	70.5	56.8	61.9	68.5	69.6	65.6	62.5	53.1	62.6	66.1	67.3	58.4	65	-150	1630659	FALSE	High	Sequest HT (A3)	Unambiguous	[R].gFcHLcDGQEAccVGLEAGINPTDHLITAYR.[A]	N-Term(TMTpro);C3(Carbamidomethyl);C6(Carbamidomethyl);C12(Carbamidomethyl);C13(Carbamidomethyl)	1	960.455	3838.8	3838.77	6.55	0.00628	HCD	MS2	78.4648	51.9	100	116.651	49905	071521_Kevin_2nd_total_proteome_F_07.raw	F1.7	3.4	1	1.084e-05	1.15e-06
O55143	Sarcoplasmic/endoplasmic reticulum calcium ATPase 2 OS=Mus musculus OX=10090 GN=Atp2a2 PE=1 SV=2	Atp2a2	150.4	153.4	140.2	143.2	170.1	130.1	151.5	152.5	154.6	164.3	154.9	135.4	148.3	-150	1630612	FALSE	High	Sequest HT (A3)	Unambiguous	[K].iVEFLQSFDEITAMTGDGVNDAPALk.[K]	N-Term(TMTpro);K26(TMTpro)	1	1130.6	3389.79	3389.78	2.93	0.00332	HCD	MS2	1.83123	122.1	69.416	116.626	49894	071521_Kevin_2nd_total_proteome_F_07.raw	F1.7	3.25	1	1.084e-05	5.514e-09
F2Z471;Q60932	Voltage-dependent anion-selective channel protein 1 OS=Mus musculus OX=10090 GN=Vdac1 PE=1 SV=1;Voltage-dependent anion-selective channel protein 1 OS=Mus musculus OX=10090 GN=Vdac1 PE=1 SV=3	Vdac1	127.8	133.1	120.4	123.1	127.3	124.5	115.5	116.2	112.5	118.7	132.6	123.5	106.5	-150	1630581	FALSE	High	Sequest HT (A3)	Unambiguous	[K].tDEFQLHTNVNDGTEFGGSIYQk.[V]	N-Term(TMTpro);K23(TMTpro)	2	1070.21	3208.61	3208.6	1.02	0.00109	HCD	MS2	14.4505	99.1	100	116.61	49886	071521_Kevin_2nd_total_proteome_F_07.raw	F1.7	2.26	2	1.084e-05	1.199e-06
Q99LC3	NADH dehydrogenase [ubiquinone] 1 alpha subcomplex subunit 10, mitochondrial OS=Mus musculus OX=10090 GN=Ndufa10 PE=1 SV=1	Ndufa10	1857.9	2147.4	1749.4	2076.7	2476.4	2030.5	1820.9	2035.8	2201.6	2387.1	2142	2011.3	2189.5	-150	3751056	FALSE	High	Sequest HT (A3)	Unambiguous	[R].yGLLAAILGDk.[T]	N-Term(TMTpro);K11(TMTpro)	1	871.538	1742.07	1742.07	-0.91	-0.00079	HCD	MS2	10.3455	1701.8	14.207	111.852	46006	071521_Kevin_2nd_total_proteome_F_16.raw	F1.16	2.24	1	1.084e-05	3.838e-07
Q9CWJ9	Bifunctional purine biosynthesis protein PURH OS=Mus musculus OX=10090 GN=Atic PE=1 SV=2	Atic	72.7	85.3	68.4	68.9	82.7	67.9	62.3	68.5	74	77.7	85.2	75.1	61.8	-150	1630546	FALSE	High	Sequest HT (A3)	Unambiguous	[K].tVASPDVTVEAAVEQIDIGGVTLLR.[A]	N-Term(TMTpro)	1	953.199	2857.58	2857.58	-0.49	-0.00046	HCD	MS2	7.60287	59.4	100	116.6	49881	071521_Kevin_2nd_total_proteome_F_07.raw	F1.7	3.26	1	1.084e-05	6.657e-09
G3UZY2	Thioredoxin, mitochondrial (Fragment) OS=Mus musculus OX=10090 GN=Txn2 PE=1 SV=1	Txn2	122	109.1	124.1	126.1	144.2	128.2	110.7	105.1	128	124.4	127.3	126.2	112.1	-150	1630538	FALSE	High	Sequest HT (A3)	Unambiguous	[K].vDIDDHTDLAIEYEVSAVPTVLAIk.[N]	N-Term(TMTpro);K25(TMTpro)	2	1112.28	3334.83	3334.83	1.65	0.00184	HCD	MS2	0	99.4	87.5	116.596	49879	071521_Kevin_2nd_total_proteome_F_07.raw	F1.7	3.52	1	1.084e-05	1.36e-10
Q02566	Myosin-6 OS=Mus musculus OX=10090 GN=Myh6 PE=1 SV=2	Myh6	187.4	210.9	193.9	185	259.4	203.3	183.7	195.7	229.3	262.3	252.2	171.8	219.4	-150	1630529	FALSE	High	Sequest HT (A3)	Unambiguous	[K].nLTEEMAGLDEIIAk.[L]	N-Term(TMTpro);K15(TMTpro)	1	752.419	2255.24	2255.24	-1.28	-0.00097	HCD	MS2	20.482	173	87.5	116.585	49873	071521_Kevin_2nd_total_proteome_F_07.raw	F1.7	3.35	1	1.084e-05	5.673e-07
Q8BWT1	3-ketoacyl-CoA thiolase, mitochondrial OS=Mus musculus OX=10090 GN=Acaa2 PE=1 SV=3	Acaa2	82.8	117.3	71.9	82.7	121.4	79.5	80.3	80	106	108.3	112.9	77	91.1	-150	1630486	FALSE	High	Sequest HT (A3)	Unambiguous	[K].dGTVTAGNASGVSDGAGAVIIASEDAVkk.[H]	N-Term(TMTpro);K28(TMTpro);K29(TMTpro)	1	1191.66	3572.96	3572.96	0.06	7e-05	HCD	MS2	0	75.9	100	116.56	49862	071521_Kevin_2nd_total_proteome_F_07.raw	F1.7	3.15	1	1.084e-05	9.312e-08
E9Q8K5;A0A5K1VVQ1	Titin OS=Mus musculus OX=10090 GN=Ttn PE=1 SV=1;Titin OS=Mus musculus OX=10090 GN=Ttn PE=4 SV=1	Ttn	187.4	167.5	181.6	188.5	177.8	198.4	160.1	181.5	151.8	181	175.3	182.2	148.4	-150	1630481	FALSE	High	Sequest HT (A3)	Unambiguous	[K].aSFTNVVETEFTVTGLVEDQR.[Y]	N-Term(TMTpro)	5	882.791	2646.36	2646.36	0.04	3e-05	HCD	MS2	18.0582	143.4	87.5	116.55	49857	071521_Kevin_2nd_total_proteome_F_07.raw	F1.7	3.62	2	1.084e-05	8.056e-10
Q9D0K2	Succinyl-CoA:3-ketoacid coenzyme A transferase 1, mitochondrial OS=Mus musculus OX=10090 GN=Oxct1 PE=1 SV=1	Oxct1	71.2	70.8	78.1	74.8	92.8	79.6	82.7	85.5	88.6	81.3	79.8	79.6	72.6	-150	1630707	FALSE	High	Sequest HT (A3)	Unambiguous	[R].qFLSGELEVELTPQGTLAER.[I]	N-Term(TMTpro)	2	1261.18	2521.34	2521.35	-0.9	-0.00114	HCD	MS2	0	65	100	116.675	49916	071521_Kevin_2nd_total_proteome_F_07.raw	F1.7	3.22	1	1.084e-05	1.363e-07
E9Q8K5;A0A5K1VVQ1	Titin OS=Mus musculus OX=10090 GN=Ttn PE=1 SV=1;Titin OS=Mus musculus OX=10090 GN=Ttn PE=4 SV=1	Ttn	175	179.6	183.9	175.4	191	166.2	146.4	170.5	171.4	175.3	179.6	163	166.7	-150	1628774	FALSE	High	Sequest HT (A3)	Unambiguous	[R].nLTVTETQDAVFSVELTHPDVk.[G]	N-Term(TMTpro);K22(TMTpro)	5	1017.89	3051.65	3051.65	0.94	0.00096	HCD	MS2	36.4725	140.8	87.5	115.697	49445	071521_Kevin_2nd_total_proteome_F_07.raw	F1.7	2.68	2	1.084e-05	4.097e-09
Q9DCN2	NADH-cytochrome b5 reductase 3 OS=Mus musculus OX=10090 GN=Cyb5r3 PE=1 SV=3	Cyb5r3	50.4	49.7	51.1	49.5	51.1	49.3	42.2	52.6	48.7	44.2	46.4	45.6	42.9	-150	3751440	FALSE	High	Sequest HT (A3)	Unambiguous	[R].dHLPTPGEEPLILMcGPPPMIQFAcLPNLER.[V]	N-Term(TMTpro);C15(Carbamidomethyl);C25(Carbamidomethyl)	1	1282.98	3846.94	3846.94	-0.31	-0.0004	HCD	MS2	2.49028	39.1	6.692	111.994	46082	071521_Kevin_2nd_total_proteome_F_16.raw	F1.16	2.44	1	1.084e-05	5.208e-08
Q8BWT1	3-ketoacyl-CoA thiolase, mitochondrial OS=Mus musculus OX=10090 GN=Acaa2 PE=1 SV=3	Acaa2	46.4	85	50.2	64	82.6	51.3	43.8	46.8	71.4	74.1	84.8	62.9	70.4	-150	3751573	FALSE	High	Sequest HT (A3)	Unambiguous	[K].dMDLIDVNEAFAPQFLSVQk.[A]	N-Term(TMTpro);K20(TMTpro)	1	1444.77	2888.53	2888.54	-1.11	-0.0016	HCD	MS2	6.22461	52.1	21.373	112.037	46105	071521_Kevin_2nd_total_proteome_F_16.raw	F1.16	3.05	1	1.084e-05	1.271e-06
P08249	Malate dehydrogenase, mitochondrial OS=Mus musculus OX=10090 GN=Mdh2 PE=1 SV=3	Mdh2	212	293.8	215.1	289.3	306.5	246.1	214	250.8	256.3	259.2	276.8	278.5	253.5	-150	3752054	FALSE	High	Sequest HT (A3)	Unambiguous	[K].vAVLGASGGIGQPLSLLLk.[N]	N-Term(TMTpro);K19(TMTpro)	2	1201.25	2401.5	2401.5	-0.49	-0.00058	HCD	MS2	0	210.5	40.702	112.19	46187	071521_Kevin_2nd_total_proteome_F_16.raw	F1.16	3.19	1	1.084e-05	2.317e-07
Q9CWJ9	Bifunctional purine biosynthesis protein PURH OS=Mus musculus OX=10090 GN=Atic PE=1 SV=2	Atic	101.3	108.6	82.8	93.9	94.5	97.3	93.7	93.4	87.1	96.2	100.7	92.4	81.7	-150	1629298	FALSE	High	Sequest HT (A3)	Unambiguous	[K].tVASPDVTVEAAVEQIDIGGVTLLR.[A]	N-Term(TMTpro)	1	953.198	2857.58	2857.58	-1.48	-0.00141	HCD	MS2	55.883	76.5	100	115.924	49556	071521_Kevin_2nd_total_proteome_F_07.raw	F1.7	3.12	1	1.084e-05	3.156e-09
P07724	Serum albumin OS=Mus musculus OX=10090 GN=Alb PE=1 SV=3	Alb	229.1	168.2	206.8	193.7	205.9	211	174.9	187.2	159.3	174.8	171.7	221.2	154.9	-150	1629290	FALSE	High	Sequest HT (A3)	Unambiguous	[K].dVFLGTFLYEYSR.[R]	N-Term(TMTpro)	1	957.502	1914	1914	-0.07	-6e-05	HCD	MS2	12.7392	154	87.5	115.916	49552	071521_Kevin_2nd_total_proteome_F_07.raw	F1.7	1.62	1	1.084e-05	1.601e-07
P63038	60 kDa heat shock protein, mitochondrial OS=Mus musculus OX=10090 GN=Hspd1 PE=1 SV=1	Hspd1	139.8	157.8	133.2	149.8	161	143	133.9	144.7	133.7	150.6	140.6	145.1	123.3	-150	1629283	FALSE	High	Sequest HT (A3)	Unambiguous	[K].dMAIATGGAVFGEEGLNLNLEDVQAHDLGk.[V]	N-Term(TMTpro);K30(TMTpro)	1	739.387	3692.91	3692.91	-0.41	-0.0003	HCD	MS2	51.4682	116.4	87.5	115.912	49550	071521_Kevin_2nd_total_proteome_F_07.raw	F1.7	3.15	1	1.084e-05	1.418e-08
P63038	60 kDa heat shock protein, mitochondrial OS=Mus musculus OX=10090 GN=Hspd1 PE=1 SV=1	Hspd1	263.8	224.4	259.5	241.6	281	263.6	235.1	253	294.2	282.5	255.9	236	248.4	-150	1629255	FALSE	High	Sequest HT (A3)	Unambiguous	[K].dMAIATGGAVFGEEGLNLNLEDVQAHDLGk.[V]	N-Term(TMTpro);K30(TMTpro)	1	923.982	3692.91	3692.91	-0.68	-0.00063	HCD	MS2	2.68038	209.3	59.196	115.901	49544	071521_Kevin_2nd_total_proteome_F_07.raw	F1.7	3.55	1	1.084e-05	2.417e-13
Q8BWT1	3-ketoacyl-CoA thiolase, mitochondrial OS=Mus musculus OX=10090 GN=Acaa2 PE=1 SV=3	Acaa2	79.9	115.9	75.7	90.7	129	73.1	80.9	83.9	102.2	117.5	113.3	85.9	105.3	-150	1629239	FALSE	High	Sequest HT (A3)	Unambiguous	[K].dGTVTAGNASGVSDGAGAVIIASEDAVkk.[H]	N-Term(TMTpro);K28(TMTpro);K29(TMTpro)	1	1191.66	3572.97	3572.96	2.93	0.00349	HCD	MS2	53.6193	78.5	87.5	115.886	49538	071521_Kevin_2nd_total_proteome_F_07.raw	F1.7	2.55	1	1.084e-05	2.901e-08
P11404	Fatty acid-binding protein, heart OS=Mus musculus OX=10090 GN=Fabp3 PE=1 SV=5	Fabp3	108	174.1	98.9	120.5	172.1	103.6	104.8	99.1	184.2	155.6	151.3	117.1	139.1	-150	1629216	FALSE	High	Sequest HT (A3)	Unambiguous	[K].nTEINFQLGIEFDEVTADDRk.[V]	N-Term(TMTpro);K21(TMTpro)	1	1531.8	3062.6	3062.59	2.98	0.00457	HCD	MS2	32.7078	108.5	100	115.879	49534	071521_Kevin_2nd_total_proteome_F_07.raw	F1.7	3.7	1	1.084e-05	8.893e-09
P12382	ATP-dependent 6-phosphofructokinase, liver type OS=Mus musculus OX=10090 GN=Pfkl PE=1 SV=4	Pfkl	313	215.4	300	311.5	386.4	307.4	325.5	348.4	288.4	315.9	268.4	336.3	257	-150	3752160	FALSE	High	Sequest HT (A3)	Unambiguous	[R].lAAAYNLLQHGITNLcVIGGDGSLTGANIFR.[N]	N-Term(TMTpro);C16(Carbamidomethyl)	2	1178.63	3533.89	3533.89	0.55	0.00065	HCD	MS2	0	249.2	22.312	112.225	46205	071521_Kevin_2nd_total_proteome_F_16.raw	F1.16	4.02	1	1.084e-05	1.457e-11
Q6P8M1	Putative deoxyribonuclease TATDN1 OS=Mus musculus OX=10090 GN=Tatdn1 PE=1 SV=1	Tatdn1	192.2	224.8	195	228.7	212	203.7	169	168.1	204.4	201.2	262.9	195.8	190.4	-150	3752182	FALSE	High	Sequest HT (A3)	Unambiguous	[K].gSPDQYLAGLLSLAENNk.[G]	N-Term(TMTpro);K18(TMTpro)	2	1249.69	2498.37	2498.37	-0.1	-0.00012	HCD	MS2	0	166.3	40.13	112.23	46208	071521_Kevin_2nd_total_proteome_F_16.raw	F1.16	2.03	1	1.084e-05	5.735e-07
Q02566;Q91Z83	Myosin-6 OS=Mus musculus OX=10090 GN=Myh6 PE=1 SV=2;Myosin-7 OS=Mus musculus OX=10090 GN=Myh7 PE=2 SV=1	Myh6	214.3	142.8	186	163.6	167.9	180.9	153.9	166.9	174.9	174.1	177	176.5	158.2	-150	1629142	FALSE	High	Sequest HT (A3)	Unambiguous	[R].lEEAGGATSVQIEMNk.[K]	N-Term(TMTpro);K16(TMTpro)	2	762.416	2285.23	2285.23	0.91	0.00069	HCD	MS2	11.386	140.5	12.906	115.853	49522	071521_Kevin_2nd_total_proteome_F_07.raw	F1.7	3.56	2	1.084e-05	8.968e-07
A0A0R3P9C8	NADH dehydrogenase [ubiquinone] 1 alpha subcomplex subunit 9, mitochondrial OS=Mus musculus OX=10090 GN=Ndufa9 PE=1 SV=1	Ndufa9	267.1	352.3	267	361.2	340.2	323.9	248.5	306.7	306.8	292.5	323	318.5	254.3	-150	3752033	FALSE	High	Sequest HT (A3)	Unambiguous	[R].sSVSGVVATVFGATGFLGR.[Y]	N-Term(TMTpro)	2	706.063	2116.17	2116.17	0.52	0.00037	HCD	MS2	2.17689	248.8	31.61	112.185	46184	071521_Kevin_2nd_total_proteome_F_16.raw	F1.16	3.21	1	1.084e-05	7.223e-08
Q6P8J7	Creatine kinase S-type, mitochondrial OS=Mus musculus OX=10090 GN=Ckmt2 PE=1 SV=1	Ckmt2	55.3	94.1	48.5	59	84.7	67.6	70.9	54.6	81.9	79.3	88.9	54.1	73.1	-150	1629115	FALSE	High	Sequest HT (A3)	Unambiguous	[K].tVGmVAGDEESYEVFADLFDPVIk.[L]	N-Term(TMTpro);M4(Oxidation);K24(TMTpro)	1	1628.33	3255.65	3255.66	-3.21	-0.00523	HCD	MS2	0	57.2	100	115.842	49516	071521_Kevin_2nd_total_proteome_F_07.raw	F1.7	2.79	1	1.084e-05	5.084e-07
Q03265;D3Z6F5	ATP synthase subunit alpha, mitochondrial OS=Mus musculus OX=10090 GN=Atp5f1a PE=1 SV=1;ATP synthase subunit alpha OS=Mus musculus OX=10090 GN=Atp5a1 PE=1 SV=1	Atp5f1a	899.2	888	887.2	965.7	1001.2	873.7	821.6	829.2	910	1020.4	1054.1	915.3	925.5	-150	1629044	FALSE	High	Sequest HT (A3)	Unambiguous	[R].nVQAEEMVEFSSGLk.[G]	N-Term(TMTpro);K15(TMTpro)	2	1138.61	2276.21	2276.21	1.36	0.00155	HCD	MS2	0	754	87.5	115.811	49500	071521_Kevin_2nd_total_proteome_F_07.raw	F1.7	2.37	2	1.084e-05	4.208e-10
P11404	Fatty acid-binding protein, heart OS=Mus musculus OX=10090 GN=Fabp3 PE=1 SV=5	Fabp3	128.2	190.1	150.5	148.4	207.3	137.4	138.9	128.9	205.1	197.9	191.6	152.1	182.2	-150	1628963	FALSE	High	Sequest HT (A3)	Unambiguous	[K].nTEINFQLGIEFDEVTADDR.[K]	N-Term(TMTpro)	1	1315.65	2630.29	2630.29	-1.33	-0.00176	HCD	MS2	9.48462	135.6	87.5	115.779	49485	071521_Kevin_2nd_total_proteome_F_07.raw	F1.7	3.03	1	1.084e-05	9.65e-10
P63038	60 kDa heat shock protein, mitochondrial OS=Mus musculus OX=10090 GN=Hspd1 PE=1 SV=1	Hspd1	302.5	256.8	296.2	288	325.2	277.4	281.5	282	323.2	324.1	297.2	287.8	310.4	-150	1628952	FALSE	High	Sequest HT (A3)	Unambiguous	[K].dMAIATGGAVFGEEGLNLNLEDVQAHDLGk.[V]	N-Term(TMTpro);K30(TMTpro)	1	1231.64	3692.91	3692.91	-0.58	-0.00072	HCD	MS2	0	241.6	87.5	115.772	49481	071521_Kevin_2nd_total_proteome_F_07.raw	F1.7	4.4	1	1.084e-05	3.221e-14
P56480	ATP synthase subunit beta, mitochondrial OS=Mus musculus OX=10090 GN=Atp5f1b PE=1 SV=2	Atp5f1b	174.3	194.3	156.8	196.2	241.1	165.1	160.4	173.9	171.4	192	183.4	210.5	165.4	-150	1628943	FALSE	High	Sequest HT (A3)	Unambiguous	[R].lVLEVAQHLGESTVR.[T]	N-Term(TMTpro)	1	652.379	1955.12	1955.12	-0.49	-0.00032	HCD	MS2	17.7054	149.9	87.5	115.768	49479	071521_Kevin_2nd_total_proteome_F_07.raw	F1.7	2.95	1	1.084e-05	3.537e-08
Q9D0K2	Succinyl-CoA:3-ketoacid coenzyme A transferase 1, mitochondrial OS=Mus musculus OX=10090 GN=Oxct1 PE=1 SV=1	Oxct1	164.9	170.1	154.2	163.6	180.1	155.4	155	163.7	169.8	169.6	166.8	146.1	149.7	-150	1628939	FALSE	High	Sequest HT (A3)	Unambiguous	[R].qFLSGELEVELTPQGTLAER.[I]	N-Term(TMTpro)	2	841.121	2521.35	2521.35	0.25	0.00021	HCD	MS2	5.23447	132.1	87.5	115.766	49478	071521_Kevin_2nd_total_proteome_F_07.raw	F1.7	3.31	1	1.084e-05	3.643e-09
P48962	ADP/ATP translocase 1 OS=Mus musculus OX=10090 GN=Slc25a4 PE=1 SV=4	Slc25a4	595.2	688.9	530	649.3	701.4	607.2	548	589.6	665.4	671	685.3	593.4	611	-150	3752412	FALSE	High	Sequest HT (A3)	Unambiguous	[K].dFLAGGIAAAVSk.[T]	N-Term(TMTpro);K13(TMTpro)	1	914.544	1828.08	1828.08	-0.92	-0.00084	HCD	MS2	5.83806	510.4	26.691	112.294	46243	071521_Kevin_2nd_total_proteome_F_16.raw	F1.16	4.71	1	1.084e-05	2.162e-09
E9PVD2;A6X935	Inter alpha-trypsin inhibitor, heavy chain 4 OS=Mus musculus OX=10090 GN=Itih4 PE=1 SV=1;Inter alpha-trypsin inhibitor, heavy chain 4 OS=Mus musculus OX=10090 GN=Itih4 PE=1 SV=2	Itih4	2346.3	1356.9	933.6	1918	2195.4	1482.5	2013.3	1557.1	1560.4	1888.9	1395.5	1553.9	2075.7	-150	3752427	FALSE	High	Sequest HT (A3)	Unambiguous	[R].lWALLTIQQQLEQR.[I]	N-Term(TMTpro)	4	1022.6	2044.19	2044.19	-0.72	-0.00073	HCD	MS2	10.5382	1397.2	35.975	112.297	46245	071521_Kevin_2nd_total_proteome_F_16.raw	F1.16	2.25	2	1.084e-05	7.52e-07
Q80XN0	D-beta-hydroxybutyrate dehydrogenase, mitochondrial OS=Mus musculus OX=10090 GN=Bdh1 PE=1 SV=2	Bdh1	174.7	173.6	175.1	168.3	253	178.1	179.4	169.9	197.7	200.3	160.1	165.6	173.2	-150	1628855	FALSE	High	Sequest HT (A3)	Unambiguous	[K].gMWGLVNNAGISTFGEVEFTSMETYk.[E]	N-Term(TMTpro);K26(TMTpro)	2	1159.59	3476.74	3476.74	1.76	0.00204	HCD	MS2	8.75882	148.5	87.5	115.73	49461	071521_Kevin_2nd_total_proteome_F_07.raw	F1.7	4.49	1	1.084e-05	1.361e-08
Q9D0K2	Succinyl-CoA:3-ketoacid coenzyme A transferase 1, mitochondrial OS=Mus musculus OX=10090 GN=Oxct1 PE=1 SV=1	Oxct1	138.2	143.3	140.3	145.8	170.2	143.2	142.2	130.1	153.1	170.4	150.7	139.5	135.2	-150	1628806	FALSE	High	Sequest HT (A3)	Unambiguous	[R].qFLSGELEVELTPQGTLAER.[I]	N-Term(TMTpro)	2	1261.17	2521.33	2521.35	-5.4	-0.00681	HCD	MS2	0	119.4	100	115.706	49450	071521_Kevin_2nd_total_proteome_F_07.raw	F1.7	3.28	1	1.084e-05	2.42e-08
E9Q8K5;A0A5K1VVQ1	Titin OS=Mus musculus OX=10090 GN=Ttn PE=1 SV=1;Titin OS=Mus musculus OX=10090 GN=Ttn PE=4 SV=1	Ttn	162.1	164.4	155	147.3	177.8	156.9	155.2	168.1	193.6	190.5	167.1	152.2	152.2	-150	1628794	FALSE	High	Sequest HT (A3)	Unambiguous	[K].aSFTNVVETEFTVTGLVEDQR.[Y]	N-Term(TMTpro)	5	1323.69	2646.37	2646.36	5.82	0.00771	HCD	MS2	0	134.3	100	115.702	49448	071521_Kevin_2nd_total_proteome_F_07.raw	F1.7	2.5	2	1.084e-05	9.774e-07
E9PUM4	Talin-2 OS=Mus musculus OX=10090 GN=Tln2 PE=1 SV=1	Tln2	119.8	126.2	117.6	118.4	127.2	114.7	117.6	126.3	120.8	115.1	116.3	127.5	114.1	-150	1629080	FALSE	High	Sequest HT (A3)	Unambiguous	[K].fSDDFDEFLDAGIEMAGQAQTk.[E]	N-Term(TMTpro);K22(TMTpro)	5	1015.17	3043.48	3043.49	-0.82	-0.00083	HCD	MS2	91.5411	98.1	87.5	115.824	49507	071521_Kevin_2nd_total_proteome_F_07.raw	F1.7	1.32	1	1.084e-05	1.954e-08
Q91WD5	NADH dehydrogenase [ubiquinone] iron-sulfur protein 2, mitochondrial OS=Mus musculus OX=10090 GN=Ndufs2 PE=1 SV=1	Ndufs2	416.4	482.1	421.7	487.5	549.1	549	438.6	483.4	544.1	557.3	540.7	455.4	503.8	-150	3751445	FALSE	High	Sequest HT (A3)	Unambiguous	[R].tVDIGVVTAEDALNYGFSGVmLR.[G]	N-Term(TMTpro);M21(Oxidation)	2	916.481	2747.43	2747.42	1.77	0.00162	HCD	MS2	14.2756	403.5	16.454	111.996	46083	071521_Kevin_2nd_total_proteome_F_16.raw	F1.16	2.53	1	1.084e-05	9.738e-09
Q08857	Platelet glycoprotein 4 OS=Mus musculus OX=10090 GN=Cd36 PE=1 SV=2	Cd36	309.3	317.8	247.2	381.3	369.3	290.5	283.6	320.9	328.5	359.9	347	294.8	288.8	-150	1629356	FALSE	High	Sequest HT (A3)	Unambiguous	[R].sIYAVFGSEIDLk.[G]	N-Term(TMTpro);K13(TMTpro)	1	684.062	2050.17	2050.17	-0.61	-0.00041	HCD	MS2	4.83028	259.7	87.5	115.953	49570	071521_Kevin_2nd_total_proteome_F_07.raw	F1.7	3.09	1	1.084e-05	5.498e-07
F2Z471;Q60932	Voltage-dependent anion-selective channel protein 1 OS=Mus musculus OX=10090 GN=Vdac1 PE=1 SV=1;Voltage-dependent anion-selective channel protein 1 OS=Mus musculus OX=10090 GN=Vdac1 PE=1 SV=3	Vdac1	332.8	182.7	339.5	272.6	347.2	317.4	308.9	293.6	292.5	324.6	306.9	314.7	251.7	-150	3751998	FALSE	High	Sequest HT (A3)	Unambiguous	[R].gALVLGYEGWLAGYQMNFETSk.[S]	N-Term(TMTpro);K22(TMTpro)	2	1521.8	3042.59	3042.59	0.38	0.00058	HCD	MS2	0	243.9	7.322	112.172	46177	071521_Kevin_2nd_total_proteome_F_16.raw	F1.16	4.71	2	1.084e-05	4.263e-08
Q9CR62	Mitochondrial 2-oxoglutarate/malate carrier protein OS=Mus musculus OX=10090 GN=Slc25a11 PE=1 SV=3	Slc25a11	126.3	198.7	131.3	192.9	187.3	171	146.9	182.7	212.9	170	182.1	161	198.2	-150	3751579	FALSE	High	Sequest HT (A3)	Unambiguous	[K].sVkFLFGGLAGmGATVFVQPLDLVk.[N]	N-Term(TMTpro);K3(TMTpro);M12(Oxidation);K25(TMTpro)	1	1175.02	3523.06	3523.06	0.23	0.00027	HCD	MS2	26.3837	141.8	19.514	112.039	46106	071521_Kevin_2nd_total_proteome_F_16.raw	F1.16	2.23	1	1.084e-05	1.319e-06
Z4YJF5;Q62234	Myomesin-1 OS=Mus musculus OX=10090 GN=Myom1 PE=1 SV=1;Myomesin-1 OS=Mus musculus OX=10090 GN=Myom1 PE=1 SV=2	Myom1	221.4	217.9	201.4	224	186.3	238.9	210.4	189.4	197.1	197.7	235.2	191.7	185.9	-150	1629747	FALSE	High	Sequest HT (A3)	Unambiguous	[K].tVDLSGQAFDEAFAEFQR.[L]	N-Term(TMTpro)	2	779.057	2335.16	2335.15	1.89	0.00147	HCD	MS2	14.2953	169.1	100	116.184	49682	071521_Kevin_2nd_total_proteome_F_07.raw	F1.7	2.97	2	1.084e-05	1.039e-06
A0A0R4J0I1	Serine protease inhibitor A3K OS=Mus musculus OX=10090 GN=Serpina3k PE=1 SV=1	Serpina3k	248.6	279.3	192.6	255.4	270.7	212	276	307.7	327.8	275.4	200.7	242.5	203.9	-150	1629734	FALSE	High	Sequest HT (A3)	Unambiguous	[K].aVLDVAETGTEAAAATGVIGGIR.[K]	N-Term(TMTpro)	2	1223.68	2446.35	2446.35	1.4	0.00172	HCD	MS2	0	206.5	100	116.18	49680	071521_Kevin_2nd_total_proteome_F_07.raw	F1.7	3.78	1	1.084e-05	1.102e-10
P56480	ATP synthase subunit beta, mitochondrial OS=Mus musculus OX=10090 GN=Atp5f1b PE=1 SV=2	Atp5f1b	237.2	202.4	221	217.4	224.6	215	206.5	210.4	210	239.6	240.3	211.7	198.4	-150	1629723	FALSE	High	Sequest HT (A3)	Unambiguous	[K].sLQDIIAILGmDELSEEDkLTVSR.[A]	N-Term(TMTpro);M11(Oxidation);K19(TMTpro)	1	825.704	3299.79	3299.79	0.91	0.00075	HCD	MS2	23.5405	177.7	87.5	116.176	49678	071521_Kevin_2nd_total_proteome_F_07.raw	F1.7	2.42	1	1.084e-05	6.197e-07
Q02566	Myosin-6 OS=Mus musculus OX=10090 GN=Myh6 PE=1 SV=2	Myh6	253.1	368.9	243.5	250.9	361.2	268.9	280	271.1	383.9	373.4	354.5	236.3	347.4	-150	1629712	FALSE	High	Sequest HT (A3)	Unambiguous	[K].iEDEQALALQLQk.[K]	N-Term(TMTpro);K13(TMTpro)	1	703.081	2107.23	2107.23	1.83	0.00129	HCD	MS2	3.18681	250.6	87.5	116.172	49676	071521_Kevin_2nd_total_proteome_F_07.raw	F1.7	3.39	1	1.084e-05	1.041e-07
P11404	Fatty acid-binding protein, heart OS=Mus musculus OX=10090 GN=Fabp3 PE=1 SV=5	Fabp3	156.4	241.7	146	168.3	243.6	155.6	136.7	137.1	259.1	225	229.5	165.8	203.3	-150	1629702	FALSE	High	Sequest HT (A3)	Unambiguous	[K].nTEINFQLGIEFDEVTADDRk.[V]	N-Term(TMTpro);K21(TMTpro)	1	766.405	3062.6	3062.59	2.02	0.00155	HCD	MS2	4.86871	155	11.814	116.164	49673	071521_Kevin_2nd_total_proteome_F_07.raw	F1.7	3.86	1	1.084e-05	9.304e-11
Q9D8E6	60S ribosomal protein L4 OS=Mus musculus OX=10090 GN=Rpl4 PE=1 SV=3	Rpl4	407.9	485.4	423.3	473.7	451.1	444.9	363.8	420.1	450.8	378	410.6	447.3	418.1	-150	3751608	FALSE	High	Sequest HT (A3)	Unambiguous	[R].yAIcSALAASALPALVMSk.[G]	N-Term(TMTpro);C4(Carbamidomethyl);K19(TMTpro)	1	849.151	2545.44	2545.44	0.56	0.00048	HCD	MS2	34.5367	349.9	14.804	112.048	46111	071521_Kevin_2nd_total_proteome_F_16.raw	F1.16	3.45	1	1.084e-05	8.214e-08
P48962;P51881	ADP/ATP translocase 1 OS=Mus musculus OX=10090 GN=Slc25a4 PE=1 SV=4;ADP/ATP translocase 2 OS=Mus musculus OX=10090 GN=Slc25a5 PE=1 SV=3	Slc25a4	449.7	593.1	522.2	476.2	359.3	463.8	466.9	461.3	472	424.8	422.6	410.4	397.6	-150	3751613	FALSE	High	Sequest HT (A3)	Unambiguous	[R].yFAGNLASGGAAGATSLcFVYPLDFAR.[T]	N-Term(TMTpro);C18(Carbamidomethyl)	2	1034.19	3100.56	3100.55	1.05	0.00108	HCD	MS2	7.36438	371.8	17.794	112.05	46112	071521_Kevin_2nd_total_proteome_F_16.raw	F1.16	2.37	2	1.084e-05	6.91e-14
Q6P8J7	Creatine kinase S-type, mitochondrial OS=Mus musculus OX=10090 GN=Ckmt2 PE=1 SV=1	Ckmt2	167	294.9	170.2	214	247.8	195.8	185.7	181.7	251.7	232.8	281.8	179.3	211.2	-150	1629636	FALSE	High	Sequest HT (A3)	Unambiguous	[K].tVGmVAGDEESYEVFADLFDPVIk.[L]	N-Term(TMTpro);M4(Oxidation);K24(TMTpro)	1	1085.89	3255.66	3255.66	-0.42	-0.00046	HCD	MS2	74.2068	176.4	87.5	116.131	49656	071521_Kevin_2nd_total_proteome_F_07.raw	F1.7	2.99	1	1.084e-05	9.986e-11
P08249	Malate dehydrogenase, mitochondrial OS=Mus musculus OX=10090 GN=Mdh2 PE=1 SV=3	Mdh2	421.9	369.9	403.3	447	446.7	437.8	400.9	399.5	381.7	417.9	422.1	438.3	344.3	-150	3751677	FALSE	High	Sequest HT (A3)	Unambiguous	[K].vAVLGASGGIGQPLSLLLk.[N]	N-Term(TMTpro);K19(TMTpro)	2	801.172	2401.5	2401.5	-1.03	-0.00083	HCD	MS2	1.48885	334.6	1.86	112.067	46122	071521_Kevin_2nd_total_proteome_F_16.raw	F1.16	3.33	1	1.084e-05	1.564e-08
Q08857	Platelet glycoprotein 4 OS=Mus musculus OX=10090 GN=Cd36 PE=1 SV=2	Cd36	395	364.4	308.2	436.3	445	373	380.8	402.1	402.4	413.7	410.2	397.2	370.1	-150	1629360	FALSE	High	Sequest HT (A3)	Unambiguous	[R].sIYAVFGSEIDLk.[G]	N-Term(TMTpro);K13(TMTpro)	1	1025.59	2050.17	2050.17	-0.27	-0.00028	HCD	MS2	18.4708	319.9	87.5	115.959	49573	071521_Kevin_2nd_total_proteome_F_07.raw	F1.7	3.33	1	1.084e-05	3.992e-10
Q9D0K2	Succinyl-CoA:3-ketoacid coenzyme A transferase 1, mitochondrial OS=Mus musculus OX=10090 GN=Oxct1 PE=1 SV=1	Oxct1	68.9	68.9	64.1	67.5	79.3	82.5	72.7	74.9	73.7	74.6	78.3	70.2	64.4	-150	1629586	FALSE	High	Sequest HT (A3)	Unambiguous	[R].qFLSGELEVELTPQGTLAER.[I]	N-Term(TMTpro)	2	1261.18	2521.35	2521.35	2.21	0.00278	HCD	MS2	0	58.8	100	116.1	49641	071521_Kevin_2nd_total_proteome_F_07.raw	F1.7	3.36	1	1.084e-05	1.037e-07
P48962;P51881	ADP/ATP translocase 1 OS=Mus musculus OX=10090 GN=Slc25a4 PE=1 SV=4;ADP/ATP translocase 2 OS=Mus musculus OX=10090 GN=Slc25a5 PE=1 SV=3	Slc25a4	68.4	60.8	65	67.5	76.3	72.7	70.3	73.5	75.1	75.1	68.9	70.9	61.1	-150	3751710	FALSE	High	Sequest HT (A3)	Unambiguous	[R].yFAGNLASGGAAGATSLcFVYPLDFAR.[T]	N-Term(TMTpro);C18(Carbamidomethyl)	2	1550.78	3100.55	3100.55	-1.34	-0.00207	HCD	MS2	4.30649	56.6	29.539	112.079	46127	071521_Kevin_2nd_total_proteome_F_16.raw	F1.16	2.67	2	1.084e-05	2.207e-08
Q9WUM5	Succinate--CoA ligase [ADP/GDP-forming] subunit alpha, mitochondrial OS=Mus musculus OX=10090 GN=Suclg1 PE=1 SV=4	Suclg1	121.7	113.3	108.8	128.1	140.5	118	107.1	123.4	114.7	130.6	131.7	115	120.6	-150	1629549	FALSE	High	Sequest HT (A3)	Unambiguous	[K].iSALQSAGVVVSMSPAQLGTTIYk.[E]	N-Term(TMTpro);K24(TMTpro)	1	1010.58	3029.71	3029.72	-1.68	-0.00169	HCD	MS2	13.5557	98.7	100	116.088	49635	071521_Kevin_2nd_total_proteome_F_07.raw	F1.7	3.5	1	1.084e-05	1.23e-08
P56480	ATP synthase subunit beta, mitochondrial OS=Mus musculus OX=10090 GN=Atp5f1b PE=1 SV=2	Atp5f1b	241.1	209.3	221.4	231.9	235.7	233.3	224.1	219.4	224.6	247.9	257.2	215.9	228	-150	1629540	FALSE	High	Sequest HT (A3)	Unambiguous	[K].sLQDIIAILGmDELSEEDkLTVSR.[A]	N-Term(TMTpro);M11(Oxidation);K19(TMTpro)	1	1100.6	3299.79	3299.79	-0.45	-0.00049	HCD	MS2	70.9265	187.7	100	116.082	49632	071521_Kevin_2nd_total_proteome_F_07.raw	F1.7	2.51	1	1.084e-05	4.607e-09
O55143	Sarcoplasmic/endoplasmic reticulum calcium ATPase 2 OS=Mus musculus OX=10090 GN=Atp2a2 PE=1 SV=2	Atp2a2	172.1	174.2	162.3	156.1	192.2	174.6	166	177.3	192.1	197.7	165.7	172	154.9	-150	1629524	FALSE	High	Sequest HT (A3)	Unambiguous	[K].iVEFLQSFDEITAMTGDGVNDAPALk.[K]	N-Term(TMTpro);K26(TMTpro)	1	1130.6	3389.79	3389.78	4.59	0.00518	HCD	MS2	1.9046	141.3	87.5	116.073	49627	071521_Kevin_2nd_total_proteome_F_07.raw	F1.7	3.46	1	1.084e-05	8.999e-08
P56480	ATP synthase subunit beta, mitochondrial OS=Mus musculus OX=10090 GN=Atp5f1b PE=1 SV=2	Atp5f1b	591.4	682.6	554.7	589.1	580.9	584.6	502.6	519.2	561.5	578.4	629.5	520.5	540.9	-150	3751727	FALSE	High	Sequest HT (A3)	Unambiguous	[K].gFQQILAGEYDHLPEQAFYMVGPIEEAVAk.[A]	N-Term(TMTpro);K30(TMTpro)	1	990.513	3959.03	3959.05	-5.84	-0.00578	HCD	MS2	11.0129	466.4	19.768	112.082	46129	071521_Kevin_2nd_total_proteome_F_16.raw	F1.16	1.91	1	1.084e-05	1.884e-07
Q8VDK1	Deaminated glutathione amidase OS=Mus musculus OX=10090 GN=Nit1 PE=1 SV=2	Nit1	96.2	133.4	105.5	99.8	113	97.7	94.6	108.5	102.2	118.6	91.8	98.1	94.2	-150	3751816	FALSE	High	Sequest HT (A3)	Unambiguous	[R].nPAETLLLSEPLNGDLLGQYSQLAR.[E]	N-Term(TMTpro)	4	1508.82	3016.64	3016.63	3.71	0.0056	HCD	MS2	0	84.8	62.792	112.112	46146	071521_Kevin_2nd_total_proteome_F_16.raw	F1.16	1.93	1	1.084e-05	1.042e-06
G3UZY2	Thioredoxin, mitochondrial (Fragment) OS=Mus musculus OX=10090 GN=Txn2 PE=1 SV=1	Txn2	137.6	134.2	142.4	156	149.1	146.6	133	135.6	132.7	143.4	153.2	139.5	121.5	-150	1629482	FALSE	High	Sequest HT (A3)	Unambiguous	[K].vDIDDHTDLAIEYEVSAVPTVLAIk.[N]	N-Term(TMTpro);K25(TMTpro)	2	1112.28	3334.83	3334.83	1.03	0.00114	HCD	MS2	0	114.4	100	116.042	49613	071521_Kevin_2nd_total_proteome_F_07.raw	F1.7	3.33	1	1.084e-05	1.519e-09
A0A0R3P9C8	NADH dehydrogenase [ubiquinone] 1 alpha subcomplex subunit 9, mitochondrial OS=Mus musculus OX=10090 GN=Ndufa9 PE=1 SV=1	Ndufa9	405	526.9	390.4	462.3	476.8	406	415.9	394.3	463.5	460.6	423.4	390.7	390.9	-150	3751840	FALSE	High	Sequest HT (A3)	Unambiguous	[R].sSVSGVVATVFGATGFLGR.[Y]	N-Term(TMTpro)	2	1058.59	2116.17	2116.17	-0.79	-0.00084	HCD	MS2	18.8307	351.9	10.328	112.122	46150	071521_Kevin_2nd_total_proteome_F_16.raw	F1.16	3.84	1	1.084e-05	1.377e-10
F2Z471;Q60932	Voltage-dependent anion-selective channel protein 1 OS=Mus musculus OX=10090 GN=Vdac1 PE=1 SV=1;Voltage-dependent anion-selective channel protein 1 OS=Mus musculus OX=10090 GN=Vdac1 PE=1 SV=3	Vdac1	126	150.7	121.7	135.8	139.7	133.2	120.7	136.4	132.3	132.4	132.9	121.1	114.6	-150	1629436	FALSE	High	Sequest HT (A3)	Unambiguous	[K].tDEFQLHTNVNDGTEFGGSIYQk.[V]	N-Term(TMTpro);K23(TMTpro)	2	1070.21	3208.61	3208.6	1.39	0.00149	HCD	MS2	76.3342	106.5	87.5	116.011	49598	071521_Kevin_2nd_total_proteome_F_07.raw	F1.7	2.33	2	1.084e-05	2.203e-07
P17182	Alpha-enolase OS=Mus musculus OX=10090 GN=Eno1 PE=1 SV=3	Eno1	133.1	117	126.2	131.9	150.8	127.3	123.4	145.8	146	129.5	135.1	132.2	117.9	-150	1629423	FALSE	High	Sequest HT (A3)	Unambiguous	[K].aGYTDQVVIGMDVAASEFYR.[S]	N-Term(TMTpro)	2	1248.62	2496.24	2496.24	-0.71	-0.00088	HCD	MS2	0	107.6	100	116.007	49596	071521_Kevin_2nd_total_proteome_F_07.raw	F1.7	2.39	1	1.084e-05	1.92e-07
P28650	Adenylosuccinate synthetase isozyme 1 OS=Mus musculus OX=10090 GN=Adss1 PE=1 SV=2	Adss1	145.4	106	144.2	137.1	119.1	132.4	142.7	139.3	127	121.2	135	136.5	118.9	-150	3751691	FALSE	High	Sequest HT (A3)	Unambiguous	[R].vGIGAFPTEQINEIGDLLQNR.[G]	N-Term(TMTpro)	2	1294.7	2588.4	2588.4	-0.87	-0.00112	HCD	MS2	5.90749	107	4.948	112.074	46124	071521_Kevin_2nd_total_proteome_F_16.raw	F1.16	3.39	1	1.084e-05	2.933e-08
P04247	Myoglobin OS=Mus musculus OX=10090 GN=Mb PE=1 SV=3	Mb	200.6	279.8	210.5	218.3	225.5	185.8	203.9	201.5	249.3	212.7	229.7	188.3	220.5	-150	3762029	FALSE	High	Sequest HT (A3)	Unambiguous	[K].yLEFISEIIIEVLk.[K]	N-Term(TMTpro);K14(TMTpro)	2	1159.2	2317.4	2317.39	1.56	0.0018	HCD	MS2	0	177.3	100	115.909	48098	071521_Kevin_2nd_total_proteome_F_16.raw	F1.16	2.62	1	1.084e-05	1.205e-06
O55143	Sarcoplasmic/endoplasmic reticulum calcium ATPase 2 OS=Mus musculus OX=10090 GN=Atp2a2 PE=1 SV=2	Atp2a2	521	359.3	524.7	478.9	484.5	480.6	455.7	433.5	538.6	550.9	531	489.5	453.6	-150	1615965	FALSE	High	Sequest HT (A3)	Unambiguous	[R].mFILDkVEGDTcSLNEFSITGSTYAPIGEVQk.[D]	N-Term(TMTpro);K6(TMTpro);C12(Carbamidomethyl);K32(TMTpro)	1	1488.12	4462.33	4462.33	0.15	0.00022	HCD	MS2	18.366	395.5	36.621	110.654	46855	071521_Kevin_2nd_total_proteome_F_07.raw	F1.7	3.51	1	1.084e-05	1.391e-08
Q91VD9	NADH-ubiquinone oxidoreductase 75 kDa subunit, mitochondrial OS=Mus musculus OX=10090 GN=Ndufs1 PE=1 SV=2	Ndufs1	160.1	193.1	170.4	192.7	189.2	168.7	169.5	153.8	209.9	181.3	185.7	161.2	163.2	-150	3762062	FALSE	High	Sequest HT (A3)	Unambiguous	[R].vAGMLQNFEGNAVAAIAGGLVDAEALVALk.[D]	N-Term(TMTpro);K30(TMTpro)	1	1174.33	3520.97	3520.97	-0.72	-0.00084	HCD	MS2	14.1465	144.3	89.91	115.926	48105	071521_Kevin_2nd_total_proteome_F_16.raw	F1.16	3.48	1	1.084e-05	1.83e-12
E9Q8K5;A0A5K1VVQ1	Titin OS=Mus musculus OX=10090 GN=Ttn PE=1 SV=1;Titin OS=Mus musculus OX=10090 GN=Ttn PE=4 SV=1	Ttn	456.4	486.3	428.6	471.3	571.3	417.7	441.9	454.5	460.7	487.2	491.4	426.5	439.2	-150	1602563	FALSE	High	Sequest HT (A3)	Unambiguous	[K].aSFTNVVETEFTVTGLVEDQRYEFR.[V]	N-Term(TMTpro)	5	1081.22	3241.63	3241.63	0.31	0.00034	HCD	MS2	0	378.5	81.888	104.611	43977	071521_Kevin_2nd_total_proteome_F_07.raw	F1.7	4.52	2	1.084e-05	9.832e-08
Q61733	28S ribosomal protein S31, mitochondrial OS=Mus musculus OX=10090 GN=Mrps31 PE=1 SV=1	Mrps31	342.9	265.3	370.2	295.6	288	352.3	318	327.7	295.1	292.6	294.9	317.2	263.9	-150	1602533	FALSE	High	Sequest HT (A3)	Unambiguous	[K].aFADEPPEPEASPSLWEIEFAk.[Q]	N-Term(TMTpro);K22(TMTpro)	1	1534.79	3068.56	3068.57	-3.65	-0.00561	HCD	MS2	0	252.2	100	104.599	43972	071521_Kevin_2nd_total_proteome_F_07.raw	F1.7	4.04	1	1.084e-05	4.445e-08
Q91YW3	DnaJ homolog subfamily C member 3 OS=Mus musculus OX=10090 GN=Dnajc3 PE=1 SV=1	Dnajc3	456.6	366	365.5	424.2	412.7	374.2	402.9	400.8	361.4	365.4	327.4	397.6	342.2	-150	1602498	FALSE	High	Sequest HT (A3)	Unambiguous	[R].sWNSWQGFNPFSSGGPFR.[F]	N-Term(TMTpro)	1	1181.58	2362.15	2362.13	6.77	0.00799	HCD	MS2	0	313.4	87.5	104.588	43966	071521_Kevin_2nd_total_proteome_F_07.raw	F1.7	3.42	1	1.084e-05	1.34e-06
Q91Z83	Myosin-7 OS=Mus musculus OX=10090 GN=Myh7 PE=2 SV=1	Myh7	1475.9	612.9	1411.1	1234.7	836.8	1224.5	857	1108.6	679	711.8	640.6	1459.2	605.2	-150	1602465	FALSE	High	Sequest HT (A3)	Unambiguous	[K].nLTEEMAGLDEIIVk.[L]	N-Term(TMTpro);K15(TMTpro)	1	1142.14	2283.28	2283.28	1.77	0.00202	HCD	MS2	77.0842	807.6	87.5	104.579	43961	071521_Kevin_2nd_total_proteome_F_07.raw	F1.7	3.65	1	1.084e-05	4.072e-07
Q02566;Q91Z83	Myosin-6 OS=Mus musculus OX=10090 GN=Myh6 PE=1 SV=2;Myosin-7 OS=Mus musculus OX=10090 GN=Myh7 PE=2 SV=1	Myh6	59.2	72.2	69.6	54.7	84	63.6	57.3	61.7	74.4	87.3	77.5	59.3	72.5	-150	3770953	FALSE	High	Sequest HT (A3)	Unambiguous	[R].iEELEEELEAER.[AT]	N-Term(TMTpro)	2	896.961	1792.91	1792.91	0.49	0.00043	HCD	MS2	0	56.1	348.22	1.0169	247	071521_Kevin_2nd_total_proteome_F_17.raw	F1.17	4.05	2	1.084e-05	2.856e-08
Q8R104	NAD-dependent protein deacetylase sirtuin-3 OS=Mus musculus OX=10090 GN=Sirt3 PE=1 SV=2	Sirt3	279.8	245.6	268.5	213.1	273.4	270.6	246	236.3	261.9	288.7	271.3	230.4	252.3	-150	1602420	FALSE	High	Sequest HT (A3)	Unambiguous	[R].sFPGEDIWADVMADR.[V]	N-Term(TMTpro)	4	1006.99	2012.97	2012.97	-0.12	-0.00012	HCD	MS2	35.8601	209.4	8.234	104.564	43954	071521_Kevin_2nd_total_proteome_F_07.raw	F1.7	3.08	1	1.084e-05	3.173e-08
Q9D0K2	Succinyl-CoA:3-ketoacid coenzyme A transferase 1, mitochondrial OS=Mus musculus OX=10090 GN=Oxct1 PE=1 SV=1	Oxct1	417.6	441.1	398.2	430.4	516.5	422.2	370	445.2	402.2	432.3	430.7	438.2	398.6	-150	1602368	FALSE	High	Sequest HT (A3)	Unambiguous	[R].qFLSGELEVELTPQGTLAER.[I]	N-Term(TMTpro)	2	841.121	2521.35	2521.35	0.97	0.00082	HCD	MS2	50.2475	347.8	51.239	104.548	43945	071521_Kevin_2nd_total_proteome_F_07.raw	F1.7	2.4	1	1.084e-05	3.474e-08
Q02566	Myosin-6 OS=Mus musculus OX=10090 GN=Myh6 PE=1 SV=2	Myh6	6.2	6.2	5.6	5.2	10.6	8	6.9	8	7.5	9.5	6.4	5.8	8.5	-150	3770997	FALSE	High	Sequest HT (A3)	Unambiguous	[K].gQSVQQVYYSIGALAk.[S]	N-Term(TMTpro);K16(TMTpro)	1	774.11	2320.32	2320.32	-0.09	-7e-05	HCD	MS2	6.87308	5.9	100	1.0531	257	071521_Kevin_2nd_total_proteome_F_17.raw	F1.17	2.61	1	1.084e-05	5.395e-07
P04247	Myoglobin OS=Mus musculus OX=10090 GN=Mb PE=1 SV=3	Mb	12.3	11.1	16.3	10.4	14.5	11.5	9.5	13.1	13.2	12.1	11.7	14.6	8.3	-150	3771004	FALSE	High	Sequest HT (A3)	Unambiguous	[-].mGLSDGEWQLVLNVWGk.[V]	N-Term(Prot)(Met-loss);N-Term(TMTpro);K17(TMTpro)	2	803.787	2409.35	2409.34	1.79	0.00144	HCD	MS2	27.1516	9.9	100	1.0597	259	071521_Kevin_2nd_total_proteome_F_17.raw	F1.17	2.22	1	1.084e-05	6.667e-07
E9Q559;O55143;Q8R429	Calcium-transporting ATPase OS=Mus musculus OX=10090 GN=Atp2a3 PE=1 SV=1;Sarcoplasmic/endoplasmic reticulum calcium ATPase 2 OS=Mus musculus OX=10090 GN=Atp2a2 PE=1 SV=2;Sarcoplasmic/endoplasmic reticulum calcium ATPase 1 OS=Mus musculus OX=10090 GN=Atp2a1 PE=1 SV=1	Atp2a3	5.8	2.4	2.4	3.1	6.9	2.8	5.2	4.9	3.4	3.1	6.4	3.1	3.6	-150	3771010	FALSE	High	Sequest HT (A3)	Unambiguous	[R].sLPSVETLGcTSVIcSDk.[T]	N-Term(TMTpro);C10(Carbamidomethyl);C15(Carbamidomethyl);K18(TMTpro)	6	854.453	2561.34	2561.34	-0.39	-0.00034	HCD	MS2	0	3.3	100	1.0643	261	071521_Kevin_2nd_total_proteome_F_17.raw	F1.17	2.65	3	1.084e-05	1.428e-06
Q9DCW4	Electron transfer flavoprotein subunit beta OS=Mus musculus OX=10090 GN=Etfb PE=1 SV=3	Etfb	113.9	80.4	99.1	103.8	104.9	107.4	98.8	93.3	96.4	108.8	101.9	103.3	102.5	-150	1602291	FALSE	High	Sequest HT (A3)	Unambiguous	[K].qAIDDDcNQTGQmTAGLLDWPQGTFASQVTLEGDk.[V]	N-Term(TMTpro);C7(Carbamidomethyl);M13(Oxidation);K35(TMTpro)	4	1479.05	4435.12	4435.13	-1.48	-0.00219	HCD	MS2	45.502	82.4	87.5	104.518	43930	071521_Kevin_2nd_total_proteome_F_07.raw	F1.7	3.61	1	1.084e-05	1.663e-07
O88738	Baculoviral IAP repeat-containing protein 6 OS=Mus musculus OX=10090 GN=Birc6 PE=1 SV=2	Birc6	505.3	593.3	468.6	520.4	554.2	493.1	478.2	522.7	538.5	517.6	514.5	487.2	461.2	-150	1602249	FALSE	High	Sequest HT (A3)	Unambiguous	[R].lAQEAVTLSTSLPLSSSSSVFVR.[C]	N-Term(TMTpro)	3	895.166	2683.48	2683.48	-0.14	-0.00013	HCD	MS2	13.3353	417.8	87.5	104.507	43924	071521_Kevin_2nd_total_proteome_F_07.raw	F1.7	3.13	1	1.084e-05	3.026e-09
P17182	Alpha-enolase OS=Mus musculus OX=10090 GN=Eno1 PE=1 SV=3	Eno1	536.7	446.7	542.9	515.2	591.1	501.4	510.6	551.1	486.4	527.8	483.9	539.5	419.4	-150	1602241	FALSE	High	Sequest HT (A3)	Unambiguous	[K].aGYTDQVVIGMDVAASEFYR.[S]	N-Term(TMTpro)	2	1248.62	2496.24	2496.24	-1.42	-0.00177	HCD	MS2	0	417.4	87.5	104.505	43923	071521_Kevin_2nd_total_proteome_F_07.raw	F1.7	3.39	1	1.084e-05	2.871e-10
Q8QZT1	Acetyl-CoA acetyltransferase, mitochondrial OS=Mus musculus OX=10090 GN=Acat1 PE=1 SV=1	Acat1	346.4	577.7	326	446.9	567	401.4	338	431.6	407.6	413.3	373.3	435	411	-150	1602158	FALSE	High	Sequest HT (A3)	Unambiguous	[K].eNGTITAANASTLNDGAAALVLMTAEAAQR.[L]	N-Term(TMTpro)	1	1083.89	3249.66	3249.67	-3.39	-0.00368	HCD	MS2	60.2206	343.5	87.434	104.468	43904	071521_Kevin_2nd_total_proteome_F_07.raw	F1.7	4.58	1	1.084e-05	2.009e-10
Q80WJ7	Protein LYRIC OS=Mus musculus OX=10090 GN=Mtdh PE=1 SV=1	Mtdh	1740.6	1217.3	1719	1621.5	1252.9	1577.5	1392.3	1571.3	1129.6	1176.6	1151.7	1629.6	1055.1	-150	1602096	FALSE	High	Sequest HT (A3)	Unambiguous	[R].eLLSVGLGFLR.[T]	N-Term(TMTpro)	2	754.462	1507.92	1507.92	-0.37	-0.00028	HCD	MS2	28.9217	1144.3	42.14	104.451	43894	071521_Kevin_2nd_total_proteome_F_07.raw	F1.7	2.2	1	1.084e-05	1.441e-06
P63038	60 kDa heat shock protein, mitochondrial OS=Mus musculus OX=10090 GN=Hspd1 PE=1 SV=1	Hspd1	491.5	438.1	496.9	472.8	550.5	464.5	500.5	502.7	515	541.4	502.1	474.5	499	-150	1602090	FALSE	High	Sequest HT (A3)	Unambiguous	[K].dMAIATGGAVFGEEGLNLNLEDVQAHDLGk.[V]	N-Term(TMTpro);K30(TMTpro)	1	1231.64	3692.91	3692.91	-0.47	-0.00057	HCD	MS2	3.28827	405.2	55.267	104.449	43893	071521_Kevin_2nd_total_proteome_F_07.raw	F1.7	3.69	1	1.084e-05	2.084e-11
Q03265;D3Z6F5	ATP synthase subunit alpha, mitochondrial OS=Mus musculus OX=10090 GN=Atp5f1a PE=1 SV=1;ATP synthase subunit alpha OS=Mus musculus OX=10090 GN=Atp5a1 PE=1 SV=1	Atp5f1a	5.8	7.3	9.9	10.9	12.5	7.7	10.8	12.1	10	10.3	9.8	10.3	9.2	-150	3771095	FALSE	High	Sequest HT (A3)	Unambiguous	[R].eVAAFAQFGSDLDAATQQLLSR.[G]	N-Term(TMTpro)	2	881.464	2642.38	2642.37	0.82	0.00072	HCD	MS2	0	7.9	100	1.1213	280	071521_Kevin_2nd_total_proteome_F_17.raw	F1.17	3.93	2	1.084e-05	4.511e-11
Q02566;Q91Z83	Myosin-6 OS=Mus musculus OX=10090 GN=Myh6 PE=1 SV=2;Myosin-7 OS=Mus musculus OX=10090 GN=Myh7 PE=2 SV=1	Myh6	40.9	41.7	39.5	32.4	39.5	44.1	35.1	34.3	38.1	37.5	39	31.8	40	-150	3771201	FALSE	High	Sequest HT (A3)	Unambiguous	[R].iLNPAAIPEGQFIDSR.[K]	N-Term(TMTpro)	2	682.383	2045.13	2045.14	-0.63	-0.00043	HCD	MS2	14.4133	30.9	348.22	1.2431	316	071521_Kevin_2nd_total_proteome_F_17.raw	F1.17	3.22	2	1.084e-05	1.452e-07
Z4YJF5;Q62234	Myomesin-1 OS=Mus musculus OX=10090 GN=Myom1 PE=1 SV=1;Myomesin-1 OS=Mus musculus OX=10090 GN=Myom1 PE=1 SV=2	Myom1	468	575.5	423.9	475.1	604.6	455.4	441.6	516.3	512.9	612.7	478.8	462.4	468.3	-150	1602035	FALSE	High	Sequest HT (A3)	Unambiguous	[K].tVDLSGQAFDEAFAEFQR.[L]	N-Term(TMTpro)	2	1168.08	2335.15	2335.15	-0.18	-0.00021	HCD	MS2	0	407.5	85.526	104.424	43881	071521_Kevin_2nd_total_proteome_F_07.raw	F1.7	2.5	2	1.084e-05	1.067e-06
Q03265;D3Z6F5	ATP synthase subunit alpha, mitochondrial OS=Mus musculus OX=10090 GN=Atp5f1a PE=1 SV=1;ATP synthase subunit alpha OS=Mus musculus OX=10090 GN=Atp5a1 PE=1 SV=1	Atp5f1a	432.7	660.2	427.2	468.1	609.4	446.3	476.2	540.4	552.3	550.2	499.4	451.1	489.3	-150	1602024	FALSE	High	Sequest HT (A3)	Unambiguous	[K].qGQYSPMAIEEQVAVIYAGVR.[G]	N-Term(TMTpro)	2	871.793	2613.36	2613.37	-0.92	-0.0008	HCD	MS2	57.0469	414.4	50.439	104.419	43878	071521_Kevin_2nd_total_proteome_F_07.raw	F1.7	1.89	2	1.084e-05	1.188e-06
Q8R2Z5	von Willebrand factor A domain-containing protein 1 OS=Mus musculus OX=10090 GN=Vwa1 PE=1 SV=1	Vwa1	272	331.3	265.7	313.6	401.7	285.7	264.9	334.9	285.9	293.2	272.2	353.7	246.8	-150	1602018	FALSE	High	Sequest HT (A3)	Unambiguous	[R].gSTASDPQGDLLFLLDSSASVSHYEFSR.[V]	N-Term(TMTpro)	1	1097.54	3290.6	3290.61	-4.41	-0.00484	HCD	MS2	10.8794	246.2	87.5	104.417	43877	071521_Kevin_2nd_total_proteome_F_07.raw	F1.7	2.84	1	1.084e-05	4.855e-09
Q02566;Q91Z83	Myosin-6 OS=Mus musculus OX=10090 GN=Myh6 PE=1 SV=2;Myosin-7 OS=Mus musculus OX=10090 GN=Myh7 PE=2 SV=1	Myh6	18.3	21.7	20.1	18.8	18.7	20.9	22	21.9	13.6	18	18.5	18.7	20.2	-150	3770791	FALSE	High	Sequest HT (A3)	Unambiguous	[R].iLNPAAIPEGQFIDSR.[K]	N-Term(TMTpro)	2	682.383	2045.13	2045.14	-0.12	-8e-05	HCD	MS2	15.71	15.7	137.753	0.7242	183	071521_Kevin_2nd_total_proteome_F_17.raw	F1.17	3.18	2	1.084e-05	1.251e-07
P08249	Malate dehydrogenase, mitochondrial OS=Mus musculus OX=10090 GN=Mdh2 PE=1 SV=3	Mdh2	16.8	18.8	17.2	17.2	19.5	14.8	18.2	14.6	18.4	17.7	18.4	22.9	17.7	-150	3770783	FALSE	High	Sequest HT (A3)	Unambiguous	[K].vAVLGASGGIGQPLSLLLk.[N]	N-Term(TMTpro);K19(TMTpro)	2	801.172	2401.5	2401.5	-0.49	-0.00039	HCD	MS2	0	14.5	348.22	0.6782	175	071521_Kevin_2nd_total_proteome_F_17.raw	F1.17	3.11	1	1.084e-05	8.822e-08
Q03265;D3Z6F5	ATP synthase subunit alpha, mitochondrial OS=Mus musculus OX=10090 GN=Atp5f1a PE=1 SV=1;ATP synthase subunit alpha OS=Mus musculus OX=10090 GN=Atp5a1 PE=1 SV=1	Atp5f1a	27.3	22.4	25.2	30.2	26.3	26.9	25.4	26	26.9	30.3	31.2	26.1	26	-150	3770751	FALSE	High	Sequest HT (A3)	Unambiguous	[K].gMSLNLEPDNVGVVVFGNDk.[L]	N-Term(TMTpro);K20(TMTpro)	2	904.822	2712.45	2712.45	-0.18	-0.00017	HCD	MS2	3.9354	21.9	348.22	0.6382	164	071521_Kevin_2nd_total_proteome_F_17.raw	F1.17	2.3	2	1.084e-05	6.112e-07
Q02566	Myosin-6 OS=Mus musculus OX=10090 GN=Myh6 PE=1 SV=2	Myh6	529.2	675.2	543.9	565.3	706.1	549.3	538.2	581.6	631.9	662.9	677	532.3	599.6	-150	1602710	FALSE	High	Sequest HT (A3)	Unambiguous	[K].nLTEEMAGLDEIIAk.[L]	N-Term(TMTpro);K15(TMTpro)	1	1128.13	2255.25	2255.24	1.85	0.00209	HCD	MS2	0	489	87.5	104.661	44003	071521_Kevin_2nd_total_proteome_F_07.raw	F1.7	3.96	1	1.084e-05	6.12e-08
O54984	ATPase Asna1 OS=Mus musculus OX=10090 GN=Asna1 PE=1 SV=2	Asna1	613	490.6	588.1	797.3	723.7	635.9	588.8	660.4	578.8	642.4	525.7	734.5	505.2	-150	1603157	FALSE	High	Sequest HT (A3)	Unambiguous	[K].yLDQMEDLYEDFHIVk.[L]	N-Term(TMTpro);K16(TMTpro)	1	889.461	2666.37	2666.37	0.32	0.00029	HCD	MS2	6.07005	507.3	52.609	104.83	44088	071521_Kevin_2nd_total_proteome_F_07.raw	F1.7	2.77	1	1.084e-05	4.455e-08
Q8K2H2	Deubiquitinase OTUD6B OS=Mus musculus OX=10090 GN=Otud6b PE=1 SV=1	Otud6b	373.9	388.4	349.6	388.3	446.6	355.3	361.2	383.9	380.1	382	355.4	361.2	378.9	-150	1603150	FALSE	High	Sequest HT (A3)	Unambiguous	[K].iDSVAVNISNLVLENQPPR.[I]	N-Term(TMTpro)	3	794.783	2382.33	2382.33	0.96	0.00076	HCD	MS2	16.809	307.6	48.14	104.828	44087	071521_Kevin_2nd_total_proteome_F_07.raw	F1.7	3.62	1	1.084e-05	3.275e-10
Q9JI91	Alpha-actinin-2 OS=Mus musculus OX=10090 GN=Actn2 PE=1 SV=2	Actn2	235.1	166.5	223.2	211.9	198.7	223.4	178.8	184.8	201.4	192.7	208.5	207.5	199.8	-150	1603121	FALSE	High	Sequest HT (A3)	Unambiguous	[R].vEQIAAIAQELNELDYHDAVNVNDR.[C]	N-Term(TMTpro)	1	1572.3	3143.59	3143.59	-0.8	-0.00126	HCD	MS2	32.4311	165.5	87.5	104.811	44079	071521_Kevin_2nd_total_proteome_F_07.raw	F1.7	2.41	1	1.084e-05	1.026e-07
A0A0G2JFH2	Microtubule-associated protein (Fragment) OS=Mus musculus OX=10090 GN=Map4 PE=1 SV=1	Map4	185.4	152.7	190.1	192.2	160.2	175.3	156	168.6	152.5	144.4	149.7	186.2	133	-150	1603115	FALSE	High	Sequest HT (A3)	Unambiguous	[K].lEcIATSATGLESDILcDSVEGGSk.[V]	N-Term(TMTpro);C3(Carbamidomethyl);C17(Carbamidomethyl);K25(TMTpro)	1	805.911	3220.62	3220.62	-0.2	-0.00016	HCD	MS2	26.5903	134.4	12.106	104.807	44078	071521_Kevin_2nd_total_proteome_F_07.raw	F1.7	4.38	1	1.084e-05	9.084e-08
Q02566;Q91Z83	Myosin-6 OS=Mus musculus OX=10090 GN=Myh6 PE=1 SV=2;Myosin-7 OS=Mus musculus OX=10090 GN=Myh7 PE=2 SV=1	Myh6	34.5	33.9	36.6	34.8	43.7	31.4	31.2	27.2	34.7	41.3	39	36.6	36	-150	3770568	FALSE	High	Sequest HT (A3)	Unambiguous	[R].iEELEEELEAER.[AT]	N-Term(TMTpro)	2	896.961	1792.91	1792.91	0.12	0.00011	HCD	MS2	0.790855	28.8	145.72	0.5161	122	071521_Kevin_2nd_total_proteome_F_17.raw	F1.17	3.47	2	1.084e-05	7.295e-09
P04247	Myoglobin OS=Mus musculus OX=10090 GN=Mb PE=1 SV=3	Mb	8.9	8.3	12.4	6.3	14.9	6	10.1	10.8	10.9	9.5	11.3	10.6	11	-150	3770604	FALSE	High	Sequest HT (A3)	Unambiguous	[-].mGLSDGEWQLVLNVWGk.[V]	N-Term(Prot)(Met-loss);N-Term(TMTpro);K17(TMTpro)	2	803.787	2409.35	2409.34	1.39	0.00112	HCD	MS2	34.817	8.2	100	0.5413	130	071521_Kevin_2nd_total_proteome_F_17.raw	F1.17	2.03	1	1.084e-05	5.305e-07
Q08857	Platelet glycoprotein 4 OS=Mus musculus OX=10090 GN=Cd36 PE=1 SV=2	Cd36	670.9	676.8	551.7	821	837	681.6	675.9	715.7	743.6	805.8	736.8	681.3	666.6	-150	1603057	FALSE	High	Sequest HT (A3)	Unambiguous	[R].sIYAVFGSEIDLk.[G]	N-Term(TMTpro);K13(TMTpro)	1	1025.59	2050.17	2050.17	0.38	0.00039	HCD	MS2	47.5764	581.1	20.073	104.783	44065	071521_Kevin_2nd_total_proteome_F_07.raw	F1.7	3.57	1	1.084e-05	2.828e-08
Q6XLQ8;O35887	Calumenin OS=Mus musculus OX=10090 GN=Calu PE=1 SV=1;Calumenin OS=Mus musculus OX=10090 GN=Calu PE=1 SV=1	Calu	416.3	275.3	438.2	422.9	357.3	390.5	355.3	465.7	336.8	386.5	314.6	454.5	315.9	-150	1603016	FALSE	High	Sequest HT (A3)	Unambiguous	[K].lTkEEIVDkYDLFVGSQATDFGEALVR.[H]	N-Term(TMTpro);K3(TMTpro);K9(TMTpro)	5	1319.4	3956.2	3956.18	3.6	0.00475	HCD	MS2	73.4137	309.4	87.5	104.764	44056	071521_Kevin_2nd_total_proteome_F_07.raw	F1.7	3.61	2	1.084e-05	3.495e-11
Q9D0J4	ADP-ribosylation factor-like protein 2 OS=Mus musculus OX=10090 GN=Arl2 PE=1 SV=1	Arl2	624.6	484.8	583.7	585.9	532.1	575.2	500.8	548.5	463.2	503	459	657.5	453.1	-150	1602996	FALSE	High	Sequest HT (A3)	Unambiguous	[R].nYFESTDGLIWVVDSADR.[Q]	N-Term(TMTpro)	1	1196.1	2391.19	2391.18	3.41	0.00408	HCD	MS2	12.5893	437.2	87.5	104.757	44052	071521_Kevin_2nd_total_proteome_F_07.raw	F1.7	3.35	1	1.084e-05	1.378e-10
O35459	Delta(3,5)-Delta(2,4)-dienoyl-CoA isomerase, mitochondrial OS=Mus musculus OX=10090 GN=Ech1 PE=1 SV=1	Ech1	313.5	438.8	314	356.2	370.4	313.9	293.3	306.5	398.4	348.3	398.8	318.5	334.8	-150	1602945	FALSE	High	Sequest HT (A3)	Unambiguous	[K].mFTSGIDLmDMASELMQPSGDDAAR.[I]	N-Term(TMTpro);M1(Oxidation);M9(Oxidation)	1	1009.13	3025.36	3025.36	1.86	0.00188	HCD	MS2	27.0587	282.4	35.108	104.745	44045	071521_Kevin_2nd_total_proteome_F_07.raw	F1.7	3.74	1	1.084e-05	2.375e-07
A0A1W2P7K6	Rab-3A-interacting protein OS=Mus musculus OX=10090 GN=Rab3ip PE=1 SV=1	Rab3ip	302.4	293.8	297.9	331.2	345.3	287.2	282.5	306.5	290.5	285.7	283.2	302.3	272.7	-150	1602004	FALSE	High	Sequest HT (A3)	Unambiguous	[R].eFLQGATITEASAGNDDIFGLSTDSLSR.[L]	N-Term(TMTpro)	3	1073.87	3219.6	3219.6	0.55	0.00059	HCD	MS2	4.572	243.5	71.064	104.413	43875	071521_Kevin_2nd_total_proteome_F_07.raw	F1.7	3.29	1	1.084e-05	8.031e-11
Q6XLQ8;O35887	Calumenin OS=Mus musculus OX=10090 GN=Calu PE=1 SV=1;Calumenin OS=Mus musculus OX=10090 GN=Calu PE=1 SV=1	Calu	580.8	365.3	622.1	596.2	492.4	563.4	520.7	661.5	445.9	498.1	392	617.1	440.3	-150	1602882	FALSE	High	Sequest HT (A3)	Unambiguous	[K].lTkEEIVDkYDLFVGSQATDFGEALVR.[H]	N-Term(TMTpro);K3(TMTpro);K9(TMTpro)	5	1319.39	3956.17	3956.18	-4.18	-0.00551	HCD	MS2	68.8407	426.1	87.5	104.722	44034	071521_Kevin_2nd_total_proteome_F_07.raw	F1.7	3.93	2	1.084e-05	7.513e-11
P17182	Alpha-enolase OS=Mus musculus OX=10090 GN=Eno1 PE=1 SV=3	Eno1	262.2	289.7	268.4	306.6	328.6	266.1	261.4	293.9	278	304.5	290.2	285.2	271.7	-150	1602842	FALSE	High	Sequest HT (A3)	Unambiguous	[K].aGYTDQVVIGMDVAASEFYR.[S]	N-Term(TMTpro)	2	832.751	2496.24	2496.24	-0.37	-0.00031	HCD	MS2	13.9434	232.9	34	104.71	44027	071521_Kevin_2nd_total_proteome_F_07.raw	F1.7	3.74	1	1.084e-05	4.096e-09
A0A0R4J0I1	Serine protease inhibitor A3K OS=Mus musculus OX=10090 GN=Serpina3k PE=1 SV=1	Serpina3k	303.1	450	256.8	322	339.3	281.7	296.2	344.5	395	310.9	317.5	318	298.8	-150	1602834	FALSE	High	Sequest HT (A3)	Unambiguous	[K].aVLDVAETGTEAAAATGVIGGIR.[K]	N-Term(TMTpro)	2	816.12	2446.35	2446.35	-0.63	-0.00051	HCD	MS2	1.74072	265.6	27.277	104.708	44026	071521_Kevin_2nd_total_proteome_F_07.raw	F1.7	4.33	1	1.084e-05	1.678e-11
Q9WUM5	Succinate--CoA ligase [ADP/GDP-forming] subunit alpha, mitochondrial OS=Mus musculus OX=10090 GN=Suclg1 PE=1 SV=4	Suclg1	240.2	226.2	231.5	276.8	327.4	246.6	225.4	236.5	261.5	285	291.3	251	238.5	-150	1602827	FALSE	High	Sequest HT (A3)	Unambiguous	[K].iSALQSAGVVVSMSPAQLGTTIYk.[E]	N-Term(TMTpro);K24(TMTpro)	1	1010.58	3029.72	3029.72	-0.84	-0.00084	HCD	MS2	23.4179	209.3	14.968	104.706	44025	071521_Kevin_2nd_total_proteome_F_07.raw	F1.7	3.52	1	1.084e-05	4.863e-11
Q03265;D3Z6F5	ATP synthase subunit alpha, mitochondrial OS=Mus musculus OX=10090 GN=Atp5f1a PE=1 SV=1;ATP synthase subunit alpha OS=Mus musculus OX=10090 GN=Atp5a1 PE=1 SV=1	Atp5f1a	134.9	134.1	131.9	141.7	148.7	139.4	120.7	127.6	135.2	138.7	154.6	134.4	124.8	-150	1602820	FALSE	High	Sequest HT (A3)	Unambiguous	[R].nVQAEEMVEFSSGLk.[G]	N-Term(TMTpro);K15(TMTpro)	2	759.407	2276.21	2276.21	-0.59	-0.00045	HCD	MS2	10.48	110.6	1.746	104.702	44024	071521_Kevin_2nd_total_proteome_F_07.raw	F1.7	3.46	2	1.084e-05	6.196e-07
A0A0R4J0I1	Serine protease inhibitor A3K OS=Mus musculus OX=10090 GN=Serpina3k PE=1 SV=1	Serpina3k	397.1	459.8	336.6	414.5	467.9	353.4	394.8	462.7	502.3	419.5	357.2	420.8	365.7	-150	1602800	FALSE	High	Sequest HT (A3)	Unambiguous	[K].aVLDVAETGTEAAAATGVIGGIR.[K]	N-Term(TMTpro)	2	1223.68	2446.34	2446.35	-1.12	-0.00137	HCD	MS2	0	335.7	87.5	104.694	44020	071521_Kevin_2nd_total_proteome_F_07.raw	F1.7	3.96	1	1.084e-05	1.21e-12
Q6ZQ38	Cullin-associated NEDD8-dissociated protein 1 OS=Mus musculus OX=10090 GN=Cand1 PE=1 SV=2	Cand1	1557.8	1213.6	1509.7	1528.1	1472.2	1386.6	1412.2	1528.2	1240.6	1299.7	1207.1	1394.5	1162.3	-150	1602766	FALSE	High	Sequest HT (A3)	Unambiguous	[K].lTLIDPETLLPR.[L]	N-Term(TMTpro)	1	843.011	1685.02	1685.02	-0.88	-0.00074	HCD	MS2	24.9347	1123.6	87.5	104.684	44014	071521_Kevin_2nd_total_proteome_F_07.raw	F1.7	1.73	1	1.084e-05	9.812e-07
Q6GT24	Peroxiredoxin-6 OS=Mus musculus OX=10090 GN=Prdx6 PE=1 SV=1	Prdx6	869	919.4	875	902.8	1205.3	843.8	804.5	953	816	953.2	824.8	896	776.9	-150	1602747	FALSE	High	Sequest HT (A3)	Unambiguous	[K].lIALSIDSVEDHLAWSk.[D]	N-Term(TMTpro);K17(TMTpro)	3	835.812	2505.42	2505.42	0.23	0.00019	HCD	MS2	7.65234	730.1	50.796	104.678	44011	071521_Kevin_2nd_total_proteome_F_07.raw	F1.7	2.84	1	1.084e-05	2.188e-09
Q03265;D3Z6F5	ATP synthase subunit alpha, mitochondrial OS=Mus musculus OX=10090 GN=Atp5f1a PE=1 SV=1;ATP synthase subunit alpha OS=Mus musculus OX=10090 GN=Atp5a1 PE=1 SV=1	Atp5f1a	8.7	7.9	7.9	8.9	13.7	10	6.9	5.9	10.9	13	12.3	6.1	9.6	-150	3770664	FALSE	High	Sequest HT (A3)	Unambiguous	[R].eVAAFAQFGSDLDAATQQLLSR.[G]	N-Term(TMTpro)	2	881.464	2642.38	2642.37	0.59	0.00052	HCD	MS2	0.320594	7.6	100	0.5744	143	071521_Kevin_2nd_total_proteome_F_17.raw	F1.17	4.17	2	1.084e-05	3.832e-10
Q03265;D3Z6F5	ATP synthase subunit alpha, mitochondrial OS=Mus musculus OX=10090 GN=Atp5f1a PE=1 SV=1;ATP synthase subunit alpha OS=Mus musculus OX=10090 GN=Atp5a1 PE=1 SV=1	Atp5f1a	1484.5	1173.5	1352.4	1378.7	1385	1379.3	1225	1233.9	1233.6	1289.6	1349.3	1468.5	1125.4	-150	1602731	FALSE	High	Sequest HT (A3)	Unambiguous	[R].nVQAEEMVEFSSGLk.[G]	N-Term(TMTpro);K15(TMTpro)	2	1138.61	2276.21	2276.21	0.16	0.00019	HCD	MS2	12.6207	1071	57.051	104.673	44008	071521_Kevin_2nd_total_proteome_F_07.raw	F1.7	3.11	2	1.084e-05	3.041e-11
Q02566	Myosin-6 OS=Mus musculus OX=10090 GN=Myh6 PE=1 SV=2	Myh6	464.9	635.1	480.9	525.3	621.4	488.4	479.3	499.1	610	596.8	581.4	504.6	547.6	-150	1602716	FALSE	High	Sequest HT (A3)	Unambiguous	[K].iEDEQALALQLQk.[K]	N-Term(TMTpro);K13(TMTpro)	1	1054.12	2107.23	2107.23	1.4	0.00148	HCD	MS2	29.4677	441.2	83.319	104.663	44004	071521_Kevin_2nd_total_proteome_F_07.raw	F1.7	2.44	1	1.084e-05	3.862e-09
P67984	60S ribosomal protein L22 OS=Mus musculus OX=10090 GN=Rpl22 PE=1 SV=2	Rpl22	248.1	250.6	230.9	246.5	221.1	243.8	231.9	223	208.9	217.8	209.7	240.3	205.7	-150	1602848	FALSE	High	Sequest HT (A3)	Unambiguous	[K].fTLDcTHPVEDGImDAANFEQFLQER.[I]	N-Term(TMTpro);C5(Carbamidomethyl);M14(Oxidation)	1	1135.2	3403.58	3403.59	-1.78	-0.00202	HCD	MS2	17.5948	186.9	32.266	104.712	44028	071521_Kevin_2nd_total_proteome_F_07.raw	F1.7	3.64	1	1.084e-05	1.232e-06
P07310;176;A0A0J9YKD4	Creatine kinase M-type OS=Mus musculus OX=10090 GN=Ckm PE=1 SV=1;KCRM_HUMAN;Creatine kinase M-type OS=Mus musculus OX=10090 GN=Ckm PE=1 SV=1	Ckm	450.4	604.5	473	482.3	634.1	465.2	442.3	461.9	581.6	518.4	578	464.7	517	-150	1601906	FALSE	High	Sequest HT (A3)	Unambiguous	[K].lSVEALNSLTGEFk.[G]	N-Term(TMTpro);K14(TMTpro)	3	1058.61	2116.22	2116.21	1.92	0.00203	HCD	MS2	46.6331	418.9	87.5	104.379	43858	071521_Kevin_2nd_total_proteome_F_07.raw	F1.7	2.26	3	1.084e-05	1.388e-06
Q02566;Q91Z83	Myosin-6 OS=Mus musculus OX=10090 GN=Myh6 PE=1 SV=2;Myosin-7 OS=Mus musculus OX=10090 GN=Myh7 PE=2 SV=1	Myh6	86.1	79.7	77.1	69.7	79	73.6	73.6	73.6	81.1	87	83	74.5	86.7	-150	3771310	FALSE	High	Sequest HT (A3)	Unambiguous	[R].iEELEEELEAER.[AT]	N-Term(TMTpro)	2	896.961	1792.91	1792.91	0.23	0.00021	HCD	MS2	0	64.2	348.22	1.5184	370	071521_Kevin_2nd_total_proteome_F_17.raw	F1.17	3.28	2	1.084e-05	4.5e-08
Q9CWJ9	Bifunctional purine biosynthesis protein PURH OS=Mus musculus OX=10090 GN=Atic PE=1 SV=2	Atic	441.4	455.4	434.4	433.1	512.8	421.7	433.6	435.7	454.6	504.9	450.9	425.5	439.4	-150	1601857	FALSE	High	Sequest HT (A3)	Unambiguous	[K].vVIEAcDELGIVLAHTDLR.[L]	N-Term(TMTpro);C6(Carbamidomethyl)	1	809.779	2427.32	2427.32	-0.16	-0.00013	HCD	MS2	8.96599	366.8	46.432	104.365	43850	071521_Kevin_2nd_total_proteome_F_07.raw	F1.7	4.25	1	1.084e-05	1.883e-08
[truncated: 257,830+ more rows]

## Sheet: Ser_Thr_Phosphoproteome
Master Protein Accessions	Master Protein Descriptions	Gene symbol	PhosphoRS: Best Site Probabilities	TgErbB2 Sham_03: 126	Ntg_AG_01: 127N	TgErbB2 Sham_01: 127C	TgErbB2_AG_01 : 128N	Ntg_Sham_02: 128C	TgErbB2_AG_02: 129N	TgErbB2 Sham_02: 129C	TgErbB2_AG_04: 130N	Ntg_Sham_03: 130C	Ntg_AG_03: 131N	Ntg_AG_02: 131C	TgErbB2_AG_03: 132N	Ntg_Sham_01: 132C	PSMs Workflow ID	PSMs Peptide ID	Checked	Confidence	Identifying Node	PSM Ambiguity	Annotated Sequence	Modifications	# Proteins	# Missed Cleavages	Charge	DeltaScore	DeltaCn	Rank	Search Engine Rank	m/z [Da]	MH+ [Da]	Theo. MH+ [Da]	DeltaM [ppm]	Deltam/z [Da]	Activation Type	MS Order	Isolation Interference [%]	Average Reporter S/N	Ion Inject Time [ms]	RT [min]	First Scan	Spectrum File	File ID	XCorr	# Protein Groups	Percolator q-Value	Percolator PEP
[truncated: 37,595 more rows]

[truncated: 3 more sheets: Y_Phosphoproteome, Ser_Thr_PhosphoNormalizedToProt, Y_PhosphoNormalizedToProteome]
