# Supplementary material for: Alteration in tyrosine phosphorylation of cardiac proteome and EGFR pathway contribute to hypertrophic cardiomyopathy
Source: Commun Biol. 2022 Nov 15;5:1251. doi: 10.1038/s42003-022-04021-4 (PMC9666710; doi:10.1038/s42003-022-04021-4)
Supplement: Supplementary file 10 — Supplementary Data 7 [file 42003_2022_4021_MOESM10_ESM.xlsx]

## Sheet: Kinase Enrichment Analysis
kinase name	kinase_score_AG_825	kinase_score_Vehicle
ABL1	-0.264631	-0.413524
ADRBK1	0.19719	0.0556774
AKT1	0.164871	0.398093
AKT2	0.378138	0.560235
ATM	-0.785891	0.0848942
ATR	0.448396	-0.050332
AURKA	-0.722891	-0.0895238
AURKB	-0.677969	-0.14055
BCR	-0.575311	-0.857645
BMPR1B	-0.790202	-0.884354
CAMK1	-1.35255	0.530128
CAMK2A	-2.00488	-0.326832
CAMK2B	-1.08381	-0.499802
CAMK2D	-1.37044	-1.09228
CAMK4	-2.21011	-0.159001
CDC42BPA	0.128951	0.474774
CDK1	-1.43045	-1.39902
CDK14	-0.97593	-0.788364
CDK16	0.0830782	-0.478564
CDK2	-1.68635	-0.73954
CDK5	-1.15051	-0.763988
CHEK1	-0.861543	-0.717274
CHUK	-0.40771	0.486997
CIT	0.148623	0.788676
CSNK1A1	-2.84317	-0.76524
CSNK1D	-1.38501	-1.02541
CSNK1E	0.504637	0.278966
CSNK2A1	-0.139746	-0.525583
DAPK1	0.0321974	-0.238326
DYRK1A	-1.26765	-0.380718
DYRK2	-0.837053	-0.21852
EGFR	-0.933263	-1.28241
EPHA4	-4.48442	-3.85409
FGR	0.0747911	0.0124017
FLT1	0.0945877	0.413772
FYN	-1.4004	-1.07621
GSK3A	-2.25108	-1.16566
GSK3B	-1.63924	-1.83077
GTF2F1	0.00589312	0.222605
IKBKE	-1.47967	-1.31678
IRAK1	0.125009	0.118586
ITK	0.142407	-0.478676
LCK	-2.00353	-1.79451
MAP2K3	-2.17785	-1.8684
MAP2K4	-1.96123	-1.17668
MAP2K6	-2.06921	-1.93509
MAP2K7	-0.558785	-0.693608
MAP3K5	-2.20029	-1.45671
MAP3K6	-2.20029	-1.45671
MAP4K5	-0.722891	-0.0895238
MAPK1	-0.53406	-0.0330209
MAPK11	-0.983179	-1.58186
MAPK13	-0.3056	-0.0538306
MAPK14	0.799379	1.59317
MAPK3	-0.538881	-0.65737
MAPK8	-0.890958	-0.641223
MAPK9	-1.01312	-1.07922
MAPKAPK2	0.491324	0.805213
MARK2	-0.450283	-0.153201
MET	0.105771	0.0175386
MTOR	-0.14679	-0.466245
MYLK	0.806004	1.4671
NEK6	0.125009	0.118586
NEK9	0.0883886	-0.214424
NUAK1	0.174576	0.0968036
PAK1	-0.651538	0.0773022
PDK1	-1.73183	-1.71191
PDK2	-1.73183	-1.71191
PDK3	-2.1179	-2.78707
PDK4	-2.1179	-2.78707
PDPK1	-1.73183	-1.71191
PLK1	-1.02782	-1.45439
PRKAA1	-2.17664	-1.3
PRKACA	-3.2907	-1.6849
PRKCA	-2.60696	-1.50948
PRKCB	-1.89739	-1.10049
PRKCD	-1.724	-1.53653
PRKCE	-0.593555	0.435832
PRKCG	-1.55744	-0.99441
PRKCH	-1.55744	-0.99441
PRKCZ	-0.722891	-0.0895238
PRKD1	-0.804623	-0.147836
PRKDC	0.585356	-0.358518
PRKG1	1.04086	1.07322
PTK2	0.105771	0.0175386
PTK2B	0.0747911	0.0124017
PTK6	-0.300703	-0.481772
RET	-0.746371	-0.408707
ROCK1	0.109499	0.709036
RPS6KA1	-2.03142	-0.32396
RPS6KA3	-1.1931	-1.65177
RPS6KB1	-2.57356	-0.655312
RPS6KB2	-0.722891	-0.0895238
SGK1	-0.295502	0.10112
SGK3	-0.722891	-0.0895238
SRC	0.656641	1.20671
SRPK1	-0.151993	-0.124556
STK11	-0.386701	-0.530374
SYK	0.0126279	-0.547434
TGFBR1	0.591012	-2.36444
TTBK1	-1.38501	-1.02541
UHMK1	0.535852	0.715246
WEE1	0.0896681	2.5951

## Sheet: sigDB_Enrichment_of_Significant
AG-824																	Treatment Vehicle
Pathway	Pvalue	Genes in the Pathway															Pathway	Pvalue	Genes in the Pathway
PAPASPYRIDONOS_UNSTABLE_ATEROSCLEROTIC_PLAQUE_DN	2.80033e-06	GJA1	HSPB1	MAGED2	MAP1B	PAM	TNS1										STANHILL_HRAS_TRANSFROMATION_UP	0	CRYAB	HSPB1
KAAB_HEART_ATRIUM_VS_VENTRICLE_UP	1.39563e-05	DPYSL3	EPHA4	ERBB2	MAGED2	MAP1B	MYH6	NPPA	PAM	SYNPO							ELLWOOD_MYC_TARGETS_DN	0	CDS2	LIMCH1
MOREAUX_B_LYMPHOCYTE_MATURATION_BY_TACI_UP	8.68983e-05	DSP	GIT1	LMNA	NPPA												RAMASWAMY_METASTASIS_DN	2.81559e-06	AGRN	LIMCH1	MAP1B	MYL2	RBM5
CERVERA_SDHB_TARGETS_2	0.000113701	FILIP1L	GJA1	LTBP2													CHEMELLO_SOLEUS_VS_EDL_MYOFIBERS_UP	6.49758e-06	CRYAB	HSPB1	MYH6	MYH7	MYL2	XIRP1
LINDVALL_IMMORTALIZED_BY_TERT_DN	0.000152523	CRIP2	LTBP2	MAP1B	SPECC1												MOHANKUMAR_HOXA1_TARGETS_DN	0.000106116	AAK1	LDB3	MAP1B	MARCKS
PID_THROMBIN_PAR4_PATHWAY	0.000156783	MYL2	ROCK2														KESHELAVA_MULTIPLE_DRUG_RESISTANCE	0.000106116	CRIP2	HSPB1	NDRG2	PDLIM5
LI_CISPLATIN_RESISTANCE_UP	0.000156783	GJA1	SMARCA2														FERREIRA_EWINGS_SARCOMA_UNSTABLE_VS_STABLE_DN	0.000125997	AAK1	CRYAB	SQSTM1
KORKOLA_YOLK_SAC_TUMOR	0.000156783	SMARCA2	TTN														AFFAR_YY1_TARGETS_UP	0.000130388	CRYAB	LDB3	MYH6	MYH7	MYOM1	RBMX
PETRETTO_HEART_MASS_QTL_CIS_DN	0.000156783	ARHGAP24	GJA1														ALFANO_MYC_TARGETS	0.000144467	AGRN	CRIP2	FILIP1L	KARS	MAP1B	MARCKS	RBM5	VCL
ONDER_CDH1_TARGETS_3_UP	0.000156783	CRIP2	MAGED2														WEST_ADRENOCORTICAL_TUMOR_DN	0.00015365	AAK1	DOCK1	HUWE1	NDRG2	PID1	RSF1	SORBS1	SORBS2	TNNI3K	TNS1
YAGUE_PRETUMOR_DRUG_RESISTANCE_DN	0.000156783	LTBP2	TNS1														MCLACHLAN_DENTAL_CARIES_DN	0.000243331	ANK3	PDZD8	SORBS2
MANALO_HYPOXIA_UP	0.00015689	FILIP1L	LIMCH1	MAGED2	PAM	SORBS2	SYNPO	TNS1									HOEBEKE_LYMPHOID_STEM_CELL_DN	0.000249669	HSPB1	LIMCH1	MARCKS	TNS1
BROWNE_HCMV_INFECTION_16HR_DN	0.000250332	FILIP1L	GJA1	LMNA	SVIL												MANALO_HYPOXIA_UP	0.000333496	DLGAP4	FILIP1L	LIMCH1	SORBS2	SYNPO	TNS1
KESHELAVA_MULTIPLE_DRUG_RESISTANCE	0.000250332	BCL7B	CRIP2	HSPB1	NDRG2												PID_LIS1_PATHWAY	0.000353665	CLIP1	MAP1B
CONCANNON_APOPTOSIS_BY_EPOXOMICIN_UP	0.000337517	COL16A1	FILIP1L	FLNC	HSPB1	LMNA	MAP1A	MAP1B	SQSTM1								LI_WILMS_TUMOR_VS_FETAL_KIDNEY_2_DN	0.000353665	AGRN	ERBB2
KOKKINAKIS_METHIONINE_DEPRIVATION_96HR_UP	0.000389477	ERBB2	GJA1	HSPB1	SHC1												COWLING_MYCN_TARGETS	0.000353665	CRYAB	LBH
COULOUARN_TEMPORAL_TGFB1_SIGNATURE_DN	0.000389477	BAG3	IRF2BPL	SORBS2	SVIL												TAGHAVI_NEOPLASTIC_TRANSFORMATION	0.000353665	AGRN	FLNC
SMIRNOV_CIRCULATING_ENDOTHELIOCYTES_IN_CANCER_UP	0.000487525	EPHA4	SHC1	TNS1													TAVOR_CEBPA_TARGETS_DN	0.000353665	FXR2	MAP1B
YAO_TEMPORAL_RESPONSE_TO_PROGESTERONE_CLUSTER_6	0.000487525	CRIP2	DSP	PAM													KOHOUTEK_CCNT1_TARGETS	0.000353665	CRYAB	SQSTM1
BIOCARTA_IL4_PATHWAY	0.000602377	IRS1	SHC1														KEGG_DILATED_CARDIOMYOPATHY	0.000397559	LMNA	MYH6	MYH7	MYL2	TTN
PID_LIS1_PATHWAY	0.000602377	CLIP1	MAP1B														SWEET_KRAS_TARGETS_UP	0.000422953	HSPB1	LBH	TNS1
BREUHAHN_GROWTH_FACTOR_SIGNALING_IN_LIVER_CANCER	0.000602377	ERBB2	IRS1														CONCANNON_APOPTOSIS_BY_EPOXOMICIN_UP	0.000504324	FILIP1L	FLNC	HSPB1	LMNA	MAP1A	MAP1B	SQSTM1
TAVOR_CEBPA_TARGETS_DN	0.000602377	GJA1	MAP1B														EBAUER_MYOGENIC_TARGETS_OF_PAX3_FOXO1_FUSION	0.000507065	CRYAB	LDB3	MYOM1	PDLIM5
MIKKELSEN_IPS_HCP_WITH_H3_UNMETHYLATED	0.000602377	ABCC9	JPH2														KEGG_HYPERTROPHIC_CARDIOMYOPATHY_HCM	0.000511172	LMNA	MYH6	MYH7	MYL2	TTN
KOKKINAKIS_METHIONINE_DEPRIVATION_48HR_UP	0.000833165	ERBB2	GJA1	HSPB1	SHC1												EBAUER_TARGETS_OF_PAX3_FOXO1_FUSION_UP	0.000736702	AGRN	CRYAB	LDB3	MYOM1	PDLIM5	TNS1
MCBRYAN_PUBERTAL_BREAST_4_5WK_UP	0.000833165	COL16A1	DPYSL3	DSP	SYNPO												BIOCARTA_MTA3_PATHWAY	0.000855203	GAPDH	HSPB1
HILLION_HMGA1_TARGETS	0.000833165	CRIP2	ERBB2	HSPB1	IRS1												AKL_HTLV1_INFECTION_DN	0.000855203	PRUNE2	TTN
CASTELLANO_NRAS_TARGETS_UP	0.000841237	CRIP2	GJA1	ITIH2													OXFORD_RALA_OR_RALB_TARGETS_DN	0.000855203	AGRN	TNS1
HENDRICKS_SMARCA4_TARGETS_UP	0.000841237	LMNA	MAP1B	SMARCA2													DAVIES_MULTIPLE_MYELOMA_VS_MGUS_DN	0.000855203	MARCKS	VCL
CREIGHTON_ENDOCRINE_THERAPY_RESISTANCE_1	0.000854727	APBB2	ARHGAP24	DSP	HSPB1	IRS1	RBMX	SVIL									GUTIERREZ_CHRONIC_LYMPHOCYTIC_LEUKEMIA_DN	0.000855203	FILIP1L	TTN
KEGG_DILATED_CARDIOMYOPATHY	0.00104731	LMNA	MYH6	MYH7	MYL2	TTN											LEE_NEURAL_CREST_STEM_CELL_DN	0.00103306	NACA	PDLIM5	SORBS2
KEGG_HYPERTROPHIC_CARDIOMYOPATHY_HCM	0.0013362	LMNA	MYH6	MYH7	MYL2	TTN											LINDVALL_IMMORTALIZED_BY_TERT_DN	0.00103306	CRIP2	MAP1B	SPECC1
SENGUPTA_NASOPHARYNGEAL_CARCINOMA_DN	0.00134413	SORBS2	TACC2	WDR13													KAAB_HEART_ATRIUM_VS_VENTRICLE_UP	0.00104834	ERBB2	MAP1B	MYH6	NPPA	PRUNE2	SYNPO
NIKOLSKY_BREAST_CANCER_17Q11_Q21_AMPLICON	0.00134413	ERBB2	GIT1	MYO18A													DIRMEIER_LMP1_RESPONSE_LATE_UP	0.00149654	HUWE1	MARCKS	SQSTM1
TONKS_TARGETS_OF_RUNX1_RUNX1T1_FUSION_MONOCYTE_DN	0.00144663	ROCK2	SMARCA2														REACTOME_MUSCLE_CONTRACTION	0.0015599	MYH6	MYL2	SORBS1	VCL
COLDREN_GEFITINIB_RESISTANCE_UP	0.00144663	MAP1B	PDHA1														GREGORY_SYNTHETIC_LETHAL_WITH_IMATINIB	0.0015599	ANK3	GAPDH	PDLIM5	SORBS1
TSENG_ADIPOGENIC_POTENTIAL_DN	0.00144663	GJA1	ITIH2														HERNANDEZ_ABERRANT_MITOSIS_BY_DOCETACEL_2NM_UP	0.00165448	FILIP1L	MARCKS
HANN_RESISTANCE_TO_BCL2_INHIBITOR_DN	0.00144663	HSPB1	PAM														PENG_GLUTAMINE_DEPRIVATION_UP	0.00165448	RBM5	XPC
GUTIERREZ_CHRONIC_LYMPHOCYTIC_LEUKEMIA_DN	0.00144663	FILIP1L	TTN														MATTHEWS_AP1_TARGETS	0.00165448	FLNC	LBH
MIKKELSEN_ES_HCP_WITH_H3_UNMETHYLATED	0.00144663	ABCC9	JPH2														ZHANG_TLX_TARGETS_UP	0.00165448	CRYAB	SORBS1
SMID_BREAST_CANCER_BASAL_DN	0.00146904	APBB2	CRIP2	ERBB2	GJA1	HSPB1	IRS1	MAGED2	PDS5B								AMIT_EGF_RESPONSE_480_HELA	0.00197555	AGRN	DLGAP4	FXR2	PDLIM5
RAMASWAMY_METASTASIS_DN	0.00202505	LIMCH1	MAP1B	MYL2													ZHANG_TLX_TARGETS_36HR_UP	0.00197555	CDS2	CRYAB	SORBS1	TNS1
WANG_CISPLATIN_RESPONSE_AND_XPC_UP	0.00202505	LBR	PDHA1	TTN													RODRIGUES_THYROID_CARCINOMA_POORLY_DIFFERENTIATED_DN	0.00205788	AAK1	CLIP1	ERBB2	LBH	LIMCH1	MTMR3	PDLIM5	PID1	RSF1	SIK3	TNS1
LEIN_PONS_MARKERS	0.00202505	DPYSL3	MAGED2	TNS1													KOKKINAKIS_METHIONINE_DEPRIVATION_96HR_UP	0.00208773	ERBB2	HSPB1	SHC1
TSENG_IRS1_TARGETS_DN	0.0020873	CRIP2	GJA1	ITIH2	LIMCH1												KIM_WT1_TARGETS_UP	0.00216927	FLNC	LBH	PDLIM5	TNS1	VCL
CHEMELLO_SOLEUS_VS_EDL_MYOFIBERS_UP	0.0020873	HSPB1	MYH6	MYH7	MYL2												KINSEY_TARGETS_OF_EWSR1_FLII_FUSION_DN	0.00228814	LIMCH1	LMNA	MARCKS	MYOM1	PID1	VCL
KUNINGER_IGF1_VS_PDGFB_TARGETS_UP	0.00271283	DUSP27	LDB3	SYNPO2L	TTN												HAN_SATB1_TARGETS_UP	0.00228814	ERBB2	LIMCH1	LMNA	MYO18A	SQSTM1	TNS1
BIOCARTA_CCR3_PATHWAY	0.00277955	MYL2	ROCK2														ONDER_CDH1_TARGETS_2_UP	0.0025749	CRIP2	MAP1B	MARCKS	PID1	PRUNE2
BIOCARTA_IGF1_PATHWAY	0.00277955	IRS1	SHC1														LINDGREN_BLADDER_CANCER_CLUSTER_2B	0.00263499	FILIP1L	LBH	MAP1A	SYNPO	TNS1	TTN
CHESLER_BRAIN_HIGHEST_GENETIC_VARIANCE	0.00277955	MAP1B	PAM														PID_A6B1_A6B4_INTEGRIN_PATHWAY	0.00280085	ERBB2	SHC1
MOHANKUMAR_HOXA1_TARGETS_DN	0.0029124	EPHA4	LDB3	MAP1B													CHARAFE_BREAST_CANCER_BASAL_VS_MESENCHYMAL_DN	0.00280085	FLNC	MAP1B
LIU_PROSTATE_CANCER_DN	0.00322616	COL16A1	DPYSL3	FGD5	FLNC	GJA1	HSPB1	MAP1B	SVIL	TNS1							AMIT_EGF_RESPONSE_240_HELA	0.00280085	DLGAP4	PDLIM5
COLINA_TARGETS_OF_4EBP1_AND_4EBP2	0.00378445	ITIH2	LTBP2	PAM	RBMX	SMARCA2											TRAYNOR_RETT_SYNDROM_UP	0.00280085	GAPDH	PRUNE2
CHANDRAN_METASTASIS_DN	0.00378445	DYNC1I2	ERBB2	MAGED2	SORBS2	TNS1											GENTILE_UV_RESPONSE_CLUSTER_D2	0.00280085	MAP1B	MTMR3
DELACROIX_RARG_BOUND_MEF	0.00400376	DPYSL3	FCHO2	IRF2BPL	ITIH2	ROCK2	SHC1	SQSTM1									LEIN_LOCALIZED_TO_PROXIMAL_DENDRITES	0.00280085	MAP1A	MAP1B
MCBRYAN_PUBERTAL_TGFB1_TARGETS_UP	0.00452728	COL16A1	DPYSL3	GJA1	RAD23A	TNS1											TAVAZOIE_METASTASIS	0.00280085	MYOM1	VCL
PID_IL4_2PATHWAY	0.0046735	IRS1	SHC1														PAPASPYRIDONOS_UNSTABLE_ATEROSCLEROTIC_PLAQUE_DN	0.00282295	HSPB1	MAP1B	TNS1
PID_ER_NONGENOMIC_PATHWAY	0.0046735	ROCK2	SHC1														GOBERT_OLIGODENDROCYTE_DIFFERENTIATION_DN	0.00290884	ANK3	CRYAB	DLGAP4	MAP1A	MAP1B	MARCKS	MYO18A	RBM5	RSF1	SORBS1	SPECC1	SYNPO	TNS1
PID_A6B1_A6B4_INTEGRIN_PATHWAY	0.0046735	ERBB2	SHC1														KEGG_FOCAL_ADHESION	0.0034493	DOCK1	ERBB2	FLNC	MYL2	SHC1	VCL
REACTOME_SIGNAL_ATTENUATION	0.0046735	IRS1	SHC1														RUTELLA_RESPONSE_TO_HGF_UP	0.0034493	CDS2	FILIP1L	HSPB1	MARCKS	PACSIN2	SQSTM1
CHARAFE_BREAST_CANCER_BASAL_VS_MESENCHYMAL_DN	0.0046735	FLNC	MAP1B														KOKKINAKIS_METHIONINE_DEPRIVATION_48HR_UP	0.00371809	ERBB2	HSPB1	SHC1
TONKS_TARGETS_OF_RUNX1_RUNX1T1_FUSION_SUSTAINDED_IN_ERYTHROCYTE_UP	0.0046735	HSPB1	MAGED2														HILLION_HMGA1_TARGETS	0.00371809	CRIP2	ERBB2	HSPB1
YANG_BREAST_CANCER_ESR1_UP	0.0046735	APBB2	MAGED2														RUTELLA_RESPONSE_TO_CSF2RB_AND_IL4_UP	0.00392252	CDS2	FILIP1L	HSPB1	MARCKS	SQSTM1	TTN
LEIN_LOCALIZED_TO_PROXIMAL_DENDRITES	0.0046735	MAP1A	MAP1B														RUTELLA_RESPONSE_TO_HGF_VS_CSF2RB_AND_IL4_UP	0.00413761	CDS2	PACSIN2	PID1	SIK3	SQSTM1
GAVIN_FOXP3_TARGETS_CLUSTER_P2	0.0046735	DSP	GJA1														BIOCARTA_ALK_PATHWAY	0.00433536	MYL2	NPPA
COATES_MACROPHAGE_M1_VS_M2_UP	0.0046735	FILIP1L	GJA1														PID_ERBB4_PATHWAY	0.00433536	ERBB2	SHC1
YAO_TEMPORAL_RESPONSE_TO_PROGESTERONE_CLUSTER_12	0.0046735	MAGED2	RBMX														REACTOME_CHROMOSOME_MAINTENANCE	0.00433536	LMNA	RSF1
NABA_CORE_MATRISOME	0.0046735	COL16A1	LTBP2														SMIRNOV_CIRCULATING_ENDOTHELIOCYTES_IN_CANCER_UP	0.00433536	SHC1	TNS1
DURAND_STROMA_S_UP	0.00537274	CRIP2	DPYSL3	LTBP2	MAGED2	NDRG2											NAGASHIMA_NRG1_SIGNALING_DN	0.00433536	ANK3	PDS5B
GAUSSMANN_MLL_AF4_FUSION_TARGETS_F_UP	0.00539723	EPHA4	LDB3	LTBP2	SYNPO												TOMLINS_PROSTATE_CANCER_UP	0.00433536	NACA	PDLIM5
HOEBEKE_LYMPHOID_STEM_CELL_DN	0.00541515	HSPB1	LIMCH1	TNS1													GALINDO_IMMUNE_RESPONSE_TO_ENTEROTOXIN	0.00433536	GAPDH	SQSTM1
ELVIDGE_HIF1A_AND_HIF2A_TARGETS_DN	0.00541515	GJA1	LIMCH1	PAM													NATSUME_RESPONSE_TO_INTERFERON_BETA_DN	0.00433536	GAPDH	SHC1
HOSHIDA_LIVER_CANCER_SURVIVAL_UP	0.00541515	COL16A1	EPHA4	FILIP1L													ZHU_CMV_8_HR_DN	0.00433536	LMNA	MARCKS
PANGAS_TUMOR_SUPPRESSION_BY_SMAD1_AND_SMAD5_DN	0.00541515	CORO7	LBR	RBMX													GEORGANTAS_HSC_MARKERS	0.00433536	HSPB1	LIMCH1
NABA_MATRISOME	0.00541515	COL16A1	ITIH2	LTBP2													CHENG_IMPRINTED_BY_ESTRADIOL	0.00433536	KARS	LDB3
GOBERT_OLIGODENDROCYTE_DIFFERENTIATION_DN	0.0062052	COL16A1	CORO7	DPYSL3	IRS1	MAP1A	MAP1B	MICAL3	MYO18A	SETD3	SMARCA2	SPECC1	SVIL	SYNPO	TNS1		LEE_LIVER_CANCER_SURVIVAL_UP	0.00433536	CAND2	NDRG2
JAATINEN_HEMATOPOIETIC_STEM_CELL_UP	0.00632016	DPYSL3	FGD5	HSPB1	LIMCH1	PAM	SMARCA2										CHIANG_LIVER_CANCER_SUBCLASS_UNANNOTATED_UP	0.00433536	SIK3	SORBS2
HAN_SATB1_TARGETS_UP	0.00632016	ERBB2	LIMCH1	LMNA	MYO18A	SQSTM1	TNS1										ZHOU_INFLAMMATORY_RESPONSE_LIVE_UP	0.00444373	MAP1B	MARCKS	MYL2	SQSTM1	TNS1	XIRP1
ONDER_CDH1_TARGETS_2_UP	0.00632881	CRIP2	DPYSL3	LTBP2	MAGED2	MAP1B											GROSS_HYPOXIA_VIA_ELK3_AND_HIF1A_DN	0.00478844	AGRN	CDS2	TNS1
ELVIDGE_HYPOXIA_BY_DMOG_UP	0.00708133	GJA1	LIMCH1	PAM													CHEN_LVAD_SUPPORT_OF_FAILING_HEART_UP	0.00478844	FLNC	MYOM1	VCL
BROWNE_HCMV_INFECTION_30MIN_DN	0.00708133	DSP	GJA1	MAP1A													PHONG_TNF_RESPONSE_VIA_P38_PARTIAL	0.00478844	AGRN	LBH	SQSTM1
BIOCARTA_ALK_PATHWAY	0.00718508	MYL2	NPPA														RAO_BOUND_BY_SALL4_ISOFORM_A	0.00478844	ANK3	LMNA	SPECC1
BIOCARTA_GH_PATHWAY	0.00718508	IRS1	SHC1														BOUDOUKHA_BOUND_BY_IGF2BP2	0.00478844	CRYAB	LBR	NACA
BIOCARTA_INSULIN_PATHWAY	0.00718508	IRS1	SHC1														DAIRKEE_CANCER_PRONE_RESPONSE_BPA_E2	0.00534385	GAPDH	LBR	TTN	XIRP1
SIG_REGULATION_OF_THE_ACTIN_CYTOSKELETON_BY_RHO_GTPASES	0.00718508	FLNC	ROCK2														BOQUEST_STEM_CELL_CULTURED_VS_FRESH_UP	0.00564224	FLNC	LIMCH1	NDRG2	PDLIM5	SORBS1	SYNPO
PID_ERBB4_PATHWAY	0.00718508	ERBB2	SHC1														KEGG_CARDIAC_MUSCLE_CONTRACTION	0.00604855	MYH6	MYH7	MYL2
CHANDRAN_METASTASIS_TOP50_DN	0.00718508	MAGED2	SORBS2														BIOCARTA_INTEGRIN_PATHWAY	0.00604855	SHC1	TNS1	VCL
VERRECCHIA_DELAYED_RESPONSE_TO_TGFB1	0.00718508	COL16A1	DSP														WIERENGA_STAT5A_TARGETS_UP	0.00604855	MAP1A	SQSTM1	XIRP1
GEORGANTAS_HSC_MARKERS	0.00718508	HSPB1	LIMCH1														REACTOME_ACTIVATION_OF_CHAPERONE_GENES_BY_XBP1S	0.00629156	LMNA	SHC1
QI_PLASMACYTOMA_DN	0.00718508	CLIP1	SVIL														LAIHO_COLORECTAL_CANCER_SERRATED_DN	0.00629156	DLGAP4	HUWE1
LIU_VAV3_PROSTATE_CARCINOGENESIS_UP	0.00718508	EPHA4	LTBP2														TAKEDA_TARGETS_OF_NUP98_HOXA9_FUSION_8D_DN	0.00629156	NDRG2	PID1
LINDGREN_BLADDER_CANCER_CLUSTER_2B	0.00722163	COL16A1	FILIP1L	MAP1A	SYNPO	TNS1	TTN										LEE_NEURAL_CREST_STEM_CELL_UP	0.00629156	SHC1	SORBS1
HOSHIDA_LIVER_CANCER_SUBCLASS_S1	0.00740346	CRIP2	LTBP2	MAP1B	MYCBP2	PAM											DARWICHE_PAPILLOMA_PROGRESSION_RISK	0.00629156	TTN	XPC
KATSANOU_ELAVL1_TARGETS_UP	0.00905496	DSP	DUSP27	EPHA4													JOHANSSON_BRAIN_CANCER_EARLY_VS_LATE_DN	0.00629156	CRYAB	NDRG2
RAO_BOUND_BY_SALL4_ISOFORM_A	0.00905496	LMNA	SPECC1	XIRP2													YAO_HOXA10_TARGETS_VIA_PROGESTERONE_UP	0.00629156	CRIP2	NDRG2
KAYO_AGING_MUSCLE_UP	0.00956967	LTBP2	MAP1A	MYL2	RBMX												ASTIER_INTEGRIN_SIGNALING	0.00629156	DLGAP4	SQSTM1
PID_AP1_PATHWAY	0.010357	GJA1	NPPA														CHIARETTI_ACUTE_LYMPHOBLASTIC_LEUKEMIA_ZAP70	0.00629156	TTN	XPC
REACTOME_ACTIVATION_OF_CHAPERONE_GENES_BY_XBP1S	0.010357	LMNA	SHC1														HENDRICKS_SMARCA4_TARGETS_UP	0.00629156	LMNA	MAP1B
JOHANSSON_BRAIN_CANCER_EARLY_VS_LATE_DN	0.010357	GJA1	NDRG2														JACKSON_DNMT1_TARGETS_UP	0.00629156	CRYAB	HSPB1
SWEET_KRAS_TARGETS_UP	0.010357	HSPB1	TNS1														HELLER_SILENCED_BY_METHYLATION_DN	0.00629156	AAK1	MAP1B
BECKER_TAMOXIFEN_RESISTANCE_DN	0.010357	GJA1	LBR														HUANG_DASATINIB_RESISTANCE_DN	0.00629156	JPH1	SORBS2
YAO_HOXA10_TARGETS_VIA_PROGESTERONE_UP	0.010357	CRIP2	NDRG2														PASINI_SUZ12_TARGETS_DN	0.00706945	CRYAB	FILIP1L	FLNC	MARCKS	PDLIM5	VCL
KANG_IMMORTALIZED_BY_TERT_DN	0.010357	ABCC9	SVIL														SENESE_HDAC1_AND_HDAC2_TARGETS_DN	0.00743613	CRYAB	LBH	SYNPO	TNS1
KYNG_DNA_DAMAGE_BY_GAMMA_RADIATION	0.010357	ERBB2	PDHA1														ASTON_MAJOR_DEPRESSIVE_DISORDER_DN	0.00743613	AAK1	CRYAB	LDB3	SORBS2
HELLER_SILENCED_BY_METHYLATION_DN	0.010357	BAG3	MAP1B														RIGGI_EWING_SARCOMA_PROGENITOR_UP	0.00743613	CRIP2	CRYAB	JPH1	LBH
VART_KSHV_INFECTION_ANGIOGENIC_MARKERS_DN	0.010357	EPHA4	ERBB2														DARWICHE_SKIN_TUMOR_PROMOTER_DN	0.00751215	HRC	PACSIN2	PDS5B
KEGG_CARDIAC_MUSCLE_CONTRACTION	0.0113567	MYH6	MYH7	MYL2													ZHU_CMV_ALL_DN	0.00751215	LMNA	MARCKS	XPC
ELVIDGE_HYPOXIA_UP	0.0113567	GJA1	LIMCH1	PAM													HELLER_SILENCED_BY_METHYLATION_UP	0.00751215	AGRN	PACSIN2	SYNPO
WU_CELL_MIGRATION	0.0113567	GJA1	LIMCH1	MAP1B													MALONEY_RESPONSE_TO_17AAG_DN	0.00751215	NACA	RBMX	SYNPO
IWANAGA_CARCINOGENESIS_BY_KRAS_UP	0.0113567	GJA1	RAD23A	TTN													CAIRO_HEPATOBLASTOMA_DN	0.00751215	MYOM1	NDRG2	PDLIM5
ACEVEDO_LIVER_CANCER_WITH_H3K27ME3_UP	0.0113567	LIMCH1	PAM	TTN													CHYLA_CBFA2T3_TARGETS_DN	0.00751215	LMNA	SORBS1	TNS1
FLORIO_NEOCORTEX_BASAL_RADIAL_GLIA_UP	0.0113567	ABCC9	ARHGAP24	TTN													SMIRNOV_RESPONSE_TO_IR_6HR_UP	0.00751215	AAK1	LMNA	XPC
LIM_MAMMARY_STEM_CELL_UP	0.011383	ARHGAP24	BAG3	COL16A1	DPYSL3	FLNC	GJA1	TNS1									CHANDRAN_METASTASIS_DN	0.00867184	ERBB2	SORBS1	SORBS2	TNS1
ZHOU_INFLAMMATORY_RESPONSE_LIVE_UP	0.011806	DPYSL3	MAP1B	MYL2	SQSTM1	SVIL	TNS1										BIOCARTA_ECM_PATHWAY	0.00869619	MYL2	SHC1
LEI_MYB_TARGETS	0.011806	CRIP2	GJA1	HSPB1	MAGED2	SETD3	SMARCA2										PID_NETRIN_PATHWAY	0.00869619	DOCK1	MAP1B
CHEN_METABOLIC_SYNDROM_NETWORK	0.0125485	COL16A1	DPYSL3	FILIP1L	LMNA	LRRC39	LTBP2	MAGED2	NDRG2	PAM	SYNPO						PID_MYC_REPRESS_PATHWAY	0.00869619	ERBB2	NDRG2
THUM_SYSTOLIC_HEART_FAILURE_UP	0.012594	APBB2	ARHGAP24	EPHA4	LTBP2	NPPA	PCNP	SHC1									REACTOME_STRIATED_MUSCLE_CONTRACTION	0.00869619	MYH6	MYL2
GOZGIT_ESR1_TARGETS_DN	0.012594	APBB2	BAG3	EPHA4	IRS1	LDB3	LMNA	LTBP2									GAUSSMANN_MLL_AF4_FUSION_TARGETS_E_UP	0.00869619	CRYAB	SORBS2
BLUM_RESPONSE_TO_SALIRASIB_DN	0.0130445	CRIP2	DPYSL3	HSPB1	IRS1	LMNA											HAMAI_APOPTOSIS_VIA_TRAIL_DN	0.00869619	ERBB2	SHC1
AFFAR_YY1_TARGETS_UP	0.0133441	LDB3	MYH6	MYH7	RBMX												NIKOLSKY_BREAST_CANCER_17Q11_Q21_AMPLICON	0.00869619	ERBB2	MYO18A
ACEVEDO_METHYLATED_IN_LIVER_CANCER_DN	0.0138978	ARHGAP24	DPYSL3	FGD5	IRS1	LIMCH1	MYH7	SYNPO2L									LE_EGR2_TARGETS_UP	0.00869619	MARCKS	SPECC1
REACTOME_SEMAPHORIN_INTERACTIONS	0.0140051	DPYSL3	ERBB2	ROCK2													MOREAUX_B_LYMPHOCYTE_MATURATION_BY_TACI_UP	0.00869619	LMNA	NPPA
RICKMAN_HEAD_AND_NECK_CANCER_F	0.0140051	MYL2	TTN	XIRP2													GENTILE_UV_RESPONSE_CLUSTER_D4	0.00869619	FILIP1L	RBM5
HADDAD_T_LYMPHOCYTE_AND_NK_PROGENITOR_UP	0.0140051	BAG3	HSPB1	SMARCA2													GAVIN_FOXP3_TARGETS_CLUSTER_P7	0.00869619	MTMR3	SPECC1
BANDRES_RESPONSE_TO_CARMUSTIN_MGMT_48HR_DN	0.0140051	IRS1	RAD23A	SORBS2													ZHENG_GLIOBLASTOMA_PLASTICITY_DN	0.00869619	CRYAB	NDRG2
MALONEY_RESPONSE_TO_17AAG_DN	0.0140051	GJA1	RBMX	SYNPO													FEVR_CTNNB1_TARGETS_UP	0.00875037	ANK3	CDS2	LDB3	LMNA	MYO18A	SYNPO
BIOCARTA_ECM_PATHWAY	0.0142197	MYL2	SHC1														PID_TRKR_PATHWAY	0.00919206	DOCK1	SHC1	SQSTM1
BIOCARTA_IGF1R_PATHWAY	0.0142197	IRS1	SHC1														SENESE_HDAC2_TARGETS_DN	0.00919206	CRYAB	LBH	MYL2
PID_THROMBIN_PAR1_PATHWAY	0.0142197	MYL2	ROCK2														MARKEY_RB1_ACUTE_LOF_DN	0.00919206	AGRN	NDRG2	SPECC1
PID_MYC_REPRESS_PATHWAY	0.0142197	ERBB2	NDRG2														KUNINGER_IGF1_VS_PDGFB_TARGETS_UP	0.00919206	LDB3	TTN	XIRP1
REACTOME_STRIATED_MUSCLE_CONTRACTION	0.0142197	MYH6	MYL2														LINDGREN_BLADDER_CANCER_CLUSTER_1_DN	0.00922846	DLGAP4	ERBB2	FILIP1L	MAP1A	NDRG2
REACTOME_SEMA4D_INDUCED_CELL_MIGRATION_AND_GROWTH_CONE_COLLAPSE	0.0142197	ERBB2	ROCK2														SHEPARD_BMYB_MORPHOLINO_UP	0.0111001	DLGAP4	HSPB1	SQSTM1
SCIBETTA_KDM5B_TARGETS_DN	0.0142197	LIMCH1	SMARCA2														IZADPANAH_STEM_CELL_ADIPOSE_VS_BONE_DN	0.0111001	CRYAB	SORBS2	VCL
MCBRYAN_PUBERTAL_BREAST_6_7WK_DN	0.0142197	DSP	PAM														PANGAS_TUMOR_SUPPRESSION_BY_SMAD1_AND_SMAD5_UP	0.0111001	CRYAB	LBH	PRUNE2
HAMAI_APOPTOSIS_VIA_TRAIL_DN	0.0142197	ERBB2	SHC1														PECE_MAMMARY_STEM_CELL_UP	0.0111001	GAPDH	KARS	NACA
PETROVA_PROX1_TARGETS_DN	0.0142197	APBB2	LTBP2														LIU_PROSTATE_CANCER_DN	0.0111952	CRYAB	FLNC	HSPB1	MAP1B	SORBS1	TNS1	VCL
GERHOLD_ADIPOGENESIS_UP	0.0142197	PDHA1	SQSTM1														DURAND_STROMA_S_UP	0.0115577	CRIP2	MARCKS	NDRG2	PRUNE2
SHAFFER_IRF4_TARGETS_IN_PLASMA_CELL_VS_MATURE_B_LYMPHOCYTE	0.0142197	HSPB1	PAM														PID_MYC_ACTIV_PATHWAY	0.0115699	GAPDH	HUWE1
CHICAS_RB1_TARGETS_CONFLUENT	0.0144409	DPYSL3	EPHA4	HSPB1	LMNA	LTBP2	MAP1A	MAP1B	RBMX	SYNPO							TURASHVILI_BREAST_DUCTAL_CARCINOMA_VS_LOBULAR_NORMAL_DN	0.0115699	CRYAB	SORBS1
RIZKI_TUMOR_INVASIVENESS_3D_UP	0.0170164	FILIP1L	MAGED2	PAM													HOOI_ST7_TARGETS_DN	0.0115699	ANK3	TTN
PICCALUGA_ANGIOIMMUNOBLASTIC_LYMPHOMA_UP	0.0180171	DPYSL3	FCHO2	GJA1	TNS1												GARGALOVIC_RESPONSE_TO_OXIDIZED_PHOSPHOLIPIDS_TURQUOISE_UP	0.0115699	MAP1B	SQSTM1
BIOCARTA_IL2RB_PATHWAY	0.0187926	IRS1	SHC1														FRIDMAN_SENESCENCE_UP	0.0115699	CRYAB	FILIP1L
SIG_IL4RECEPTOR_IN_B_LYPHOCYTES	0.0187926	IRS1	SHC1														MORI_SMALL_PRE_BII_LYMPHOCYTE_DN	0.0115699	CRIP2	GAPDH
PID_PTP1B_PATHWAY	0.0187926	IRS1	SHC1														CERVERA_SDHB_TARGETS_1_UP	0.0115699	CAND2	MAP1B
PID_SHP2_PATHWAY	0.0187926	IRS1	SHC1														FLECHNER_PBL_KIDNEY_TRANSPLANT_REJECTED_VS_OK_DN	0.0115699	GAPDH	SYNPO
REACTOME_SEMA4D_IN_SEMAPHORIN_SIGNALING	0.0187926	ERBB2	ROCK2														LU_IL4_SIGNALING	0.0115699	HUWE1	VCL
GARGALOVIC_RESPONSE_TO_OXIDIZED_PHOSPHOLIPIDS_TURQUOISE_UP	0.0187926	MAP1B	SQSTM1														WANG_CISPLATIN_RESPONSE_AND_XPC_UP	0.0115699	LBR	TTN
LEE_NEURAL_CREST_STEM_CELL_DN	0.0187926	DSP	SORBS2														MULLIGHAN_NPM1_SIGNATURE_3_UP	0.011642	AAK1	PDLIM5	PDS5B	RBM5	XPC
ELVIDGE_HIF1A_TARGETS_DN	0.0187926	GJA1	PAM														GENTILE_UV_HIGH_DOSE_DN	0.011642	FILIP1L	LBR	MAP1B	MTMR3	RBM5
BRUNO_HEMATOPOIESIS	0.0187926	REPS1	SQSTM1														CHICAS_RB1_TARGETS_CONFLUENT	0.0128516	CAND2	HSPB1	LBH	LMNA	MAP1A	MAP1B	RBMX	SYNPO
BURTON_ADIPOGENESIS_7	0.0187926	APBB2	SYNPO														THUM_SYSTOLIC_HEART_FAILURE_DN	0.0130032	ANK3	LDB3	PDLIM5	SORBS2	SQSTM1
MIKKELSEN_MEF_LCP_WITH_H3K4ME3	0.0187926	DUSP27	LDB3														ZWANG_CLASS_1_TRANSIENTLY_INDUCED_BY_EGF	0.0130032	FILIP1L	IRF2BP2	LBH	PDLIM5	VCL
FARMER_BREAST_CANCER_BASAL_VS_LULMINAL	0.0188941	APBB2	HSPB1	IRS1	LBR	MAGED2											KEGG_ADHERENS_JUNCTION	0.0132471	ERBB2	SORBS1	VCL
BROWNE_HCMV_INFECTION_18HR_DN	0.0204045	IRS1	MAP1A	RAD23A													ZHOU_INFLAMMATORY_RESPONSE_LIVE_DN	0.0132471	NDRG2	SORBS2	XPC
BOQUEST_STEM_CELL_UP	0.0204045	COL16A1	IRS1	LTBP2													CASORELLI_ACUTE_PROMYELOCYTIC_LEUKEMIA_UP	0.0132471	AAK1	NACA	SIK3
TARTE_PLASMA_CELL_VS_PLASMABLAST_UP	0.0211893	HSPB1	LTBP2	MIA3	MYL2	PAM											BIOCARTA_RHO_PATHWAY	0.0149276	MYL2	VCL
RODRIGUES_THYROID_CARCINOMA_POORLY_DIFFERENTIATED_DN	0.0236176	APBB2	CLIP1	DPYSL3	EPHA4	ERBB2	GJA1	IRS1	LIMCH1	LTBP2	TNS1						PID_P75_NTR_PATHWAY	0.0149276	SHC1	SQSTM1
SENESE_HDAC1_TARGETS_DN	0.0236656	COL16A1	IRS1	ROCK2	TNS1												REACTOME_SMOOTH_MUSCLE_CONTRACTION	0.0149276	SORBS1	VCL
MOREAUX_MULTIPLE_MYELOMA_BY_TACI_UP	0.0236674	DSP	GIT1	LMNA	LTBP2	NPPA											BARIS_THYROID_CANCER_DN	0.0149276	ERBB2	VCL
BROWNE_HCMV_INFECTION_48HR_DN	0.0238812	ABCC9	COL16A1	DYNC1I2	ERBB2	GJA1	LTBP2	MAP1B									ROSS_AML_WITH_PML_RARA_FUSION	0.0149276	AGRN	MAP1A
PID_P75_NTR_PATHWAY	0.0240861	SHC1	SQSTM1														NGUYEN_NOTCH1_TARGETS_DN	0.0149276	HUWE1	MARCKS
HILLION_HMGA1B_TARGETS	0.0240861	CRIP2	ERBB2														BROWNE_HCMV_INFECTION_16HR_DN	0.0149276	FILIP1L	LMNA
VART_KSHV_INFECTION_ANGIOGENIC_MARKERS_UP	0.0240861	EPHA4	ERBB2														HILLION_HMGA1B_TARGETS	0.0149276	CRIP2	ERBB2
CROONQUIST_NRAS_VS_STROMAL_STIMULATION_DN	0.0240861	COL16A1	GJA1														GAVIN_FOXP3_TARGETS_CLUSTER_T7	0.0149276	MARCKS	SPECC1
WHITFIELD_CELL_CYCLE_S	0.0240861	MYCBP2	SHC1														MACAEVA_PBMC_RESPONSE_TO_IR	0.0149276	CDS2	XPC
CARD_MIR302A_TARGETS	0.0240861	EPHA4	MAP1B														ODONNELL_TFRC_TARGETS_UP	0.0150401	AAK1	NACA	SORBS2	SQSTM1
KEGG_ARRHYTHMOGENIC_RIGHT_VENTRICULAR_CARDIOMYOPATHY_ARVC	0.024181	DSP	GJA1	LMNA													PEREZ_TP53_TARGETS	0.0159692	ANK3	CRIP2	CRYAB	FLNC	JPH1	LBH	SORBS2	TNS1
ZHOU_INFLAMMATORY_RESPONSE_LIVE_DN	0.024181	GIT1	NDRG2	SORBS2													HELLER_HDAC_TARGETS_SILENCED_BY_METHYLATION_UP	0.0160555	AGRN	CRIP2	PDLIM5	SORBS1	SQSTM1
JAEGER_METASTASIS_DN	0.024181	DSP	GJA1	SMARCA2													HAN_SATB1_TARGETS_DN	0.0160555	CDS2	LIMCH1	PACSIN2	SQSTM1	TNS1
KONDO_EZH2_TARGETS	0.024181	APBB2	GJA1	RBMX													MULLIGHAN_NPM1_MUTATED_SIGNATURE_1_UP	0.0170203	PDS5B	RBM5	TNNI3K	XPC
MCBRYAN_PUBERTAL_BREAST_3_4WK_UP	0.0283551	COL16A1	DSP	GJA1													WANG_SMARCE1_TARGETS_DN	0.0177548	CAND2	DOCK1	LBR	PDLIM5	SORBS2
CHICAS_RB1_TARGETS_GROWING	0.0283551	DPYSL3	LMNA	LTBP2													TURASHVILI_BREAST_DUCTAL_CARCINOMA_VS_DUCTAL_NORMAL_DN	0.0182954	CRYAB	NDRG2	SORBS2
BIOCARTA_P38MAPK_PATHWAY	0.0301018	HSPB1	SHC1														BIOCARTA_P38MAPK_PATHWAY	0.0187796	HSPB1	SHC1
ST_DIFFERENTIATION_PATHWAY_IN_PC12_CELLS	0.0301018	MAP1B	SHC1														ST_DIFFERENTIATION_PATHWAY_IN_PC12_CELLS	0.0187796	MAP1B	SHC1
PID_ERBB2_ERBB3_PATHWAY	0.0301018	ERBB2	SHC1														PID_ERBB2_ERBB3_PATHWAY	0.0187796	ERBB2	SHC1
PID_NCADHERIN_PATHWAY	0.0301018	GJA1	MYL2														DIAZ_CHRONIC_MEYLOGENOUS_LEUKEMIA_DN	0.0187796	ANK3	GAPDH
GAL_LEUKEMIC_STEM_CELL_DN	0.0301018	NDRG2	TNS1														GAL_LEUKEMIC_STEM_CELL_DN	0.0187796	NDRG2	TNS1
VECCHI_GASTRIC_CANCER_ADVANCED_VS_EARLY_UP	0.0301018	EPHA4	LTBP2														MISSIAGLIA_REGULATED_BY_METHYLATION_DN	0.0187796	LBR	RBMX
MISSIAGLIA_REGULATED_BY_METHYLATION_DN	0.0301018	LBR	RBMX														KIM_MYC_AMPLIFICATION_TARGETS_DN	0.0187796	PRUNE2	SORBS2
KIM_MYC_AMPLIFICATION_TARGETS_DN	0.0301018	DPYSL3	SORBS2														SHEN_SMARCA2_TARGETS_DN	0.0187796	MAP1A	NPPA
SHEN_SMARCA2_TARGETS_DN	0.0301018	MAP1A	NPPA														ONDER_CDH1_SIGNALING_VIA_CTNNB1	0.0187796	MAP1B	PRUNE2
ONDER_CDH1_SIGNALING_VIA_CTNNB1	0.0301018	LTBP2	MAP1B														GERY_CEBP_TARGETS	0.0187796	ANK3	CRYAB
PETROVA_ENDOTHELIUM_LYMPHATIC_VS_BLOOD_UP	0.0301018	DSP	LBR														MUNSHI_MULTIPLE_MYELOMA_UP	0.0187796	GAPDH	NACA
CROMER_METASTASIS_DN	0.0301018	LMNA	SVIL														BURTON_ADIPOGENESIS_11	0.0187796	AAK1	MARCKS
JI_RESPONSE_TO_FSH_UP	0.0301018	COL16A1	DPYSL3														JI_RESPONSE_TO_FSH_UP	0.0187796	ANK3	XPC
IZADPANAH_STEM_CELL_ADIPOSE_VS_BONE_UP	0.0301018	ARHGAP24	LMNA														PODAR_RESPONSE_TO_ADAPHOSTIN_UP	0.0187796	HSPB1	SQSTM1
PODAR_RESPONSE_TO_ADAPHOSTIN_UP	0.0301018	HSPB1	SQSTM1														WIERENGA_STAT5A_TARGETS_GROUP1	0.0187796	MAP1A	XIRP1
CAIRO_LIVER_DEVELOPMENT_UP	0.0301018	GJA1	SMARCA2														BENPORATH_MYC_TARGETS_WITH_EBOX	0.0191674	GAPDH	LBR	LMNA	SQSTM1
FOSTER_KDM1A_TARGETS_UP	0.0301018	DPYSL3	MYL2														BRUINS_UVC_RESPONSE_EARLY_LATE	0.0191674	FILIP1L	MAP1A	SORBS1	TTN
DACOSTA_UV_RESPONSE_VIA_ERCC3_COMMON_DN	0.0303676	CLIP1	EPHA4	FILIP1L	IRS1	LIMCH1	MAP1B	MICAL3	MYCBP2	ROCK2	SMARCA2						BROWNE_HCMV_INFECTION_14HR_DN	0.0195747	CAND2	ERBB2	LMNA	MAP1A	MARCKS
DUTERTRE_ESTRADIOL_RESPONSE_24HR_DN	0.0304479	EPHA4	ERBB2	FCHO2	LIMCH1	PAM	ROCK2	SQSTM1	SYNPO								BRUINS_UVC_RESPONSE_LATE	0.0203873	AGRN	CLIP1	GAPDH	MYH6	MYOM1	PACSIN2	SHC1	SIK3	SQSTM1	TTN
KEGG_FOCAL_ADHESION	0.0322549	ERBB2	FLNC	MYL2	ROCK2	SHC1											VECCHI_GASTRIC_CANCER_EARLY_DN	0.021213	LDB3	PID1	SORBS2
BRUINS_UVC_RESPONSE_VIA_TP53_GROUP_B	0.0322549	BAG3	CRIP2	JPH2	ROCK2	SQSTM1											GAUSSMANN_MLL_AF4_FUSION_TARGETS_A_UP	0.021213	ANK3	HUWE1	RBMX
TURASHVILI_BREAST_DUCTAL_CARCINOMA_VS_DUCTAL_NORMAL_DN	0.032934	MICAL3	NDRG2	SORBS2													IWANAGA_CARCINOGENESIS_BY_KRAS_PTEN_DN	0.0214866	CLIP1	MARCKS	RSF1	VCL
SATO_SILENCED_BY_METHYLATION_IN_PANCREATIC_CANCER_1	0.032934	APBB2	SMARCA2	SVIL													MITSIADES_RESPONSE_TO_APLIDIN_UP	0.0214866	MARCKS	SIK3	SORBS2	SQSTM1
CREIGHTON_ENDOCRINE_THERAPY_RESISTANCE_4	0.032934	BAG3	IRS1	RBMX													PID_ECADHERIN_STABILIZATION_PATHWAY	0.0231314	MYL2	VCL
IVANOVA_HEMATOPOIESIS_STEM_CELL	0.0341031	APBB2	MYCBP2	PEAK1	SMARCA2												REACTOME_UNFOLDED_PROTEIN_RESPONSE	0.0231314	LMNA	SHC1
RUTELLA_RESPONSE_TO_CSF2RB_AND_IL4_UP	0.0355177	FILIP1L	HSPB1	LTBP2	SQSTM1	TTN											TAKEDA_TARGETS_OF_NUP98_HOXA9_FUSION_16D_UP	0.0231314	LBH	NDRG2
ALFANO_MYC_TARGETS	0.0355177	CRIP2	FILIP1L	MAP1B	SVIL	TACC2											DER_IFN_BETA_RESPONSE_UP	0.0231314	MAP1B	RBMX
PID_ECADHERIN_STABILIZATION_PATHWAY	0.0368345	GIT1	MYL2														LEE_CALORIE_RESTRICTION_NEOCORTEX_DN	0.0231314	HSPB1	XPC
REACTOME_UNFOLDED_PROTEIN_RESPONSE	0.0368345	LMNA	SHC1														SMID_BREAST_CANCER_ERBB2_UP	0.0231314	ERBB2	SQSTM1
GRAHAM_CML_DIVIDING_VS_NORMAL_QUIESCENT_DN	0.0368345	LIMCH1	SVIL														BOYLAN_MULTIPLE_MYELOMA_D_UP	0.0231314	HSPB1	IRF2BP2
DER_IFN_BETA_RESPONSE_UP	0.0368345	MAP1B	RBMX														PANGAS_TUMOR_SUPPRESSION_BY_SMAD1_AND_SMAD5_DN	0.0231314	LBR	RBMX
ALCALAY_AML_BY_NPM1_LOCALIZATION_UP	0.0368345	DPYSL3	LMNA														BRUINS_UVC_RESPONSE_VIA_TP53_GROUP_C	0.0231314	AGRN	SIK3
BURTON_ADIPOGENESIS_9	0.0368345	MAGED2	ROCK2														LIAO_METASTASIS	0.0236326	AGRN	DLGAP4	MAP1B	NACA	PACSIN2	SHC1
SMID_BREAST_CANCER_ERBB2_UP	0.0368345	ERBB2	SQSTM1														GROSS_HYPOXIA_VIA_ELK3_UP	0.0239825	CRIP2	CRYAB	MARCKS	TNS1
FISCHER_G2_M_CELL_CYCLE	0.0368345	BAG3	LBR														BLUM_RESPONSE_TO_SALIRASIB_DN	0.0239825	CRIP2	HSPB1	LMNA	PACSIN2
SENESE_HDAC3_TARGETS_DN	0.0377218	BCL7B	LIMCH1	MYL2	ROCK2	SYNPO	TNS1										OISHI_CHOLANGIOMA_STEM_CELL_LIKE_UP	0.0239825	AAK1	CRYAB	FXR2	LBR
VECCHI_GASTRIC_CANCER_EARLY_DN	0.0379224	ARHGAP24	LDB3	SORBS2													SANSOM_APC_TARGETS_DN	0.0244016	ANK3	LDB3	SYNPO
GOTZMANN_EPITHELIAL_TO_MESENCHYMAL_TRANSITION_DN	0.0379224	GJA1	ITIH2	PAM													KAYO_AGING_MUSCLE_UP	0.0244016	MAP1A	MYL2	RBMX
LU_AGING_BRAIN_DN	0.0379224	MAP1B	RAD23A	SMARCA2													YOSHIMURA_MAPK8_TARGETS_UP	0.0271815	ANK3	ERBB2	HSPB1	MAP1B	MARCKS	MYH6	MYH7	NPPA	SYNPO
BENPORATH_MYC_TARGETS_WITH_EBOX	0.0381303	LBR	LMNA	PDHA1	SQSTM1												ACEVEDO_NORMAL_TISSUE_ADJACENT_TO_LIVER_TUMOR_UP	0.0278667	MARCKS	MYO18A	RBM5
CAIRO_HEPATOBLASTOMA_UP	0.0381303	GJA1	HSPB1	MAGED2	ROCK2												GOLDRATH_ANTIGEN_RESPONSE	0.0278667	GAPDH	LMNA	VCL
BRUINS_UVC_RESPONSE_EARLY_LATE	0.0381303	EPHA4	FILIP1L	MAP1A	TTN												PID_RHOA_PATHWAY	0.0279848	MYL2	VCL
WANG_SMARCE1_TARGETS_DN	0.0389878	APBB2	LBR	PDHA1	SORBS2	TACC2											DAVICIONI_TARGETS_OF_PAX_FOXO1_FUSIONS_DN	0.0279848	MARCKS	TTN
FARMER_BREAST_CANCER_APOCRINE_VS_BASAL	0.0424388	LBR	LIMCH1	MAGED2	PAM												GROSS_HYPOXIA_VIA_HIF1A_DN	0.0279848	GAPDH	SIK3
MARTORIATI_MDM4_TARGETS_FETAL_LIVER_DN	0.0426181	DPYSL3	EPHA4	IRF2BPL	ITIH2	MAP1B	MIA3	ROCK2	SHC1								LIN_APC_TARGETS	0.0279848	AGRN	LMNA
BROWNE_HCMV_INFECTION_14HR_DN	0.0426684	DYNC1I2	ERBB2	IRS1	LMNA	MAP1A											VERHAAK_AML_WITH_NPM1_MUTATED_UP	0.0279848	LMNA	MARCKS
PLASARI_TGFB1_TARGETS_10HR_DN	0.0433229	IRS1	SMARCA2	SVIL													BURTON_ADIPOGENESIS_PEAK_AT_0HR	0.0279848	CRYAB	MARCKS
RAO_BOUND_BY_SALL4	0.0433229	GJA1	IRF2BPL	MAP1B													SWEET_KRAS_ONCOGENIC_SIGNATURE	0.0279848	MYH7	SHC1
PID_RHOA_PATHWAY	0.0442728	MYL2	ROCK2														YAO_TEMPORAL_RESPONSE_TO_PROGESTERONE_CLUSTER_14	0.0279848	GAPDH	VCL
PID_RET_PATHWAY	0.0442728	IRS1	SHC1														BERENJENO_TRANSFORMED_BY_RHOA_DN	0.0281303	ANK3	MARCKS	SHC1	SQSTM1	SYNPO
PID_IGF1_PATHWAY	0.0442728	IRS1	SHC1														BASAKI_YBX1_TARGETS_DN	0.0295216	IRF2BP2	PDS5B	PRUNE2	RSF1
REACTOME_APOPTOTIC_CLEAVAGE_OF_CELLULAR_PROTEINS	0.0442728	DSP	LMNA														ZHOU_INFLAMMATORY_RESPONSE_LPS_UP	0.0295216	MARCKS	MYL2	PDLIM5	SIK3
ZHONG_RESPONSE_TO_AZACITIDINE_AND_TSA_UP	0.0442728	APBB2	FLNC														DUTERTRE_ESTRADIOL_RESPONSE_24HR_DN	0.0296436	ANK3	ERBB2	LIMCH1	MARCKS	PDLIM5	SQSTM1	SYNPO
TOOKER_GEMCITABINE_RESISTANCE_DN	0.0442728	APBB2	HSPB1														LEE_LIVER_CANCER_SURVIVAL_DN	0.0316123	AGRN	MARCKS	VCL
SWEET_KRAS_ONCOGENIC_SIGNATURE	0.0442728	MYH7	SHC1														RUTELLA_RESPONSE_TO_HGF_VS_CSF2RB_AND_IL4_DN	0.0325722	FILIP1L	HSPB1	MARCKS	TTN
PEREZ_TP53_TARGETS	0.0454	CRIP2	FCHO2	FGD5	FLNC	IRF2BPL	MICAL3	SORBS2	TNS1								KEGG_VIRAL_MYOCARDITIS	0.0333378	MYH6	MYH7
BOQUEST_STEM_CELL_CULTURED_VS_FRESH_UP	0.0465626	DSP	FLNC	LIMCH1	NDRG2	SYNPO											REACTOME_PHOSPHOLIPID_METABOLISM	0.0333378	CDS2	MTMR3
FARMER_BREAST_CANCER_APOCRINE_VS_LUMINAL	0.0470316	LIMCH1	MIA3	PAM	TACC2												PEREZ_TP53_AND_TP63_TARGETS	0.0333378	CRYAB	LBH
SCHAEFFER_PROSTATE_DEVELOPMENT_48HR_DN	0.0470316	ABCC9	FILIP1L	IRF2BPL	LMNA												ONDER_CDH1_TARGETS_1_UP	0.0333378	CRIP2	DLGAP4
GRAESSMANN_RESPONSE_TO_MC_AND_SERUM_DEPRIVATION_UP	0.0491362	CLIP1	IRS1	RBMX													BROCKE_APOPTOSIS_REVERSED_BY_IL6	0.0333378	MAP1B	MARCKS
VERHAAK_AML_WITH_NPM1_MUTATED_DN	0.0491362	GJA1	HSPB1	PAM													OKUMURA_INFLAMMATORY_RESPONSE_LPS	0.0333378	CLIP1	MARCKS
DAIRKEE_CANCER_PRONE_RESPONSE_BPA_E2	0.0491362	DUSP27	LBR	TTN													FERRANDO_T_ALL_WITH_MLL_ENL_FUSION_DN	0.0333378	GAPDH	LBR
																	WOO_LIVER_CANCER_RECURRENCE_UP	0.0333378	CRYAB	MARCKS
																	QI_HYPOXIA	0.0333378	CRYAB	NDRG2
																	AZARE_NEOPLASTIC_TRANSFORMATION_BY_STAT3_UP	0.0333378	MAP1B	PID1
																	MIYAGAWA_TARGETS_OF_EWSR1_ETS_FUSIONS_DN	0.0356417	FILIP1L	MARCKS	PID1
																	TARTE_PLASMA_CELL_VS_PLASMABLAST_UP	0.0358144	CRYAB	DOCK1	HSPB1	MYL2
																	SWEET_LUNG_CANCER_KRAS_UP	0.0359742	ANK3	GAPDH	MYH7	SHC1	SPECC1
																	SWEET_LUNG_CANCER_KRAS_DN	0.0366839	LIMCH1	MARCKS	MYH6	NDRG2	SORBS1	VCL
																	WONG_ADULT_TISSUE_STEM_MODULE	0.0381279	ANK3	CAND2	LIMCH1	MARCKS	NDRG2	SIK3	SYNPO
																	PID_ILK_PATHWAY	0.0391855	NACA	TNS1
																	REACTOME_DIABETES_PATHWAYS	0.0391855	LMNA	SHC1
																	PICCALUGA_ANGIOIMMUNOBLASTIC_LYMPHOMA_DN	0.0391855	IRF2BP2	SIK3
																	NAGASHIMA_NRG1_SIGNALING_UP	0.0391855	PDLIM5	VCL
																	WANG_HCP_PROSTATE_CANCER	0.0391855	FLNC	PDLIM5
																	WU_CELL_MIGRATION	0.0391855	LIMCH1	MAP1B
																	ULE_SPLICING_VIA_NOVA2	0.0391855	AGRN	ANK3
																	ZHONG_SECRETOME_OF_LUNG_CANCER_AND_ENDOTHELIUM	0.0391855	GAPDH	VCL
																	ACEVEDO_LIVER_CANCER_WITH_H3K27ME3_UP	0.0391855	LIMCH1	TTN
																	BOYAULT_LIVER_CANCER_SUBCLASS_G1_UP	0.0391855	LBR	LMNA
																	WHITFIELD_CELL_CYCLE_G2_M	0.0391855	LBR	LMNA
																	MOREAUX_MULTIPLE_MYELOMA_BY_TACI_UP	0.0392507	AAK1	LBH	LMNA	NPPA
																	PICCALUGA_ANGIOIMMUNOBLASTIC_LYMPHOMA_UP	0.0399568	MARCKS	PDLIM5	TNS1
																	TONKS_TARGETS_OF_RUNX1_RUNX1T1_FUSION_HSC_UP	0.0399568	ANK3	HSPB1	PDLIM5
																	LI_AMPLIFIED_IN_LUNG_CANCER	0.0399568	ERBB2	HSPB1	NACA
																	RUTELLA_RESPONSE_TO_CSF2RB_AND_IL4_DN	0.0399568	PACSIN2	PID1	SIK3
																	HELLER_HDAC_TARGETS_UP	0.0428835	AGRN	CRIP2	SORBS1	VCL
																	PEREZ_TP63_TARGETS	0.0445589	CRYAB	HSPB1	LBH
																	RUTELLA_RESPONSE_TO_HGF_DN	0.0445589	PID1	SIK3	TTN
																	LIM_MAMMARY_STEM_CELL_UP	0.0451177	CRYAB	FLNC	LBH	SORBS1	TNS1
																	REACTOME_SIGNALING_BY_ILS	0.0455201	SHC1	SQSTM1
																	MULLIGHAN_NPM1_MUTATED_SIGNATURE_2_UP	0.0455201	PDS5B	RBM5
																	SHETH_LIVER_CANCER_VS_TXNIP_LOSS_PAM4	0.0455201	CRYAB	NDRG2
																	RICKMAN_HEAD_AND_NECK_CANCER_F	0.0455201	MYL2	TTN
																	UEDA_PERIFERAL_CLOCK	0.0455201	CRIP2	SQSTM1
																	HADDAD_T_LYMPHOCYTE_AND_NK_PROGENITOR_UP	0.0455201	ANK3	HSPB1
																	TSENG_IRS1_TARGETS_DN	0.0455201	CRIP2	LIMCH1
																	PURBEY_TARGETS_OF_CTBP1_AND_SATB1_DN	0.0455201	HSPB1	SPECC1
																	LIM_MAMMARY_LUMINAL_MATURE_DN	0.0455201	CRYAB	SORBS1
																	DURCHDEWALD_SKIN_CARCINOGENESIS_DN	0.0467143	ANK3	CLIP1	DOCK1	MYH6
																	SENESE_HDAC3_TARGETS_DN	0.0484632	LBH	LIMCH1	MYL2	SYNPO	TNS1
																	GOZGIT_ESR1_TARGETS_DN	0.0484632	ANK3	LDB3	LMNA	MARCKS	PDLIM5
																	AMUNDSON_POOR_SURVIVAL_AFTER_GAMMA_RADIATION_2G	0.049448	AGRN	DOCK1	LMNA

## Sheet: PTMsigDB_Enrichment_Significant
AG-824								Treatment Vehicle
Pathway	Pvalue	Sites in the Pathway						Pathway	Pvalue	Sites in the Pathway
MOUSE-PERT-PSP_PDGF	6.89807e-06	SHC1-Y349	SHC1-Y350	SHC1-Y423				MOUSE-PERT-PSP_PDGF	1.83762e-06	SHC1-Y349	SHC1-Y350	SHC1-Y423
HUMAN-PATH-NP_OSM_PATHWAY	1.61513e-05	MYL2-S19						HUMAN-PATH-NP_OSM_PATHWAY	7.18226e-06	MYL2-S19
HUMAN-PATH-NP_CCR7_PATHWAY	0.000155507	MYL2-S19						MOUSE-PERT-PSP_H2O2	5.99703e-05	SHC1-Y349	SHC1-Y350
MOUSE-PERT-PSP_H2O2	0.000170476	SHC1-Y349	SHC1-Y350					HUMAN-PATH-NP_CCR7_PATHWAY	6.97853e-05	MYL2-S19
HUMAN-PATH-NP_B_CELL_RECEPTOR_PATHWAY	0.000305188	SHC1-Y349						HUMAN-PATH-NP_B_CELL_RECEPTOR_PATHWAY	0.00013758	SHC1-Y349
HUMAN-PATH-NP_PROLACTIN_PATHWAY	0.000442726	SHC1-Y349	SHC1-Y350					HUMAN-PATH-NP_PROLACTIN_PATHWAY	0.000158007	SHC1-Y349	SHC1-Y350
MOUSE-PERT-PSP_IL_3	0.000524084	SHC1-Y423						MOUSE-PERT-PSP_IL_3	0.000237332	SHC1-Y423
MOUSE-PERT-PSP_INSULIN	0.000822862	SHC1-Y423						MOUSE-PERT-PSP_INSULIN	0.000374324	SHC1-Y423
MOUSE-PERT-PSP_IGF_1	0.000822862	SHC1-Y349						MOUSE-PERT-PSP_IGF_1	0.000374324	SHC1-Y349
HUMAN-PERT-PSP_EGF	0.00659956	SHC1-Y349	SHC1-Y350					HUMAN-PERT-PSP_EGF	0.00252902	SHC1-Y349	SHC1-Y350
HUMAN-PATH-NP_EGFR1_PATHWAY	0.0583112	SHC1-Y349	SHC1-Y350					HUMAN-PATH-NP_EGFR1_PATHWAY	0.0298508	SHC1-Y349	SHC1-Y350
